# Supplementary material for: NeoPrecis: enhancing immunotherapy response prediction through integration of qualified immunogenicity and clonality-aware neoantigen landscapes
Source: Nat Commun. 2026 Jan 23;17:1966. doi: 10.1038/s41467-026-68651-6 (PMC12932759; doi:10.1038/s41467-026-68651-6)
Supplement: Supplementary file 3 — Supplementary Data 1 [file 41467_2026_68651_MOESM3_ESM.csv]

mhc	allele	anchor_peptide	anchor_bind_score	positive_peptide	positive_mutPos	positive_ref	positive_alt	negative_peptide	negative_mutPos	negative_ref	negative_alt
mhci	A*01:01	CTELKLNDY	0.8	CTELKLSDY	6	N	S	CTELKLPDY	6	N	P
mhci	A*01:01	CTELKLNDY	0.8	CTELKLSDY	6	N	S	CTELKLNMY	7	D	M
mhci	A*01:01	CTELKLNDY	0.8	CTELKLSDY	6	N	S	CTELKLHDY	6	N	H
mhci	A*01:01	CTELKLNDY	0.8	CTELKLSDY	6	N	S	CTELKCNDY	5	L	C
mhci	A*01:01	CTELKLNDY	0.8	CTELKLSDY	6	N	S	CTELKLVDY	6	N	V
mhci	A*01:01	CTELKLNDY	0.8	CTELKLSDY	6	N	S	CTELPLNDY	4	K	P
mhci	A*01:01	CTELKLNDY	0.8	CTELKLSDY	6	N	S	CTELKLHDY	6	N	H
mhci	A*01:01	CTELKLNDY	0.8	CTELKLSDY	6	N	S	CTELKLNDF	8	Y	F
mhci	A*01:01	CTELKLNDY	0.8	CTELKLSDY	6	N	S	CTELKLCDY	6	N	C
mhci	A*01:01	CTELKLNDY	0.8	CTELKLSDY	6	N	S	CTWLKLNDY	2	E	W
mhci	A*01:01	CTELKLSDY	0.803	CTELKLNDY	6	S	N	CTELKLADY	6	S	A
mhci	A*01:01	CTELKLSDY	0.803	CTELKLNDY	6	S	N	CTEIKLSDY	3	L	I
mhci	A*01:01	CTELKLSDY	0.803	CTELKLNDY	6	S	N	CTELKLPDY	6	S	P
mhci	A*01:01	CTELKLSDY	0.803	CTELKLNDY	6	S	N	CTELPLSDY	4	K	P
mhci	A*01:01	CTELKLSDY	0.803	CTELKLNDY	6	S	N	CTELKLLDY	6	S	L
mhci	A*01:01	CTELKLSDY	0.803	CTELKLNDY	6	S	N	ATELKLSDY	0	C	A
mhci	A*01:01	CTELKLSDY	0.803	CTELKLNDY	6	S	N	CTELKLMDY	6	S	M
mhci	A*01:01	CTELKLSDY	0.803	CTELKLNDY	6	S	N	CTECKLSDY	3	L	C
mhci	A*01:01	CTELKLSDY	0.803	CTELKLNDY	6	S	N	CTELKLVDY	6	S	V
mhci	A*01:01	CTELKLSDY	0.803	CTELKLNDY	6	S	N	CTELYLSDY	4	K	Y
mhci	A*01:01	CTELKLNDY	0.8	CTELKLSDY	6	N	S	CTELKLIDY	6	N	I
mhci	A*01:01	CTELKLNDY	0.8	CTELKLSDY	6	N	S	CTELRLNDY	4	K	R
mhci	A*01:01	CTELKLNDY	0.8	CTELKLSDY	6	N	S	CTELKLPDY	6	N	P
mhci	A*01:01	CTELKLNDY	0.8	CTELKLSDY	6	N	S	CTCLKLNDY	2	E	C
mhci	A*01:01	CTELKLNDY	0.8	CTELKLSDY	6	N	S	CTELKLLDY	6	N	L
mhci	A*01:01	CTELKLNDY	0.8	CTELKLSDY	6	N	S	CTELKRNDY	5	L	R
mhci	A*01:01	CTELKLNDY	0.8	CTELKLSDY	6	N	S	CTELKLIDY	6	N	I
mhci	A*01:01	CTELKLNDY	0.8	CTELKLSDY	6	N	S	CTELRLNDY	4	K	R
mhci	A*01:01	CTELKLNDY	0.8	CTELKLSDY	6	N	S	CTELKLWDY	6	N	W
mhci	A*01:01	CTELKLNDY	0.8	CTELKLSDY	6	N	S	CTVLKLNDY	2	E	V
mhci	A*01:01	CTELKLSDY	0.803	CTELKLNDY	6	S	N	CTELKLWDY	6	S	W
mhci	A*01:01	CTELKLSDY	0.803	CTELKLNDY	6	S	N	CTELKLSYY	7	D	Y
mhci	A*01:01	CTELKLSDY	0.803	CTELKLNDY	6	S	N	CTELKLLDY	6	S	L
mhci	A*01:01	CTELKLSDY	0.803	CTELKLNDY	6	S	N	CTELFLSDY	4	K	F
mhci	A*01:01	CTELKLSDY	0.803	CTELKLNDY	6	S	N	CTELKLPDY	6	S	P
mhci	A*01:01	CTELKLSDY	0.803	CTELKLNDY	6	S	N	CTELMLSDY	4	K	M
mhci	A*01:01	CTELKLSDY	0.803	CTELKLNDY	6	S	N	CTELKLLDY	6	S	L
mhci	A*01:01	CTELKLSDY	0.803	CTELKLNDY	6	S	N	CTELWLSDY	4	K	W
mhci	A*01:01	CTELKLSDY	0.803	CTELKLNDY	6	S	N	CTELKLCDY	6	S	C
mhci	A*01:01	CTELKLSDY	0.803	CTELKLNDY	6	S	N	CTELKLSDF	8	Y	F
mhci	A*01:01	CTELKLNDY	0.8	CTELKLSDY	6	N	S	CTELKLCDY	6	N	C
mhci	A*01:01	CTELKLNDY	0.8	CTELKLSDY	6	N	S	CTYLKLNDY	2	E	Y
mhci	A*01:01	CTELKLNDY	0.8	CTELKLSDY	6	N	S	CTELKLWDY	6	N	W
mhci	A*01:01	CTELKLNDY	0.8	CTELKLSDY	6	N	S	WTELKLNDY	0	C	W
mhci	A*01:01	CTELKLNDY	0.8	CTELKLSDY	6	N	S	CTELKLPDY	6	N	P
mhci	A*01:01	CTELKLNDY	0.8	CTELKLSDY	6	N	S	CTEVKLNDY	3	L	V
mhci	A*01:01	CTELKLNDY	0.8	CTELKLSDY	6	N	S	CTELKLMDY	6	N	M
mhci	A*01:01	CTELKLNDY	0.8	CTELKLSDY	6	N	S	ITELKLNDY	0	C	I
mhci	A*01:01	CTELKLNDY	0.8	CTELKLSDY	6	N	S	CTELKLIDY	6	N	I
mhci	A*01:01	CTELKLNDY	0.8	CTELKLSDY	6	N	S	CIELKLNDY	1	T	I
mhci	A*01:01	CTELKLSDY	0.803	CTELKLNDY	6	S	N	CTELKLVDY	6	S	V
mhci	A*01:01	CTELKLSDY	0.803	CTELKLNDY	6	S	N	ATELKLSDY	0	C	A
mhci	A*01:01	CTELKLSDY	0.803	CTELKLNDY	6	S	N	CTELKLVDY	6	S	V
mhci	A*01:01	CTELKLSDY	0.803	CTELKLNDY	6	S	N	CTCLKLSDY	2	E	C
mhci	A*01:01	CTELKLSDY	0.803	CTELKLNDY	6	S	N	CTELKLVDY	6	S	V
mhci	A*01:01	CTELKLSDY	0.803	CTELKLNDY	6	S	N	CVELKLSDY	1	T	V
mhci	A*01:01	CTELKLSDY	0.803	CTELKLNDY	6	S	N	CTELKLPDY	6	S	P
mhci	A*01:01	CTELKLSDY	0.803	CTELKLNDY	6	S	N	CTPLKLSDY	2	E	P
mhci	A*01:01	CTELKLSDY	0.803	CTELKLNDY	6	S	N	CTELKLFDY	6	S	F
mhci	A*01:01	CTELKLSDY	0.803	CTELKLNDY	6	S	N	ATELKLSDY	0	C	A
mhci	A*02:01	LLFGFPVYV	0.97	LLFGYPVYV	4	F	Y	LLFGVPVYV	4	F	V
mhci	A*02:01	LLFGFPVYV	0.97	LLFGYPVYV	4	F	Y	LLFGFGVYV	5	P	G
mhci	A*02:01	LLFGFPVYV	0.97	LLFGYPVYV	4	F	Y	LLFGPPVYV	4	F	P
mhci	A*02:01	LLFGFPVYV	0.97	LLFGYPVYV	4	F	Y	LLFGFNVYV	5	P	N
mhci	A*02:01	LLFGFPVYV	0.97	LLFGYPVYV	4	F	Y	LLFGMPVYV	4	F	M
mhci	A*02:01	LLFGFPVYV	0.97	LLFGYPVYV	4	F	Y	LLTGFPVYV	2	F	T
mhci	A*02:01	LLFGFPVYV	0.97	LLFGYPVYV	4	F	Y	LLFGQPVYV	4	F	Q
mhci	A*02:01	LLFGFPVYV	0.97	LLFGYPVYV	4	F	Y	LLFGFPVYC	8	V	C
mhci	A*02:01	LLFGFPVYV	0.97	LLFGYPVYV	4	F	Y	LLFGSPVYV	4	F	S
mhci	A*02:01	LLFGFPVYV	0.97	LLFGYPVYV	4	F	Y	GLFGFPVYV	0	L	G
mhci	A*02:01	LLFGYAVYV	0.895	LLFGYPVYV	5	A	P	LLFGYTVYV	5	A	T
mhci	A*02:01	LLFGYAVYV	0.895	LLFGYPVYV	5	A	P	LLFGYAVTV	7	Y	T
mhci	A*02:01	LLFGYAVYV	0.895	LLFGYPVYV	5	A	P	LLFGYGVYV	5	A	G
mhci	A*02:01	LLFGYAVYV	0.895	LLFGYPVYV	5	A	P	RLFGYAVYV	0	L	R
mhci	A*02:01	LLFGYAVYV	0.895	LLFGYPVYV	5	A	P	LLFGYHVYV	5	A	H
mhci	A*02:01	LLFGYAVYV	0.895	LLFGYPVYV	5	A	P	RLFGYAVYV	0	L	R
mhci	A*02:01	LLFGYAVYV	0.895	LLFGYPVYV	5	A	P	LLFGYTVYV	5	A	T
mhci	A*02:01	LLFGYAVYV	0.895	LLFGYPVYV	5	A	P	LLFWYAVYV	3	G	W
mhci	A*02:01	LLFGYAVYV	0.895	LLFGYPVYV	5	A	P	LLFGYMVYV	5	A	M
mhci	A*02:01	LLFGYAVYV	0.895	LLFGYPVYV	5	A	P	LLTGYAVYV	2	F	T
mhci	A*02:01	LLFGYPRYV	0.93	LLFGYPVYV	6	R	V	LLFGYPCYV	6	R	C
mhci	A*02:01	LLFGYPRYV	0.93	LLFGYPVYV	6	R	V	LLFGGPRYV	4	Y	G
mhci	A*02:01	LLFGYPRYV	0.93	LLFGYPVYV	6	R	V	LLFGYPFYV	6	R	F
mhci	A*02:01	LLFGYPRYV	0.93	LLFGYPVYV	6	R	V	LLFEYPRYV	3	G	E
mhci	A*02:01	LLFGYPRYV	0.93	LLFGYPVYV	6	R	V	LLFGYPHYV	6	R	H
mhci	A*02:01	LLFGYPRYV	0.93	LLFGYPVYV	6	R	V	KLFGYPRYV	0	L	K
mhci	A*02:01	LLFGYPRYV	0.93	LLFGYPVYV	6	R	V	LLFGYPGYV	6	R	G
mhci	A*02:01	LLFGYPRYV	0.93	LLFGYPVYV	6	R	V	LLFGYPRNV	7	Y	N
mhci	A*02:01	LLFGYPRYV	0.93	LLFGYPVYV	6	R	V	LLFGYPKYV	6	R	K
mhci	A*02:01	LLFGYPRYV	0.93	LLFGYPVYV	6	R	V	LLFGGPRYV	4	Y	G
mhci	A*02:01	LLFGYPVAV	0.978	LLFGYPVFV	7	A	F	LLFGYPVTV	7	A	T
mhci	A*02:01	LLFGYPVAV	0.978	LLFGYPVFV	7	A	F	LLSGYPVAV	2	F	S
mhci	A*02:01	LLFGYPVAV	0.978	LLFGYPVFV	7	A	F	LLFGYPVGV	7	A	G
mhci	A*02:01	LLFGYPVAV	0.978	LLFGYPVFV	7	A	F	LLSGYPVAV	2	F	S
mhci	A*02:01	LLFGYPVAV	0.978	LLFGYPVFV	7	A	F	LLFGYPVKV	7	A	K
mhci	A*02:01	LLFGYPVAV	0.978	LLFGYPVFV	7	A	F	LLFGYPVAA	8	V	A
mhci	A*02:01	LLFGYPVAV	0.978	LLFGYPVFV	7	A	F	LLFGYPVDV	7	A	D
mhci	A*02:01	LLFGYPVAV	0.978	LLFGYPVFV	7	A	F	LLFGTPVAV	4	Y	T
mhci	A*02:01	LLFGYPVAV	0.978	LLFGYPVFV	7	A	F	LLFGYPVPV	7	A	P
mhci	A*02:01	LLFGYPVAV	0.978	LLFGYPVFV	7	A	F	LLKGYPVAV	2	F	K
mhci	A*02:01	LLFGYPVAV	0.978	LLFGYPVYV	7	A	Y	LLFGYPVGV	7	A	G
mhci	A*02:01	LLFGYPVAV	0.978	LLFGYPVYV	7	A	Y	LLFGYPIAV	6	V	I
mhci	A*02:01	LLFGYPVAV	0.978	LLFGYPVYV	7	A	Y	LLFGYPVIV	7	A	I
mhci	A*02:01	LLFGYPVAV	0.978	LLFGYPVYV	7	A	Y	LLFGYPQAV	6	V	Q
mhci	A*02:01	LLFGYPVAV	0.978	LLFGYPVYV	7	A	Y	LLFGYPVSV	7	A	S
mhci	A*02:01	LLFGYPVAV	0.978	LLFGYPVYV	7	A	Y	LLEGYPVAV	2	F	E
mhci	A*02:01	LLFGYPVAV	0.978	LLFGYPVYV	7	A	Y	LLFGYPVPV	7	A	P
mhci	A*02:01	LLFGYPVAV	0.978	LLFGYPVYV	7	A	Y	QLFGYPVAV	0	L	Q
mhci	A*02:01	LLFGYPVAV	0.978	LLFGYPVYV	7	A	Y	LLFGYPVNV	7	A	N
mhci	A*02:01	LLFGYPVAV	0.978	LLFGYPVYV	7	A	Y	LLFGYIVAV	5	P	I
mhci	A*02:01	LLFGYPVFV	0.962	LLFGYPVAV	7	F	A	LLFGYPVDV	7	F	D
mhci	A*02:01	LLFGYPVFV	0.962	LLFGYPVAV	7	F	A	QLFGYPVFV	0	L	Q
mhci	A*02:01	LLFGYPVFV	0.962	LLFGYPVAV	7	F	A	LLFGYPVEV	7	F	E
mhci	A*02:01	LLFGYPVFV	0.962	LLFGYPVAV	7	F	A	LLFGYHVFV	5	P	H
mhci	A*02:01	LLFGYPVFV	0.962	LLFGYPVAV	7	F	A	LLFGYPVRV	7	F	R
mhci	A*02:01	LLFGYPVFV	0.962	LLFGYPVAV	7	F	A	KLFGYPVFV	0	L	K
mhci	A*02:01	LLFGYPVFV	0.962	LLFGYPVAV	7	F	A	LLFGYPVPV	7	F	P
mhci	A*02:01	LLFGYPVFV	0.962	LLFGYPVAV	7	F	A	LLFDYPVFV	3	G	D
mhci	A*02:01	LLFGYPVFV	0.962	LLFGYPVAV	7	F	A	LLFGYPVNV	7	F	N
mhci	A*02:01	LLFGYPVFV	0.962	LLFGYPVAV	7	F	A	LLFGKPVFV	4	Y	K
mhci	A*02:01	LLFGYPVFV	0.962	LLFGYPVYV	7	F	Y	LLFGYPVGV	7	F	G
mhci	A*02:01	LLFGYPVFV	0.962	LLFGYPVYV	7	F	Y	LLFGSPVFV	4	Y	S
mhci	A*02:01	LLFGYPVFV	0.962	LLFGYPVYV	7	F	Y	LLFGYPVGV	7	F	G
mhci	A*02:01	LLFGYPVFV	0.962	LLFGYPVYV	7	F	Y	LAFGYPVFV	1	L	A
mhci	A*02:01	LLFGYPVFV	0.962	LLFGYPVYV	7	F	Y	LLFGYPVPV	7	F	P
mhci	A*02:01	LLFGYPVFV	0.962	LLFGYPVYV	7	F	Y	LLFGVPVFV	4	Y	V
mhci	A*02:01	LLFGYPVFV	0.962	LLFGYPVYV	7	F	Y	LLFGYPVDV	7	F	D
mhci	A*02:01	LLFGYPVFV	0.962	LLFGYPVYV	7	F	Y	LLFGYPMFV	6	V	M
mhci	A*02:01	LLFGYPVFV	0.962	LLFGYPVYV	7	F	Y	LLFGYPVEV	7	F	E
mhci	A*02:01	LLFGYPVFV	0.962	LLFGYPVYV	7	F	Y	LLFGYAVFV	5	P	A
mhci	A*02:01	LLFGYPVYV	0.982	LLFGFPVYV	4	Y	F	LLFGKPVYV	4	Y	K
mhci	A*02:01	LLFGYPVYV	0.982	LLFGFPVYV	4	Y	F	LLDGYPVYV	2	F	D
mhci	A*02:01	LLFGYPVYV	0.982	LLFGFPVYV	4	Y	F	LLFGTPVYV	4	Y	T
mhci	A*02:01	LLFGYPVYV	0.982	LLFGFPVYV	4	Y	F	ELFGYPVYV	0	L	E
mhci	A*02:01	LLFGYPVYV	0.982	LLFGFPVYV	4	Y	F	LLFGDPVYV	4	Y	D
mhci	A*02:01	LLFGYPVYV	0.982	LLFGFPVYV	4	Y	F	LLRGYPVYV	2	F	R
mhci	A*02:01	LLFGYPVYV	0.982	LLFGFPVYV	4	Y	F	LLFGTPVYV	4	Y	T
mhci	A*02:01	LLFGYPVYV	0.982	LLFGFPVYV	4	Y	F	LLRGYPVYV	2	F	R
mhci	A*02:01	LLFGYPVYV	0.982	LLFGFPVYV	4	Y	F	LLFGDPVYV	4	Y	D
mhci	A*02:01	LLFGYPVYV	0.982	LLFGFPVYV	4	Y	F	LLFDYPVYV	3	G	D
mhci	A*02:01	LLFGYPVYV	0.982	LLFGYAVYV	5	P	A	LLFGYLVYV	5	P	L
mhci	A*02:01	LLFGYPVYV	0.982	LLFGYAVYV	5	P	A	LLFGYPPYV	6	V	P
mhci	A*02:01	LLFGYPVYV	0.982	LLFGYAVYV	5	P	A	LLFGYHVYV	5	P	H
mhci	A*02:01	LLFGYPVYV	0.982	LLFGYAVYV	5	P	A	LLFGYPNYV	6	V	N
mhci	A*02:01	LLFGYPVYV	0.982	LLFGYAVYV	5	P	A	LLFGYFVYV	5	P	F
mhci	A*02:01	LLFGYPVYV	0.982	LLFGYAVYV	5	P	A	LLFHYPVYV	3	G	H
mhci	A*02:01	LLFGYPVYV	0.982	LLFGYAVYV	5	P	A	LLFGYIVYV	5	P	I
mhci	A*02:01	LLFGYPVYV	0.982	LLFGYAVYV	5	P	A	LLFGYPVYM	8	V	M
mhci	A*02:01	LLFGYPVYV	0.982	LLFGYAVYV	5	P	A	LLFGYDVYV	5	P	D
mhci	A*02:01	LLFGYPVYV	0.982	LLFGYAVYV	5	P	A	LLFGYPVRV	7	Y	R
mhci	A*02:01	LLFGYPVYV	0.982	LLFGYPRYV	6	V	R	LLFGYPGYV	6	V	G
mhci	A*02:01	LLFGYPVYV	0.982	LLFGYPRYV	6	V	R	LSFGYPVYV	1	L	S
mhci	A*02:01	LLFGYPVYV	0.982	LLFGYPRYV	6	V	R	LLFGYPIYV	6	V	I
mhci	A*02:01	LLFGYPVYV	0.982	LLFGYPRYV	6	V	R	LLVGYPVYV	2	F	V
mhci	A*02:01	LLFGYPVYV	0.982	LLFGYPRYV	6	V	R	LLFGYPLYV	6	V	L
mhci	A*02:01	LLFGYPVYV	0.982	LLFGYPRYV	6	V	R	LLVGYPVYV	2	F	V
mhci	A*02:01	LLFGYPVYV	0.982	LLFGYPRYV	6	V	R	LLFGYPSYV	6	V	S
mhci	A*02:01	LLFGYPVYV	0.982	LLFGYPRYV	6	V	R	LLFFYPVYV	3	G	F
mhci	A*02:01	LLFGYPVYV	0.982	LLFGYPRYV	6	V	R	LLFGYPYYV	6	V	Y
mhci	A*02:01	LLFGYPVYV	0.982	LLFGYPRYV	6	V	R	ILFGYPVYV	0	L	I
mhci	A*02:01	LLFGYPVYV	0.982	LLFGYPVAV	7	Y	A	LLFGYPVRV	7	Y	R
mhci	A*02:01	LLFGYPVYV	0.982	LLFGYPVAV	7	Y	A	LLNGYPVYV	2	F	N
mhci	A*02:01	LLFGYPVYV	0.982	LLFGYPVAV	7	Y	A	LLFGYPVWV	7	Y	W
mhci	A*02:01	LLFGYPVYV	0.982	LLFGYPVAV	7	Y	A	LYFGYPVYV	1	L	Y
mhci	A*02:01	LLFGYPVYV	0.982	LLFGYPVAV	7	Y	A	LLFGYPVEV	7	Y	E
mhci	A*02:01	LLFGYPVYV	0.982	LLFGYPVAV	7	Y	A	NLFGYPVYV	0	L	N
mhci	A*02:01	LLFGYPVYV	0.982	LLFGYPVAV	7	Y	A	LLFGYPVKV	7	Y	K
mhci	A*02:01	LLFGYPVYV	0.982	LLFGYPVAV	7	Y	A	LLLGYPVYV	2	F	L
mhci	A*02:01	LLFGYPVYV	0.982	LLFGYPVAV	7	Y	A	LLFGYPVRV	7	Y	R
mhci	A*02:01	LLFGYPVYV	0.982	LLFGYPVAV	7	Y	A	DLFGYPVYV	0	L	D
mhci	A*02:01	LLFGYPVYV	0.982	LLFGYPVFV	7	Y	F	LLFGYPVVV	7	Y	V
mhci	A*02:01	LLFGYPVYV	0.982	LLFGYPVFV	7	Y	F	LLNGYPVYV	2	F	N
mhci	A*02:01	LLFGYPVYV	0.982	LLFGYPVFV	7	Y	F	LLFGYPVPV	7	Y	P
mhci	A*02:01	LLFGYPVYV	0.982	LLFGYPVFV	7	Y	F	LLFGDPVYV	4	Y	D
mhci	A*02:01	LLFGYPVYV	0.982	LLFGYPVFV	7	Y	F	LLFGYPVPV	7	Y	P
mhci	A*02:01	LLFGYPVYV	0.982	LLFGYPVFV	7	Y	F	LVFGYPVYV	1	L	V
mhci	A*02:01	LLFGYPVYV	0.982	LLFGYPVFV	7	Y	F	LLFGYPVKV	7	Y	K
mhci	A*02:01	LLFGYPVYV	0.982	LLFGYPVFV	7	Y	F	LLFGQPVYV	4	Y	Q
mhci	A*02:01	LLFGYPVYV	0.982	LLFGYPVFV	7	Y	F	LLFGYPVTV	7	Y	T
mhci	A*02:01	LLFGYPVYV	0.982	LLFGYPVFV	7	Y	F	LVFGYPVYV	1	L	V
mhci	A*02:01	LLYGFVNYI	0.774	LLYGFVNYV	8	I	V	LLYGFVNYS	8	I	S
mhci	A*02:01	LLYGFVNYI	0.774	LLYGFVNYV	8	I	V	LLYRFVNYI	3	G	R
mhci	A*02:01	LLYGFVNYI	0.774	LLYGFVNYV	8	I	V	LLYGFVNYS	8	I	S
mhci	A*02:01	LLYGFVNYI	0.774	LLYGFVNYV	8	I	V	LLDGFVNYI	2	Y	D
mhci	A*02:01	LLYGFVNYI	0.774	LLYGFVNYV	8	I	V	LLYGFVNYC	8	I	C
mhci	A*02:01	LLYGFVNYI	0.774	LLYGFVNYV	8	I	V	LLYGSVNYI	4	F	S
mhci	A*02:01	LLYGFVNYI	0.774	LLYGFVNYV	8	I	V	LLYGFVNYS	8	I	S
mhci	A*02:01	LLYGFVNYI	0.774	LLYGFVNYV	8	I	V	LLYGFVKYI	6	N	K
mhci	A*02:01	LLYGFVNYI	0.774	LLYGFVNYV	8	I	V	LLYGFVNYF	8	I	F
mhci	A*02:01	LLYGFVNYI	0.774	LLYGFVNYV	8	I	V	YLYGFVNYI	0	L	Y
mhci	A*02:01	LLYGFVNYV	0.925	LLYGFVNYI	8	V	I	LLYGFVNYA	8	V	A
mhci	A*02:01	LLYGFVNYV	0.925	LLYGFVNYI	8	V	I	LLYGFGNYV	5	V	G
mhci	A*02:01	LLYGFVNYV	0.925	LLYGFVNYI	8	V	I	LLYGFVNYS	8	V	S
mhci	A*02:01	LLYGFVNYV	0.925	LLYGFVNYI	8	V	I	LLYNFVNYV	3	G	N
mhci	A*02:01	LLYGFVNYV	0.925	LLYGFVNYI	8	V	I	LLYGFVNYT	8	V	T
mhci	A*02:01	LLYGFVNYV	0.925	LLYGFVNYI	8	V	I	LLYGFVQYV	6	N	Q
mhci	A*02:01	LLYGFVNYV	0.925	LLYGFVNYI	8	V	I	LLYGFVNYS	8	V	S
mhci	A*02:01	LLYGFVNYV	0.925	LLYGFVNYI	8	V	I	LLYGGVNYV	4	F	G
mhci	A*02:01	LLYGFVNYV	0.925	LLYGFVNYI	8	V	I	LLYGFVNYS	8	V	S
mhci	A*02:01	LLYGFVNYV	0.925	LLYGFVNYI	8	V	I	LLYGGVNYV	4	F	G
mhci	A*02:01	KLVAGINAV	0.3	KLVLGINAV	3	A	L	KLVQGINAV	3	A	Q
mhci	A*02:01	KLVAGINAV	0.3	KLVLGINAV	3	A	L	KLVASINAV	4	G	S
mhci	A*02:01	KLVAGINAV	0.3	KLVLGINAV	3	A	L	KLVNGINAV	3	A	N
mhci	A*02:01	KLVAGINAV	0.3	KLVLGINAV	3	A	L	SLVAGINAV	0	K	S
mhci	A*02:01	KLVAGINAV	0.3	KLVLGINAV	3	A	L	KLVEGINAV	3	A	E
mhci	A*02:01	KLVAGINAV	0.3	KLVLGINAV	3	A	L	KLVAAINAV	4	G	A
mhci	A*02:01	KLVAGINAV	0.3	KLVLGINAV	3	A	L	KLVPGINAV	3	A	P
mhci	A*02:01	KLVAGINAV	0.3	KLVLGINAV	3	A	L	KLVAGPNAV	5	I	P
mhci	A*02:01	KLVAGINAV	0.3	KLVLGINAV	3	A	L	KLVPGINAV	3	A	P
mhci	A*02:01	KLVAGINAV	0.3	KLVLGINAV	3	A	L	KLAAGINAV	2	V	A
mhci	A*02:01	KLVLGINAV	0.135	KLVAGINAV	3	L	A	KLVYGINAV	3	L	Y
mhci	A*02:01	KLVLGINAV	0.135	KLVAGINAV	3	L	A	KLVLPINAV	4	G	P
mhci	A*02:01	KLVLGINAV	0.135	KLVAGINAV	3	L	A	KLVYGINAV	3	L	Y
mhci	A*02:01	KLVLGINAV	0.135	KLVAGINAV	3	L	A	KLVLGINRV	7	A	R
mhci	A*02:01	KLVLGINAV	0.135	KLVAGINAV	3	L	A	KLVPGINAV	3	L	P
mhci	A*02:01	KLVLGINAV	0.135	KLVAGINAV	3	L	A	KLVLGINHV	7	A	H
mhci	A*02:01	KLVLGINAV	0.135	KLVAGINAV	3	L	A	KLVEGINAV	3	L	E
mhci	A*02:01	KLVLGINAV	0.135	KLVAGINAV	3	L	A	KLVLGINLV	7	A	L
mhci	A*02:01	KLVLGINAV	0.135	KLVAGINAV	3	L	A	KLVWGINAV	3	L	W
mhci	A*02:01	KLVLGINAV	0.135	KLVAGINAV	3	L	A	KLVLGIEAV	6	N	E
mhci	A*02:01	KLVAGINAV	0.3	KLVLGINAV	3	A	L	KLVKGINAV	3	A	K
mhci	A*02:01	KLVAGINAV	0.3	KLVLGINAV	3	A	L	KLVAGICAV	6	N	C
mhci	A*02:01	KLVAGINAV	0.3	KLVLGINAV	3	A	L	KLVGGINAV	3	A	G
mhci	A*02:01	KLVAGINAV	0.3	KLVLGINAV	3	A	L	YLVAGINAV	0	K	Y
mhci	A*02:01	KLVAGINAV	0.3	KLVLGINAV	3	A	L	KLVYGINAV	3	A	Y
mhci	A*02:01	KLVAGINAV	0.3	KLVLGINAV	3	A	L	KLVADINAV	4	G	D
mhci	A*02:01	KLVAGINAV	0.3	KLVLGINAV	3	A	L	KLVKGINAV	3	A	K
mhci	A*02:01	KLVAGINAV	0.3	KLVLGINAV	3	A	L	KLVANINAV	4	G	N
mhci	A*02:01	KLVAGINAV	0.3	KLVLGINAV	3	A	L	KLVRGINAV	3	A	R
mhci	A*02:01	KLVAGINAV	0.3	KLVLGINAV	3	A	L	KLVAPINAV	4	G	P
mhci	A*02:01	KLVLGINAV	0.135	KLVAGINAV	3	L	A	KLVQGINAV	3	L	Q
mhci	A*02:01	KLVLGINAV	0.135	KLVAGINAV	3	L	A	KLVLGIWAV	6	N	W
mhci	A*02:01	KLVLGINAV	0.135	KLVAGINAV	3	L	A	KLVHGINAV	3	L	H
mhci	A*02:01	KLVLGINAV	0.135	KLVAGINAV	3	L	A	KLVLGINLV	7	A	L
mhci	A*02:01	KLVLGINAV	0.135	KLVAGINAV	3	L	A	KLVRGINAV	3	L	R
mhci	A*02:01	KLVLGINAV	0.135	KLVAGINAV	3	L	A	KLYLGINAV	2	V	Y
mhci	A*02:01	KLVLGINAV	0.135	KLVAGINAV	3	L	A	KLVPGINAV	3	L	P
mhci	A*02:01	KLVLGINAV	0.135	KLVAGINAV	3	L	A	KLVLPINAV	4	G	P
mhci	A*02:01	KLVLGINAV	0.135	KLVAGINAV	3	L	A	KLVFGINAV	3	L	F
mhci	A*02:01	KLVLGINAV	0.135	KLVAGINAV	3	L	A	KLVLGINMV	7	A	M
mhci	A*02:01	SLYNTIATL	0.103	SLYNTVATL	5	I	V	SLYNTSATL	5	I	S
mhci	A*02:01	SLYNTIATL	0.103	SLYNTVATL	5	I	V	SLYNKIATL	4	T	K
mhci	A*02:01	SLYNTIATL	0.103	SLYNTVATL	5	I	V	SLYNTPATL	5	I	P
mhci	A*02:01	SLYNTIATL	0.103	SLYNTVATL	5	I	V	SLNNTIATL	2	Y	N
mhci	A*02:01	SLYNTIATL	0.103	SLYNTVATL	5	I	V	SLYNTHATL	5	I	H
mhci	A*02:01	SLYNTIATL	0.103	SLYNTVATL	5	I	V	YLYNTIATL	0	S	Y
mhci	A*02:01	SLYNTIATL	0.103	SLYNTVATL	5	I	V	SLYNTNATL	5	I	N
mhci	A*02:01	SLYNTIATL	0.103	SLYNTVATL	5	I	V	QLYNTIATL	0	S	Q
mhci	A*02:01	SLYNTIATL	0.103	SLYNTVATL	5	I	V	SLYNTNATL	5	I	N
mhci	A*02:01	SLYNTIATL	0.103	SLYNTVATL	5	I	V	SLYNTIYTL	6	A	Y
mhci	A*02:01	SLYNTVATL	0.097	SLYNTIATL	5	V	I	SLYNTDATL	5	V	D
mhci	A*02:01	SLYNTVATL	0.097	SLYNTIATL	5	V	I	PLYNTVATL	0	S	P
mhci	A*02:01	SLYNTVATL	0.097	SLYNTIATL	5	V	I	SLYNTGATL	5	V	G
mhci	A*02:01	SLYNTVATL	0.097	SLYNTIATL	5	V	I	SLYNNVATL	4	T	N
mhci	A*02:01	SLYNTVATL	0.097	SLYNTIATL	5	V	I	SLYNTQATL	5	V	Q
mhci	A*02:01	SLYNTVATL	0.097	SLYNTIATL	5	V	I	SLYNTVCTL	6	A	C
mhci	A*02:01	SLYNTVATL	0.097	SLYNTIATL	5	V	I	SLYNTEATL	5	V	E
mhci	A*02:01	SLYNTVATL	0.097	SLYNTIATL	5	V	I	SLYNTVAAL	7	T	A
mhci	A*02:01	SLYNTVATL	0.097	SLYNTIATL	5	V	I	SLYNTCATL	5	V	C
mhci	A*02:01	SLYNTVATL	0.097	SLYNTIATL	5	V	I	SLENTVATL	2	Y	E
mhci	A*02:01	ALEPGPVTA	0.586	YLEPGPVTA	0	A	Y	RLEPGPVTA	0	A	R
mhci	A*02:01	ALEPGPVTA	0.586	YLEPGPVTA	0	A	Y	ALMPGPVTA	2	E	M
mhci	A*02:01	ALEPGPVTA	0.586	YLEPGPVTA	0	A	Y	RLEPGPVTA	0	A	R
mhci	A*02:01	ALEPGPVTA	0.586	YLEPGPVTA	0	A	Y	ALEPKPVTA	4	G	K
mhci	A*02:01	ALEPGPVTA	0.586	YLEPGPVTA	0	A	Y	VLEPGPVTA	0	A	V
mhci	A*02:01	ALEPGPVTA	0.586	YLEPGPVTA	0	A	Y	ALEPGPETA	6	V	E
mhci	A*02:01	ALEPGPVTA	0.586	YLEPGPVTA	0	A	Y	RLEPGPVTA	0	A	R
mhci	A*02:01	ALEPGPVTA	0.586	YLEPGPVTA	0	A	Y	ALEPGPTTA	6	V	T
mhci	A*02:01	ALEPGPVTA	0.586	YLEPGPVTA	0	A	Y	CLEPGPVTA	0	A	C
mhci	A*02:01	ALEPGPVTA	0.586	YLEPGPVTA	0	A	Y	ALEPGAVTA	5	P	A
mhci	A*02:01	YLEAGPVTA	0.572	YLEPGPVTA	3	A	P	YLENGPVTA	3	A	N
mhci	A*02:01	YLEAGPVTA	0.572	YLEPGPVTA	3	A	P	YLEAMPVTA	4	G	M
mhci	A*02:01	YLEAGPVTA	0.572	YLEPGPVTA	3	A	P	YLENGPVTA	3	A	N
mhci	A*02:01	YLEAGPVTA	0.572	YLEPGPVTA	3	A	P	LLEAGPVTA	0	Y	L
mhci	A*02:01	YLEAGPVTA	0.572	YLEPGPVTA	3	A	P	YLETGPVTA	3	A	T
mhci	A*02:01	YLEAGPVTA	0.572	YLEPGPVTA	3	A	P	YLEAGPVCA	7	T	C
mhci	A*02:01	YLEAGPVTA	0.572	YLEPGPVTA	3	A	P	YLEMGPVTA	3	A	M
mhci	A*02:01	YLEAGPVTA	0.572	YLEPGPVTA	3	A	P	YLEAGPWTA	6	V	W
mhci	A*02:01	YLEAGPVTA	0.572	YLEPGPVTA	3	A	P	YLERGPVTA	3	A	R
mhci	A*02:01	YLEAGPVTA	0.572	YLEPGPVTA	3	A	P	YLDAGPVTA	2	E	D
mhci	A*02:01	YLEPGAVTA	0.641	YLEPGPVTA	5	A	P	YLEPGIVTA	5	A	I
mhci	A*02:01	YLEPGAVTA	0.641	YLEPGPVTA	5	A	P	YLWPGAVTA	2	E	W
mhci	A*02:01	YLEPGAVTA	0.641	YLEPGPVTA	5	A	P	YLEPGLVTA	5	A	L
mhci	A*02:01	YLEPGAVTA	0.641	YLEPGPVTA	5	A	P	YLEPQAVTA	4	G	Q
mhci	A*02:01	YLEPGAVTA	0.641	YLEPGPVTA	5	A	P	YLEPGSVTA	5	A	S
mhci	A*02:01	YLEPGAVTA	0.641	YLEPGPVTA	5	A	P	YLKPGAVTA	2	E	K
mhci	A*02:01	YLEPGAVTA	0.641	YLEPGPVTA	5	A	P	YLEPGNVTA	5	A	N
mhci	A*02:01	YLEPGAVTA	0.641	YLEPGPVTA	5	A	P	YLEHGAVTA	3	P	H
mhci	A*02:01	YLEPGAVTA	0.641	YLEPGPVTA	5	A	P	YLEPGLVTA	5	A	L
mhci	A*02:01	YLEPGAVTA	0.641	YLEPGPVTA	5	A	P	YLEPGALTA	6	V	L
mhci	A*02:01	YLEPGPATA	0.779	YLEPGPVTA	6	A	V	YLEPGPGTA	6	A	G
mhci	A*02:01	YLEPGPATA	0.779	YLEPGPVTA	6	A	V	YLEPGPASA	7	T	S
mhci	A*02:01	YLEPGPATA	0.779	YLEPGPVTA	6	A	V	YLEPGPYTA	6	A	Y
mhci	A*02:01	YLEPGPATA	0.779	YLEPGPVTA	6	A	V	YLEYGPATA	3	P	Y
mhci	A*02:01	YLEPGPATA	0.779	YLEPGPVTA	6	A	V	YLEPGPCTA	6	A	C
mhci	A*02:01	YLEPGPATA	0.779	YLEPGPVTA	6	A	V	YLEPGCATA	5	P	C
mhci	A*02:01	YLEPGPATA	0.779	YLEPGPVTA	6	A	V	YLEPGPKTA	6	A	K
mhci	A*02:01	YLEPGPATA	0.779	YLEPGPVTA	6	A	V	YLEPYPATA	4	G	Y
mhci	A*02:01	YLEPGPATA	0.779	YLEPGPVTA	6	A	V	YLEPGPHTA	6	A	H
mhci	A*02:01	YLEPGPATA	0.779	YLEPGPVTA	6	A	V	YLEPEPATA	4	G	E
mhci	A*02:01	YLEPGPVAA	0.748	YLEPGPVTA	7	A	T	YLEPGPVFA	7	A	F
mhci	A*02:01	YLEPGPVAA	0.748	YLEPGPVTA	7	A	T	YLEPKPVAA	4	G	K
mhci	A*02:01	YLEPGPVAA	0.748	YLEPGPVTA	7	A	T	YLEPGPVFA	7	A	F
mhci	A*02:01	YLEPGPVAA	0.748	YLEPGPVTA	7	A	T	YLEPYPVAA	4	G	Y
mhci	A*02:01	YLEPGPVAA	0.748	YLEPGPVTA	7	A	T	YLEPGPVPA	7	A	P
mhci	A*02:01	YLEPGPVAA	0.748	YLEPGPVTA	7	A	T	YLMPGPVAA	2	E	M
mhci	A*02:01	YLEPGPVAA	0.748	YLEPGPVTA	7	A	T	YLEPGPVCA	7	A	C
mhci	A*02:01	YLEPGPVAA	0.748	YLEPGPVTA	7	A	T	YLECGPVAA	3	P	C
mhci	A*02:01	YLEPGPVAA	0.748	YLEPGPVTA	7	A	T	YLEPGPVKA	7	A	K
mhci	A*02:01	YLEPGPVAA	0.748	YLEPGPVTA	7	A	T	WLEPGPVAA	0	Y	W
mhci	A*02:01	YLEPGPVTA	0.861	ALEPGPVTA	0	Y	A	HLEPGPVTA	0	Y	H
mhci	A*02:01	YLEPGPVTA	0.861	ALEPGPVTA	0	Y	A	YLEPGPVYA	7	T	Y
mhci	A*02:01	YLEPGPVTA	0.861	ALEPGPVTA	0	Y	A	WLEPGPVTA	0	Y	W
mhci	A*02:01	YLEPGPVTA	0.861	ALEPGPVTA	0	Y	A	YLEPGKVTA	5	P	K
mhci	A*02:01	YLEPGPVTA	0.861	ALEPGPVTA	0	Y	A	ILEPGPVTA	0	Y	I
mhci	A*02:01	YLEPGPVTA	0.861	ALEPGPVTA	0	Y	A	YLEPGFVTA	5	P	F
mhci	A*02:01	YLEPGPVTA	0.861	ALEPGPVTA	0	Y	A	NLEPGPVTA	0	Y	N
mhci	A*02:01	YLEPGPVTA	0.861	ALEPGPVTA	0	Y	A	YLEPYPVTA	4	G	Y
mhci	A*02:01	YLEPGPVTA	0.861	ALEPGPVTA	0	Y	A	MLEPGPVTA	0	Y	M
mhci	A*02:01	YLEPGPVTA	0.861	ALEPGPVTA	0	Y	A	YLKPGPVTA	2	E	K
mhci	A*02:01	YLEPGPVTA	0.861	YLEAGPVTA	3	P	A	YLERGPVTA	3	P	R
mhci	A*02:01	YLEPGPVTA	0.861	YLEAGPVTA	3	P	A	YLEPGPFTA	6	V	F
mhci	A*02:01	YLEPGPVTA	0.861	YLEAGPVTA	3	P	A	YLEYGPVTA	3	P	Y
mhci	A*02:01	YLEPGPVTA	0.861	YLEAGPVTA	3	P	A	YLEPGPVEA	7	T	E
mhci	A*02:01	YLEPGPVTA	0.861	YLEAGPVTA	3	P	A	YLELGPVTA	3	P	L
mhci	A*02:01	YLEPGPVTA	0.861	YLEAGPVTA	3	P	A	YLEPGPVTW	8	A	W
mhci	A*02:01	YLEPGPVTA	0.861	YLEAGPVTA	3	P	A	YLELGPVTA	3	P	L
mhci	A*02:01	YLEPGPVTA	0.861	YLEAGPVTA	3	P	A	YLEPGNVTA	5	P	N
mhci	A*02:01	YLEPGPVTA	0.861	YLEAGPVTA	3	P	A	YLEQGPVTA	3	P	Q
mhci	A*02:01	YLEPGPVTA	0.861	YLEAGPVTA	3	P	A	YLEPGPVQA	7	T	Q
mhci	A*02:01	YLEPGPVTA	0.861	YLEPGAVTA	5	P	A	YLEPGYVTA	5	P	Y
mhci	A*02:01	YLEPGPVTA	0.861	YLEPGAVTA	5	P	A	YLEPWPVTA	4	G	W
mhci	A*02:01	YLEPGPVTA	0.861	YLEPGAVTA	5	P	A	YLEPGNVTA	5	P	N
mhci	A*02:01	YLEPGPVTA	0.861	YLEPGAVTA	5	P	A	YLEPWPVTA	4	G	W
mhci	A*02:01	YLEPGPVTA	0.861	YLEPGAVTA	5	P	A	YLEPGRVTA	5	P	R
mhci	A*02:01	YLEPGPVTA	0.861	YLEPGAVTA	5	P	A	YLEQGPVTA	3	P	Q
mhci	A*02:01	YLEPGPVTA	0.861	YLEPGAVTA	5	P	A	YLEPGYVTA	5	P	Y
mhci	A*02:01	YLEPGPVTA	0.861	YLEPGAVTA	5	P	A	YLEPGPVFA	7	T	F
mhci	A*02:01	YLEPGPVTA	0.861	YLEPGAVTA	5	P	A	YLEPGHVTA	5	P	H
mhci	A*02:01	YLEPGPVTA	0.861	YLEPGAVTA	5	P	A	YLMPGPVTA	2	E	M
mhci	A*02:01	YLEPGPVTA	0.861	YLEPGPATA	6	V	A	YLEPGPWTA	6	V	W
mhci	A*02:01	YLEPGPVTA	0.861	YLEPGPATA	6	V	A	NLEPGPVTA	0	Y	N
mhci	A*02:01	YLEPGPVTA	0.861	YLEPGPATA	6	V	A	YLEPGPMTA	6	V	M
mhci	A*02:01	YLEPGPVTA	0.861	YLEPGPATA	6	V	A	YLEPYPVTA	4	G	Y
mhci	A*02:01	YLEPGPVTA	0.861	YLEPGPATA	6	V	A	YLEPGPITA	6	V	I
mhci	A*02:01	YLEPGPVTA	0.861	YLEPGPATA	6	V	A	YLYPGPVTA	2	E	Y
mhci	A*02:01	YLEPGPVTA	0.861	YLEPGPATA	6	V	A	YLEPGPQTA	6	V	Q
mhci	A*02:01	YLEPGPVTA	0.861	YLEPGPATA	6	V	A	YLEPEPVTA	4	G	E
mhci	A*02:01	YLEPGPVTA	0.861	YLEPGPATA	6	V	A	YLEPGPRTA	6	V	R
mhci	A*02:01	YLEPGPVTA	0.861	YLEPGPATA	6	V	A	YLEPGQVTA	5	P	Q
mhci	A*02:01	YLEPGPVTA	0.861	YLEPGPVAA	7	T	A	YLEPGPVDA	7	T	D
mhci	A*02:01	YLEPGPVTA	0.861	YLEPGPVAA	7	T	A	YLEPGFVTA	5	P	F
mhci	A*02:01	YLEPGPVTA	0.861	YLEPGPVAA	7	T	A	YLEPGPVFA	7	T	F
mhci	A*02:01	YLEPGPVTA	0.861	YLEPGPVAA	7	T	A	YLEPGWVTA	5	P	W
mhci	A*02:01	YLEPGPVTA	0.861	YLEPGPVAA	7	T	A	YLEPGPVKA	7	T	K
mhci	A*02:01	YLEPGPVTA	0.861	YLEPGPVAA	7	T	A	YLEWGPVTA	3	P	W
mhci	A*02:01	YLEPGPVTA	0.861	YLEPGPVAA	7	T	A	YLEPGPVPA	7	T	P
mhci	A*02:01	YLEPGPVTA	0.861	YLEPGPVAA	7	T	A	YLELGPVTA	3	P	L
mhci	A*02:01	YLEPGPVTA	0.861	YLEPGPVAA	7	T	A	YLEPGPVDA	7	T	D
mhci	A*02:01	YLEPGPVTA	0.861	YLEPGPVAA	7	T	A	YLRPGPVTA	2	E	R
mhci	A*02:01	YLEPGPVTA	0.861	YLEPGPVTV	8	A	V	YLEPGPVTF	8	A	F
mhci	A*02:01	YLEPGPVTA	0.861	YLEPGPVTV	8	A	V	YLEPGEVTA	5	P	E
mhci	A*02:01	YLEPGPVTA	0.861	YLEPGPVTV	8	A	V	YLEPGPVTS	8	A	S
mhci	A*02:01	YLEPGPVTA	0.861	YLEPGPVTV	8	A	V	YLRPGPVTA	2	E	R
mhci	A*02:01	YLEPGPVTA	0.861	YLEPGPVTV	8	A	V	YLEPGPVTR	8	A	R
mhci	A*02:01	YLEPGPVTA	0.861	YLEPGPVTV	8	A	V	YLEPGGVTA	5	P	G
mhci	A*02:01	YLEPGPVTA	0.861	YLEPGPVTV	8	A	V	YLEPGPVTW	8	A	W
mhci	A*02:01	YLEPGPVTA	0.861	YLEPGPVTV	8	A	V	YLHPGPVTA	2	E	H
mhci	A*02:01	YLEPGPVTA	0.861	YLEPGPVTV	8	A	V	YLEPGPVTF	8	A	F
mhci	A*02:01	YLEPGPVTA	0.861	YLEPGPVTV	8	A	V	YLYPGPVTA	2	E	Y
mhci	A*02:01	YLEPGPVTV	0.989	YLEPGPVTA	8	V	A	YLEPGPVTI	8	V	I
mhci	A*02:01	YLEPGPVTV	0.989	YLEPGPVTA	8	V	A	YLEPGPWTV	6	V	W
mhci	A*02:01	YLEPGPVTV	0.989	YLEPGPVTA	8	V	A	YLEPGPVTY	8	V	Y
mhci	A*02:01	YLEPGPVTV	0.989	YLEPGPVTA	8	V	A	YLEYGPVTV	3	P	Y
mhci	A*02:01	YLEPGPVTV	0.989	YLEPGPVTA	8	V	A	YLEPGPVTW	8	V	W
mhci	A*02:01	YLEPGPVTV	0.989	YLEPGPVTA	8	V	A	YLEPGPVQV	7	T	Q
mhci	A*02:01	YLEPGPVTV	0.989	YLEPGPVTA	8	V	A	YLEPGPVTF	8	V	F
mhci	A*02:01	YLEPGPVTV	0.989	YLEPGPVTA	8	V	A	YLEPKPVTV	4	G	K
mhci	A*02:01	YLEPGPVTV	0.989	YLEPGPVTA	8	V	A	YLEPGPVTM	8	V	M
mhci	A*02:01	YLEPGPVTV	0.989	YLEPGPVTA	8	V	A	YLEPKPVTV	4	G	K
mhci	A*02:01	ALEPGPVTA	0.586	YLEPGPVTA	0	A	Y	ILEPGPVTA	0	A	I
mhci	A*02:01	ALEPGPVTA	0.586	YLEPGPVTA	0	A	Y	ALQPGPVTA	2	E	Q
mhci	A*02:01	ALEPGPVTA	0.586	YLEPGPVTA	0	A	Y	MLEPGPVTA	0	A	M
mhci	A*02:01	ALEPGPVTA	0.586	YLEPGPVTA	0	A	Y	ALEPGPVCA	7	T	C
mhci	A*02:01	ALEPGPVTA	0.586	YLEPGPVTA	0	A	Y	KLEPGPVTA	0	A	K
mhci	A*02:01	ALEPGPVTA	0.586	YLEPGPVTA	0	A	Y	ALEPPPVTA	4	G	P
mhci	A*02:01	ALEPGPVTA	0.586	YLEPGPVTA	0	A	Y	KLEPGPVTA	0	A	K
mhci	A*02:01	ALEPGPVTA	0.586	YLEPGPVTA	0	A	Y	ALEPGPQTA	6	V	Q
mhci	A*02:01	ALEPGPVTA	0.586	YLEPGPVTA	0	A	Y	CLEPGPVTA	0	A	C
mhci	A*02:01	ALEPGPVTA	0.586	YLEPGPVTA	0	A	Y	ALEPGPVRA	7	T	R
mhci	A*02:01	YLEAGPVTA	0.572	YLEPGPVTA	3	A	P	YLEVGPVTA	3	A	V
mhci	A*02:01	YLEAGPVTA	0.572	YLEPGPVTA	3	A	P	YLEAGPVQA	7	T	Q
mhci	A*02:01	YLEAGPVTA	0.572	YLEPGPVTA	3	A	P	YLEGGPVTA	3	A	G
mhci	A*02:01	YLEAGPVTA	0.572	YLEPGPVTA	3	A	P	SLEAGPVTA	0	Y	S
mhci	A*02:01	YLEAGPVTA	0.572	YLEPGPVTA	3	A	P	YLEGGPVTA	3	A	G
mhci	A*02:01	YLEAGPVTA	0.572	YLEPGPVTA	3	A	P	YLEAGMVTA	5	P	M
mhci	A*02:01	YLEAGPVTA	0.572	YLEPGPVTA	3	A	P	YLENGPVTA	3	A	N
mhci	A*02:01	YLEAGPVTA	0.572	YLEPGPVTA	3	A	P	YLEAEPVTA	4	G	E
mhci	A*02:01	YLEAGPVTA	0.572	YLEPGPVTA	3	A	P	YLERGPVTA	3	A	R
mhci	A*02:01	YLEAGPVTA	0.572	YLEPGPVTA	3	A	P	YLKAGPVTA	2	E	K
mhci	A*02:01	YLEPGAVTA	0.641	YLEPGPVTA	5	A	P	YLEPGGVTA	5	A	G
mhci	A*02:01	YLEPGAVTA	0.641	YLEPGPVTA	5	A	P	YLEMGAVTA	3	P	M
mhci	A*02:01	YLEPGAVTA	0.641	YLEPGPVTA	5	A	P	YLEPGWVTA	5	A	W
mhci	A*02:01	YLEPGAVTA	0.641	YLEPGPVTA	5	A	P	GLEPGAVTA	0	Y	G
mhci	A*02:01	YLEPGAVTA	0.641	YLEPGPVTA	5	A	P	YLEPGKVTA	5	A	K
mhci	A*02:01	YLEPGAVTA	0.641	YLEPGPVTA	5	A	P	YLQPGAVTA	2	E	Q
mhci	A*02:01	YLEPGAVTA	0.641	YLEPGPVTA	5	A	P	YLEPGFVTA	5	A	F
mhci	A*02:01	YLEPGAVTA	0.641	YLEPGPVTA	5	A	P	YLEPGAVRA	7	T	R
mhci	A*02:01	YLEPGAVTA	0.641	YLEPGPVTA	5	A	P	YLEPGEVTA	5	A	E
mhci	A*02:01	YLEPGAVTA	0.641	YLEPGPVTA	5	A	P	YLEPGAVQA	7	T	Q
mhci	A*02:01	YLEPGPATA	0.779	YLEPGPVTA	6	A	V	YLEPGPDTA	6	A	D
mhci	A*02:01	YLEPGPATA	0.779	YLEPGPVTA	6	A	V	YLEPGGATA	5	P	G
mhci	A*02:01	YLEPGPATA	0.779	YLEPGPVTA	6	A	V	YLEPGPFTA	6	A	F
mhci	A*02:01	YLEPGPATA	0.779	YLEPGPVTA	6	A	V	YLERGPATA	3	P	R
mhci	A*02:01	YLEPGPATA	0.779	YLEPGPVTA	6	A	V	YLEPGPFTA	6	A	F
mhci	A*02:01	YLEPGPATA	0.779	YLEPGPVTA	6	A	V	YLENGPATA	3	P	N
mhci	A*02:01	YLEPGPATA	0.779	YLEPGPVTA	6	A	V	YLEPGPWTA	6	A	W
mhci	A*02:01	YLEPGPATA	0.779	YLEPGPVTA	6	A	V	YQEPGPATA	1	L	Q
mhci	A*02:01	YLEPGPATA	0.779	YLEPGPVTA	6	A	V	YLEPGPHTA	6	A	H
mhci	A*02:01	YLEPGPATA	0.779	YLEPGPVTA	6	A	V	YLEPGPACA	7	T	C
mhci	A*02:01	YLEPGPVAA	0.748	YLEPGPVTA	7	A	T	YLEPGPVMA	7	A	M
mhci	A*02:01	YLEPGPVAA	0.748	YLEPGPVTA	7	A	T	YLEPWPVAA	4	G	W
mhci	A*02:01	YLEPGPVAA	0.748	YLEPGPVTA	7	A	T	YLEPGPVDA	7	A	D
mhci	A*02:01	YLEPGPVAA	0.748	YLEPGPVTA	7	A	T	YLEPGPVAF	8	A	F
mhci	A*02:01	YLEPGPVAA	0.748	YLEPGPVTA	7	A	T	YLEPGPVYA	7	A	Y
mhci	A*02:01	YLEPGPVAA	0.748	YLEPGPVTA	7	A	T	YLRPGPVAA	2	E	R
mhci	A*02:01	YLEPGPVAA	0.748	YLEPGPVTA	7	A	T	YLEPGPVQA	7	A	Q
mhci	A*02:01	YLEPGPVAA	0.748	YLEPGPVTA	7	A	T	YLEPGPQAA	6	V	Q
mhci	A*02:01	YLEPGPVAA	0.748	YLEPGPVTA	7	A	T	YLEPGPVIA	7	A	I
mhci	A*02:01	YLEPGPVAA	0.748	YLEPGPVTA	7	A	T	YLEPLPVAA	4	G	L
mhci	A*02:01	YLEPGPVTA	0.861	ALEPGPVTA	0	Y	A	NLEPGPVTA	0	Y	N
mhci	A*02:01	YLEPGPVTA	0.861	ALEPGPVTA	0	Y	A	YLEPGNVTA	5	P	N
mhci	A*02:01	YLEPGPVTA	0.861	ALEPGPVTA	0	Y	A	HLEPGPVTA	0	Y	H
mhci	A*02:01	YLEPGPVTA	0.861	ALEPGPVTA	0	Y	A	YLEPNPVTA	4	G	N
mhci	A*02:01	YLEPGPVTA	0.861	ALEPGPVTA	0	Y	A	FLEPGPVTA	0	Y	F
mhci	A*02:01	YLEPGPVTA	0.861	ALEPGPVTA	0	Y	A	YLEPPPVTA	4	G	P
mhci	A*02:01	YLEPGPVTA	0.861	ALEPGPVTA	0	Y	A	WLEPGPVTA	0	Y	W
mhci	A*02:01	YLEPGPVTA	0.861	ALEPGPVTA	0	Y	A	YLEPGPMTA	6	V	M
mhci	A*02:01	YLEPGPVTA	0.861	ALEPGPVTA	0	Y	A	NLEPGPVTA	0	Y	N
mhci	A*02:01	YLEPGPVTA	0.861	ALEPGPVTA	0	Y	A	YLEPGPVWA	7	T	W
mhci	A*02:01	YLEPGPVTA	0.861	YLEAGPVTA	3	P	A	YLEIGPVTA	3	P	I
mhci	A*02:01	YLEPGPVTA	0.861	YLEAGPVTA	3	P	A	YLEPGPVRA	7	T	R
mhci	A*02:01	YLEPGPVTA	0.861	YLEAGPVTA	3	P	A	YLERGPVTA	3	P	R
mhci	A*02:01	YLEPGPVTA	0.861	YLEAGPVTA	3	P	A	YLEPGYVTA	5	P	Y
mhci	A*02:01	YLEPGPVTA	0.861	YLEAGPVTA	3	P	A	YLERGPVTA	3	P	R
mhci	A*02:01	YLEPGPVTA	0.861	YLEAGPVTA	3	P	A	YLFPGPVTA	2	E	F
mhci	A*02:01	YLEPGPVTA	0.861	YLEAGPVTA	3	P	A	YLEYGPVTA	3	P	Y
mhci	A*02:01	YLEPGPVTA	0.861	YLEAGPVTA	3	P	A	YLEPGPVNA	7	T	N
mhci	A*02:01	YLEPGPVTA	0.861	YLEAGPVTA	3	P	A	YLEMGPVTA	3	P	M
mhci	A*02:01	YLEPGPVTA	0.861	YLEAGPVTA	3	P	A	YLEPPPVTA	4	G	P
mhci	A*02:01	YLEPGPVTA	0.861	YLEPGAVTA	5	P	A	YLEPGLVTA	5	P	L
mhci	A*02:01	YLEPGPVTA	0.861	YLEPGAVTA	5	P	A	YLEPGPNTA	6	V	N
mhci	A*02:01	YLEPGPVTA	0.861	YLEPGAVTA	5	P	A	YLEPGNVTA	5	P	N
mhci	A*02:01	YLEPGPVTA	0.861	YLEPGAVTA	5	P	A	ILEPGPVTA	0	Y	I
mhci	A*02:01	YLEPGPVTA	0.861	YLEPGAVTA	5	P	A	YLEPGWVTA	5	P	W
mhci	A*02:01	YLEPGPVTA	0.861	YLEPGAVTA	5	P	A	YLEQGPVTA	3	P	Q
mhci	A*02:01	YLEPGPVTA	0.861	YLEPGAVTA	5	P	A	YLEPGRVTA	5	P	R
mhci	A*02:01	YLEPGPVTA	0.861	YLEPGAVTA	5	P	A	NLEPGPVTA	0	Y	N
mhci	A*02:01	YLEPGPVTA	0.861	YLEPGAVTA	5	P	A	YLEPGYVTA	5	P	Y
mhci	A*02:01	YLEPGPVTA	0.861	YLEPGAVTA	5	P	A	YLEIGPVTA	3	P	I
mhci	A*02:01	YLEPGPVTA	0.861	YLEPGPATA	6	V	A	YLEPGPMTA	6	V	M
mhci	A*02:01	YLEPGPVTA	0.861	YLEPGPATA	6	V	A	YLEPGPVTM	8	A	M
mhci	A*02:01	YLEPGPVTA	0.861	YLEPGPATA	6	V	A	YLEPGPETA	6	V	E
mhci	A*02:01	YLEPGPVTA	0.861	YLEPGPATA	6	V	A	YIEPGPVTA	1	L	I
mhci	A*02:01	YLEPGPVTA	0.861	YLEPGPATA	6	V	A	YLEPGPRTA	6	V	R
mhci	A*02:01	YLEPGPVTA	0.861	YLEPGPATA	6	V	A	YLEPGKVTA	5	P	K
mhci	A*02:01	YLEPGPVTA	0.861	YLEPGPATA	6	V	A	YLEPGPYTA	6	V	Y
mhci	A*02:01	YLEPGPVTA	0.861	YLEPGPATA	6	V	A	YLWPGPVTA	2	E	W
mhci	A*02:01	YLEPGPVTA	0.861	YLEPGPATA	6	V	A	YLEPGPNTA	6	V	N
mhci	A*02:01	YLEPGPVTA	0.861	YLEPGPATA	6	V	A	YLNPGPVTA	2	E	N
mhci	A*02:01	YLEPGPVTA	0.861	YLEPGPVAA	7	T	A	YLEPGPVQA	7	T	Q
mhci	A*02:01	YLEPGPVTA	0.861	YLEPGPVAA	7	T	A	YLEPGNVTA	5	P	N
mhci	A*02:01	YLEPGPVTA	0.861	YLEPGPVAA	7	T	A	YLEPGPVDA	7	T	D
mhci	A*02:01	YLEPGPVTA	0.861	YLEPGPVAA	7	T	A	YLMPGPVTA	2	E	M
mhci	A*02:01	YLEPGPVTA	0.861	YLEPGPVAA	7	T	A	YLEPGPVRA	7	T	R
mhci	A*02:01	YLEPGPVTA	0.861	YLEPGPVAA	7	T	A	YLEDGPVTA	3	P	D
mhci	A*02:01	YLEPGPVTA	0.861	YLEPGPVAA	7	T	A	YLEPGPVPA	7	T	P
mhci	A*02:01	YLEPGPVTA	0.861	YLEPGPVAA	7	T	A	YLEPQPVTA	4	G	Q
mhci	A*02:01	YLEPGPVTA	0.861	YLEPGPVAA	7	T	A	YLEPGPVMA	7	T	M
mhci	A*02:01	YLEPGPVTA	0.861	YLEPGPVAA	7	T	A	MLEPGPVTA	0	Y	M
mhci	A*02:01	YLEPGPVTA	0.861	YLEPGPVTV	8	A	V	YLEPGPVTC	8	A	C
mhci	A*02:01	YLEPGPVTA	0.861	YLEPGPVTV	8	A	V	YLEPGSVTA	5	P	S
mhci	A*02:01	YLEPGPVTA	0.861	YLEPGPVTV	8	A	V	YLEPGPVTY	8	A	Y
mhci	A*02:01	YLEPGPVTA	0.861	YLEPGPVTV	8	A	V	YLEPGYVTA	5	P	Y
mhci	A*02:01	YLEPGPVTA	0.861	YLEPGPVTV	8	A	V	YLEPGPVTR	8	A	R
mhci	A*02:01	YLEPGPVTA	0.861	YLEPGPVTV	8	A	V	YLEPGDVTA	5	P	D
mhci	A*02:01	YLEPGPVTA	0.861	YLEPGPVTV	8	A	V	YLEPGPVTC	8	A	C
mhci	A*02:01	YLEPGPVTA	0.861	YLEPGPVTV	8	A	V	YLEPNPVTA	4	G	N
mhci	A*02:01	YLEPGPVTA	0.861	YLEPGPVTV	8	A	V	YLEPGPVTC	8	A	C
mhci	A*02:01	YLEPGPVTA	0.861	YLEPGPVTV	8	A	V	YLEPGPVSA	7	T	S
mhci	A*02:01	YLEPGPVTV	0.989	YLEPGPVTA	8	V	A	YLEPGPVTF	8	V	F
mhci	A*02:01	YLEPGPVTV	0.989	YLEPGPVTA	8	V	A	YWEPGPVTV	1	L	W
mhci	A*02:01	YLEPGPVTV	0.989	YLEPGPVTA	8	V	A	YLEPGPVTM	8	V	M
mhci	A*02:01	YLEPGPVTV	0.989	YLEPGPVTA	8	V	A	YLEPGPVYV	7	T	Y
mhci	A*02:01	YLEPGPVTV	0.989	YLEPGPVTA	8	V	A	YLEPGPVTP	8	V	P
mhci	A*02:01	YLEPGPVTV	0.989	YLEPGPVTA	8	V	A	YLEPGPHTV	6	V	H
mhci	A*02:01	YLEPGPVTV	0.989	YLEPGPVTA	8	V	A	YLEPGPVTW	8	V	W
mhci	A*02:01	YLEPGPVTV	0.989	YLEPGPVTA	8	V	A	YLEPGPYTV	6	V	Y
mhci	A*02:01	YLEPGPVTV	0.989	YLEPGPVTA	8	V	A	YLEPGPVTW	8	V	W
mhci	A*02:01	YLEPGPVTV	0.989	YLEPGPVTA	8	V	A	YLEPGPYTV	6	V	Y
mhci	A*02:01	ALEPGPVTA	0.586	YLEPGPVTA	0	A	Y	GLEPGPVTA	0	A	G
mhci	A*02:01	ALEPGPVTA	0.586	YLEPGPVTA	0	A	Y	ALEPGLVTA	5	P	L
mhci	A*02:01	ALEPGPVTA	0.586	YLEPGPVTA	0	A	Y	RLEPGPVTA	0	A	R
mhci	A*02:01	ALEPGPVTA	0.586	YLEPGPVTA	0	A	Y	ALEPGPVAA	7	T	A
mhci	A*02:01	ALEPGPVTA	0.586	YLEPGPVTA	0	A	Y	VLEPGPVTA	0	A	V
mhci	A*02:01	ALEPGPVTA	0.586	YLEPGPVTA	0	A	Y	ALNPGPVTA	2	E	N
mhci	A*02:01	ALEPGPVTA	0.586	YLEPGPVTA	0	A	Y	NLEPGPVTA	0	A	N
mhci	A*02:01	ALEPGPVTA	0.586	YLEPGPVTA	0	A	Y	ALEPGPDTA	6	V	D
mhci	A*02:01	ALEPGPVTA	0.586	YLEPGPVTA	0	A	Y	LLEPGPVTA	0	A	L
mhci	A*02:01	ALEPGPVTA	0.586	YLEPGPVTA	0	A	Y	ALEPGPVGA	7	T	G
mhci	A*02:01	YLEAGPVTA	0.572	YLEPGPVTA	3	A	P	YLEWGPVTA	3	A	W
mhci	A*02:01	YLEAGPVTA	0.572	YLEPGPVTA	3	A	P	YLEASPVTA	4	G	S
mhci	A*02:01	YLEAGPVTA	0.572	YLEPGPVTA	3	A	P	YLEVGPVTA	3	A	V
mhci	A*02:01	YLEAGPVTA	0.572	YLEPGPVTA	3	A	P	RLEAGPVTA	0	Y	R
mhci	A*02:01	YLEAGPVTA	0.572	YLEPGPVTA	3	A	P	YLEEGPVTA	3	A	E
mhci	A*02:01	YLEAGPVTA	0.572	YLEPGPVTA	3	A	P	KLEAGPVTA	0	Y	K
mhci	A*02:01	YLEAGPVTA	0.572	YLEPGPVTA	3	A	P	YLEDGPVTA	3	A	D
mhci	A*02:01	YLEAGPVTA	0.572	YLEPGPVTA	3	A	P	YLEAGPMTA	6	V	M
mhci	A*02:01	YLEAGPVTA	0.572	YLEPGPVTA	3	A	P	YLESGPVTA	3	A	S
mhci	A*02:01	YLEAGPVTA	0.572	YLEPGPVTA	3	A	P	YLEAGPVLA	7	T	L
mhci	A*02:01	YLEPGAVTA	0.641	YLEPGPVTA	5	A	P	YLEPGCVTA	5	A	C
mhci	A*02:01	YLEPGAVTA	0.641	YLEPGPVTA	5	A	P	MLEPGAVTA	0	Y	M
mhci	A*02:01	YLEPGAVTA	0.641	YLEPGPVTA	5	A	P	YLEPGKVTA	5	A	K
mhci	A*02:01	YLEPGAVTA	0.641	YLEPGPVTA	5	A	P	YLEPGAVHA	7	T	H
mhci	A*02:01	YLEPGAVTA	0.641	YLEPGPVTA	5	A	P	YLEPGCVTA	5	A	C
mhci	A*02:01	YLEPGAVTA	0.641	YLEPGPVTA	5	A	P	YLNPGAVTA	2	E	N
mhci	A*02:01	YLEPGAVTA	0.641	YLEPGPVTA	5	A	P	YLEPGRVTA	5	A	R
mhci	A*02:01	YLEPGAVTA	0.641	YLEPGPVTA	5	A	P	YLEPGAVLA	7	T	L
mhci	A*02:01	YLEPGAVTA	0.641	YLEPGPVTA	5	A	P	YLEPGVVTA	5	A	V
mhci	A*02:01	YLEPGAVTA	0.641	YLEPGPVTA	5	A	P	YLEMGAVTA	3	P	M
mhci	A*02:01	YLEPGPATA	0.779	YLEPGPVTA	6	A	V	YLEPGPETA	6	A	E
mhci	A*02:01	YLEPGPATA	0.779	YLEPGPVTA	6	A	V	YLEPGQATA	5	P	Q
mhci	A*02:01	YLEPGPATA	0.779	YLEPGPVTA	6	A	V	YLEPGPCTA	6	A	C
mhci	A*02:01	YLEPGPATA	0.779	YLEPGPVTA	6	A	V	YLEWGPATA	3	P	W
mhci	A*02:01	YLEPGPATA	0.779	YLEPGPVTA	6	A	V	YLEPGPSTA	6	A	S
mhci	A*02:01	YLEPGPATA	0.779	YLEPGPVTA	6	A	V	YLEYGPATA	3	P	Y
mhci	A*02:01	YLEPGPATA	0.779	YLEPGPVTA	6	A	V	YLEPGPFTA	6	A	F
mhci	A*02:01	YLEPGPATA	0.779	YLEPGPVTA	6	A	V	YLEPGHATA	5	P	H
mhci	A*02:01	YLEPGPATA	0.779	YLEPGPVTA	6	A	V	YLEPGPRTA	6	A	R
mhci	A*02:01	YLEPGPATA	0.779	YLEPGPVTA	6	A	V	YLEPEPATA	4	G	E
mhci	A*02:01	YLEPGPVAA	0.748	YLEPGPVTA	7	A	T	YLEPGPVGA	7	A	G
mhci	A*02:01	YLEPGPVAA	0.748	YLEPGPVTA	7	A	T	YLEPGPVAW	8	A	W
mhci	A*02:01	YLEPGPVAA	0.748	YLEPGPVTA	7	A	T	YLEPGPVDA	7	A	D
mhci	A*02:01	YLEPGPVAA	0.748	YLEPGPVTA	7	A	T	YLEPKPVAA	4	G	K
mhci	A*02:01	YLEPGPVAA	0.748	YLEPGPVTA	7	A	T	YLEPGPVLA	7	A	L
mhci	A*02:01	YLEPGPVAA	0.748	YLEPGPVTA	7	A	T	YLEPKPVAA	4	G	K
mhci	A*02:01	YLEPGPVAA	0.748	YLEPGPVTA	7	A	T	YLEPGPVKA	7	A	K
mhci	A*02:01	YLEPGPVAA	0.748	YLEPGPVTA	7	A	T	YLHPGPVAA	2	E	H
mhci	A*02:01	YLEPGPVAA	0.748	YLEPGPVTA	7	A	T	YLEPGPVPA	7	A	P
mhci	A*02:01	YLEPGPVAA	0.748	YLEPGPVTA	7	A	T	LLEPGPVAA	0	Y	L
mhci	A*02:01	YLEPGPVTA	0.861	ALEPGPVTA	0	Y	A	MLEPGPVTA	0	Y	M
mhci	A*02:01	YLEPGPVTA	0.861	ALEPGPVTA	0	Y	A	YLEPGPITA	6	V	I
mhci	A*02:01	YLEPGPVTA	0.861	ALEPGPVTA	0	Y	A	ILEPGPVTA	0	Y	I
mhci	A*02:01	YLEPGPVTA	0.861	ALEPGPVTA	0	Y	A	YLHPGPVTA	2	E	H
mhci	A*02:01	YLEPGPVTA	0.861	ALEPGPVTA	0	Y	A	NLEPGPVTA	0	Y	N
mhci	A*02:01	YLEPGPVTA	0.861	ALEPGPVTA	0	Y	A	YLEPGPYTA	6	V	Y
mhci	A*02:01	YLEPGPVTA	0.861	ALEPGPVTA	0	Y	A	KLEPGPVTA	0	Y	K
mhci	A*02:01	YLEPGPVTA	0.861	ALEPGPVTA	0	Y	A	YLIPGPVTA	2	E	I
mhci	A*02:01	YLEPGPVTA	0.861	ALEPGPVTA	0	Y	A	WLEPGPVTA	0	Y	W
mhci	A*02:01	YLEPGPVTA	0.861	ALEPGPVTA	0	Y	A	YLEPGPVHA	7	T	H
mhci	A*02:01	YLEPGPVTA	0.861	YLEAGPVTA	3	P	A	YLEMGPVTA	3	P	M
mhci	A*02:01	YLEPGPVTA	0.861	YLEAGPVTA	3	P	A	YLEPIPVTA	4	G	I
mhci	A*02:01	YLEPGPVTA	0.861	YLEAGPVTA	3	P	A	YLEIGPVTA	3	P	I
mhci	A*02:01	YLEPGPVTA	0.861	YLEAGPVTA	3	P	A	YLEPGPVHA	7	T	H
mhci	A*02:01	YLEPGPVTA	0.861	YLEAGPVTA	3	P	A	YLEFGPVTA	3	P	F
mhci	A*02:01	YLEPGPVTA	0.861	YLEAGPVTA	3	P	A	YLEPGPVYA	7	T	Y
mhci	A*02:01	YLEPGPVTA	0.861	YLEAGPVTA	3	P	A	YLENGPVTA	3	P	N
mhci	A*02:01	YLEPGPVTA	0.861	YLEAGPVTA	3	P	A	YIEPGPVTA	1	L	I
mhci	A*02:01	YLEPGPVTA	0.861	YLEAGPVTA	3	P	A	YLEMGPVTA	3	P	M
mhci	A*02:01	YLEPGPVTA	0.861	YLEAGPVTA	3	P	A	YLKPGPVTA	2	E	K
mhci	A*02:01	YLEPGPVTA	0.861	YLEPGAVTA	5	P	A	YLEPGMVTA	5	P	M
mhci	A*02:01	YLEPGPVTA	0.861	YLEPGAVTA	5	P	A	YLEPGPVNA	7	T	N
mhci	A*02:01	YLEPGPVTA	0.861	YLEPGAVTA	5	P	A	YLEPGMVTA	5	P	M
mhci	A*02:01	YLEPGPVTA	0.861	YLEPGAVTA	5	P	A	YLEPKPVTA	4	G	K
mhci	A*02:01	YLEPGPVTA	0.861	YLEPGAVTA	5	P	A	YLEPGNVTA	5	P	N
mhci	A*02:01	YLEPGPVTA	0.861	YLEPGAVTA	5	P	A	YLDPGPVTA	2	E	D
mhci	A*02:01	YLEPGPVTA	0.861	YLEPGAVTA	5	P	A	YLEPGIVTA	5	P	I
mhci	A*02:01	YLEPGPVTA	0.861	YLEPGAVTA	5	P	A	YLEPGPVQA	7	T	Q
mhci	A*02:01	YLEPGPVTA	0.861	YLEPGAVTA	5	P	A	YLEPGDVTA	5	P	D
mhci	A*02:01	YLEPGPVTA	0.861	YLEPGAVTA	5	P	A	YLEPGPVTL	8	A	L
mhci	A*02:01	YLEPGPVTA	0.861	YLEPGPATA	6	V	A	YLEPGPITA	6	V	I
mhci	A*02:01	YLEPGPVTA	0.861	YLEPGPATA	6	V	A	YLEPGPVTL	8	A	L
mhci	A*02:01	YLEPGPVTA	0.861	YLEPGPATA	6	V	A	YLEPGPKTA	6	V	K
mhci	A*02:01	YLEPGPVTA	0.861	YLEPGPATA	6	V	A	YLYPGPVTA	2	E	Y
mhci	A*02:01	YLEPGPVTA	0.861	YLEPGPATA	6	V	A	YLEPGPDTA	6	V	D
mhci	A*02:01	YLEPGPVTA	0.861	YLEPGPATA	6	V	A	YLEPGYVTA	5	P	Y
mhci	A*02:01	YLEPGPVTA	0.861	YLEPGPATA	6	V	A	YLEPGPRTA	6	V	R
mhci	A*02:01	YLEPGPVTA	0.861	YLEPGPATA	6	V	A	YLEKGPVTA	3	P	K
mhci	A*02:01	YLEPGPVTA	0.861	YLEPGPATA	6	V	A	YLEPGPMTA	6	V	M
mhci	A*02:01	YLEPGPVTA	0.861	YLEPGPATA	6	V	A	YLPPGPVTA	2	E	P
mhci	A*02:01	YLEPGPVTA	0.861	YLEPGPVAA	7	T	A	YLEPGPVHA	7	T	H
mhci	A*02:01	YLEPGPVTA	0.861	YLEPGPVAA	7	T	A	YQEPGPVTA	1	L	Q
mhci	A*02:01	YLEPGPVTA	0.861	YLEPGPVAA	7	T	A	YLEPGPVYA	7	T	Y
mhci	A*02:01	YLEPGPVTA	0.861	YLEPGPVAA	7	T	A	YLEPGPETA	6	V	E
mhci	A*02:01	YLEPGPVTA	0.861	YLEPGPVAA	7	T	A	YLEPGPVNA	7	T	N
mhci	A*02:01	YLEPGPVTA	0.861	YLEPGPVAA	7	T	A	YLEPGMVTA	5	P	M
mhci	A*02:01	YLEPGPVTA	0.861	YLEPGPVAA	7	T	A	YLEPGPVPA	7	T	P
mhci	A*02:01	YLEPGPVTA	0.861	YLEPGPVAA	7	T	A	YLEPLPVTA	4	G	L
mhci	A*02:01	YLEPGPVTA	0.861	YLEPGPVAA	7	T	A	YLEPGPVLA	7	T	L
mhci	A*02:01	YLEPGPVTA	0.861	YLEPGPVAA	7	T	A	YLEQGPVTA	3	P	Q
mhci	A*02:01	YLEPGPVTA	0.861	YLEPGPVTV	8	A	V	YLEPGPVTP	8	A	P
mhci	A*02:01	YLEPGPVTA	0.861	YLEPGPVTV	8	A	V	YLEPGPPTA	6	V	P
mhci	A*02:01	YLEPGPVTA	0.861	YLEPGPVTV	8	A	V	YLEPGPVTY	8	A	Y
mhci	A*02:01	YLEPGPVTA	0.861	YLEPGPVTV	8	A	V	YLEFGPVTA	3	P	F
mhci	A*02:01	YLEPGPVTA	0.861	YLEPGPVTV	8	A	V	YLEPGPVTF	8	A	F
mhci	A*02:01	YLEPGPVTA	0.861	YLEPGPVTV	8	A	V	YLEPGPGTA	6	V	G
mhci	A*02:01	YLEPGPVTA	0.861	YLEPGPVTV	8	A	V	YLEPGPVTF	8	A	F
mhci	A*02:01	YLEPGPVTA	0.861	YLEPGPVTV	8	A	V	YLDPGPVTA	2	E	D
mhci	A*02:01	YLEPGPVTA	0.861	YLEPGPVTV	8	A	V	YLEPGPVTR	8	A	R
mhci	A*02:01	YLEPGPVTA	0.861	YLEPGPVTV	8	A	V	YLEPGPVNA	7	T	N
mhci	A*02:01	YLEPGPVTV	0.989	YLEPGPVTA	8	V	A	YLEPGPVTR	8	V	R
mhci	A*02:01	YLEPGPVTV	0.989	YLEPGPVTA	8	V	A	YLEPNPVTV	4	G	N
mhci	A*02:01	YLEPGPVTV	0.989	YLEPGPVTA	8	V	A	YLEPGPVTR	8	V	R
mhci	A*02:01	YLEPGPVTV	0.989	YLEPGPVTA	8	V	A	YWEPGPVTV	1	L	W
mhci	A*02:01	YLEPGPVTV	0.989	YLEPGPVTA	8	V	A	YLEPGPVTP	8	V	P
mhci	A*02:01	YLEPGPVTV	0.989	YLEPGPVTA	8	V	A	YLKPGPVTV	2	E	K
mhci	A*02:01	YLEPGPVTV	0.989	YLEPGPVTA	8	V	A	YLEPGPVTM	8	V	M
mhci	A*02:01	YLEPGPVTV	0.989	YLEPGPVTA	8	V	A	YLEPGPVIV	7	T	I
mhci	A*02:01	YLEPGPVTV	0.989	YLEPGPVTA	8	V	A	YLEPGPVTW	8	V	W
mhci	A*02:01	YLEPGPVTV	0.989	YLEPGPVTA	8	V	A	YLEPGQVTV	5	P	Q
mhci	A*02:01	GILEFVFTL	0.919	GILGFVFTL	3	E	G	GILYFVFTL	3	E	Y
mhci	A*02:01	GILEFVFTL	0.919	GILGFVFTL	3	E	G	GILEFDFTL	5	V	D
mhci	A*02:01	GILEFVFTL	0.919	GILGFVFTL	3	E	G	GILMFVFTL	3	E	M
mhci	A*02:01	GILEFVFTL	0.919	GILGFVFTL	3	E	G	GILEFVFLL	7	T	L
mhci	A*02:01	GILEFVFTL	0.919	GILGFVFTL	3	E	G	GILLFVFTL	3	E	L
mhci	A*02:01	GILEFVFTL	0.919	GILGFVFTL	3	E	G	GILEFVQTL	6	F	Q
mhci	A*02:01	GILEFVFTL	0.919	GILGFVFTL	3	E	G	GILRFVFTL	3	E	R
mhci	A*02:01	GILEFVFTL	0.919	GILGFVFTL	3	E	G	GILEFMFTL	5	V	M
mhci	A*02:01	GILEFVFTL	0.919	GILGFVFTL	3	E	G	GILTFVFTL	3	E	T
mhci	A*02:01	GILEFVFTL	0.919	GILGFVFTL	3	E	G	GIQEFVFTL	2	L	Q
mhci	A*02:01	GILGFVFTL	0.79	GILEFVFTL	3	G	E	GILAFVFTL	3	G	A
mhci	A*02:01	GILGFVFTL	0.79	GILEFVFTL	3	G	E	MILGFVFTL	0	G	M
mhci	A*02:01	GILGFVFTL	0.79	GILEFVFTL	3	G	E	GILMFVFTL	3	G	M
mhci	A*02:01	GILGFVFTL	0.79	GILEFVFTL	3	G	E	GIPGFVFTL	2	L	P
mhci	A*02:01	GILGFVFTL	0.79	GILEFVFTL	3	G	E	GILFFVFTL	3	G	F
mhci	A*02:01	GILGFVFTL	0.79	GILEFVFTL	3	G	E	GILGFVFAL	7	T	A
mhci	A*02:01	GILGFVFTL	0.79	GILEFVFTL	3	G	E	GILMFVFTL	3	G	M
mhci	A*02:01	GILGFVFTL	0.79	GILEFVFTL	3	G	E	GILGFVYTL	6	F	Y
mhci	A*02:01	GILGFVFTL	0.79	GILEFVFTL	3	G	E	GILWFVFTL	3	G	W
mhci	A*02:01	GILGFVFTL	0.79	GILEFVFTL	3	G	E	GILGFVVTL	6	F	V
mhci	A*02:01	IMDQVPFSV	0.975	ITDQVPFSV	1	M	T	IWDQVPFSV	1	M	W
mhci	A*02:01	IMDQVPFSV	0.975	ITDQVPFSV	1	M	T	IMDQVPFPV	7	S	P
mhci	A*02:01	IMDQVPFSV	0.975	ITDQVPFSV	1	M	T	ICDQVPFSV	1	M	C
mhci	A*02:01	IMDQVPFSV	0.975	ITDQVPFSV	1	M	T	IMDQVPWSV	6	F	W
mhci	A*02:01	IMDQVPFSV	0.975	ITDQVPFSV	1	M	T	IGDQVPFSV	1	M	G
mhci	A*02:01	IMDQVPFSV	0.975	ITDQVPFSV	1	M	T	HMDQVPFSV	0	I	H
mhci	A*02:01	IMDQVPFSV	0.975	ITDQVPFSV	1	M	T	IWDQVPFSV	1	M	W
mhci	A*02:01	IMDQVPFSV	0.975	ITDQVPFSV	1	M	T	LMDQVPFSV	0	I	L
mhci	A*02:01	IMDQVPFSV	0.975	ITDQVPFSV	1	M	T	IGDQVPFSV	1	M	G
mhci	A*02:01	IMDQVPFSV	0.975	ITDQVPFSV	1	M	T	IMDQVHFSV	5	P	H
mhci	A*02:01	ITDQVPFSV	0.672	IMDQVPFSV	1	T	M	ICDQVPFSV	1	T	C
mhci	A*02:01	ITDQVPFSV	0.672	IMDQVPFSV	1	T	M	ITDQVYFSV	5	P	Y
mhci	A*02:01	ITDQVPFSV	0.672	IMDQVPFSV	1	T	M	IWDQVPFSV	1	T	W
mhci	A*02:01	ITDQVPFSV	0.672	IMDQVPFSV	1	T	M	ITDQVRFSV	5	P	R
mhci	A*02:01	ITDQVPFSV	0.672	IMDQVPFSV	1	T	M	ICDQVPFSV	1	T	C
mhci	A*02:01	ITDQVPFSV	0.672	IMDQVPFSV	1	T	M	ITDQHPFSV	4	V	H
mhci	A*02:01	ITDQVPFSV	0.672	IMDQVPFSV	1	T	M	ICDQVPFSV	1	T	C
mhci	A*02:01	ITDQVPFSV	0.672	IMDQVPFSV	1	T	M	ITDQVSFSV	5	P	S
mhci	A*02:01	ITDQVPFSV	0.672	IMDQVPFSV	1	T	M	IWDQVPFSV	1	T	W
mhci	A*02:01	ITDQVPFSV	0.672	IMDQVPFSV	1	T	M	ITDQVPYSV	6	F	Y
mhci	A*02:01	ILDQVPFSV	0.988	IMDQVPFSV	1	L	M	ICDQVPFSV	1	L	C
mhci	A*02:01	ILDQVPFSV	0.988	IMDQVPFSV	1	L	M	ILDQVPASV	6	F	A
mhci	A*02:01	ILDQVPFSV	0.988	IMDQVPFSV	1	L	M	ICDQVPFSV	1	L	C
mhci	A*02:01	ILDQVPFSV	0.988	IMDQVPFSV	1	L	M	ILDQVNFSV	5	P	N
mhci	A*02:01	ILDQVPFSV	0.988	IMDQVPFSV	1	L	M	IGDQVPFSV	1	L	G
mhci	A*02:01	ILDQVPFSV	0.988	IMDQVPFSV	1	L	M	ILDQVAFSV	5	P	A
mhci	A*02:01	ILDQVPFSV	0.988	IMDQVPFSV	1	L	M	ISDQVPFSV	1	L	S
mhci	A*02:01	ILDQVPFSV	0.988	IMDQVPFSV	1	L	M	TLDQVPFSV	0	I	T
mhci	A*02:01	ILDQVPFSV	0.988	IMDQVPFSV	1	L	M	IYDQVPFSV	1	L	Y
mhci	A*02:01	ILDQVPFSV	0.988	IMDQVPFSV	1	L	M	ILDQVPSSV	6	F	S
mhci	A*02:01	ILDQVPFSV	0.988	ITDQVPFSV	1	L	T	ICDQVPFSV	1	L	C
mhci	A*02:01	ILDQVPFSV	0.988	ITDQVPFSV	1	L	T	ILDQVPFKV	7	S	K
mhci	A*02:01	ILDQVPFSV	0.988	ITDQVPFSV	1	L	T	IQDQVPFSV	1	L	Q
mhci	A*02:01	ILDQVPFSV	0.988	ITDQVPFSV	1	L	T	ILDQVPFDV	7	S	D
mhci	A*02:01	ILDQVPFSV	0.988	ITDQVPFSV	1	L	T	IYDQVPFSV	1	L	Y
mhci	A*02:01	ILDQVPFSV	0.988	ITDQVPFSV	1	L	T	ILDQVPFSL	8	V	L
mhci	A*02:01	ILDQVPFSV	0.988	ITDQVPFSV	1	L	T	IYDQVPFSV	1	L	Y
mhci	A*02:01	ILDQVPFSV	0.988	ITDQVPFSV	1	L	T	MLDQVPFSV	0	I	M
mhci	A*02:01	ILDQVPFSV	0.988	ITDQVPFSV	1	L	T	IWDQVPFSV	1	L	W
mhci	A*02:01	ILDQVPFSV	0.988	ITDQVPFSV	1	L	T	ILDQVPFPV	7	S	P
mhci	A*02:01	IMDQVPFSV	0.975	ILDQVPFSV	1	M	L	IWDQVPFSV	1	M	W
mhci	A*02:01	IMDQVPFSV	0.975	ILDQVPFSV	1	M	L	DMDQVPFSV	0	I	D
mhci	A*02:01	IMDQVPFSV	0.975	ILDQVPFSV	1	M	L	ICDQVPFSV	1	M	C
mhci	A*02:01	IMDQVPFSV	0.975	ILDQVPFSV	1	M	L	IMYQVPFSV	2	D	Y
mhci	A*02:01	IMDQVPFSV	0.975	ILDQVPFSV	1	M	L	IYDQVPFSV	1	M	Y
mhci	A*02:01	IMDQVPFSV	0.975	ILDQVPFSV	1	M	L	IMDDVPFSV	3	Q	D
mhci	A*02:01	IMDQVPFSV	0.975	ILDQVPFSV	1	M	L	ICDQVPFSV	1	M	C
mhci	A*02:01	IMDQVPFSV	0.975	ILDQVPFSV	1	M	L	IMDQVPFHV	7	S	H
mhci	A*02:01	IMDQVPFSV	0.975	ILDQVPFSV	1	M	L	ISDQVPFSV	1	M	S
mhci	A*02:01	IMDQVPFSV	0.975	ILDQVPFSV	1	M	L	IMDQVNFSV	5	P	N
mhci	A*02:01	IMDQVPFSV	0.975	ITDQVPFSV	1	M	T	IFDQVPFSV	1	M	F
mhci	A*02:01	IMDQVPFSV	0.975	ITDQVPFSV	1	M	T	IMDQVPRSV	6	F	R
mhci	A*02:01	IMDQVPFSV	0.975	ITDQVPFSV	1	M	T	ICDQVPFSV	1	M	C
mhci	A*02:01	IMDQVPFSV	0.975	ITDQVPFSV	1	M	T	IMDFVPFSV	3	Q	F
mhci	A*02:01	IMDQVPFSV	0.975	ITDQVPFSV	1	M	T	IGDQVPFSV	1	M	G
mhci	A*02:01	IMDQVPFSV	0.975	ITDQVPFSV	1	M	T	IMDQVPFDV	7	S	D
mhci	A*02:01	IMDQVPFSV	0.975	ITDQVPFSV	1	M	T	IGDQVPFSV	1	M	G
mhci	A*02:01	IMDQVPFSV	0.975	ITDQVPFSV	1	M	T	IMDWVPFSV	3	Q	W
mhci	A*02:01	IMDQVPFSV	0.975	ITDQVPFSV	1	M	T	ICDQVPFSV	1	M	C
mhci	A*02:01	IMDQVPFSV	0.975	ITDQVPFSV	1	M	T	WMDQVPFSV	0	I	W
mhci	A*02:01	ITDQVPFSV	0.672	ILDQVPFSV	1	T	L	ICDQVPFSV	1	T	C
mhci	A*02:01	ITDQVPFSV	0.672	ILDQVPFSV	1	T	L	ITDQVPYSV	6	F	Y
mhci	A*02:01	ITDQVPFSV	0.672	ILDQVPFSV	1	T	L	ISDQVPFSV	1	T	S
mhci	A*02:01	ITDQVPFSV	0.672	ILDQVPFSV	1	T	L	ITDQVPKSV	6	F	K
mhci	A*02:01	ITDQVPFSV	0.672	ILDQVPFSV	1	T	L	ICDQVPFSV	1	T	C
mhci	A*02:01	ITDQVPFSV	0.672	ILDQVPFSV	1	T	L	ITDQVEFSV	5	P	E
mhci	A*02:01	ITDQVPFSV	0.672	ILDQVPFSV	1	T	L	IQDQVPFSV	1	T	Q
mhci	A*02:01	ITDQVPFSV	0.672	ILDQVPFSV	1	T	L	ITDQGPFSV	4	V	G
mhci	A*02:01	ITDQVPFSV	0.672	ILDQVPFSV	1	T	L	IGDQVPFSV	1	T	G
mhci	A*02:01	ITDQVPFSV	0.672	ILDQVPFSV	1	T	L	ITDQTPFSV	4	V	T
mhci	A*02:01	ITDQVPFSV	0.672	IMDQVPFSV	1	T	M	ICDQVPFSV	1	T	C
mhci	A*02:01	ITDQVPFSV	0.672	IMDQVPFSV	1	T	M	ITDHVPFSV	3	Q	H
mhci	A*02:01	ITDQVPFSV	0.672	IMDQVPFSV	1	T	M	ICDQVPFSV	1	T	C
mhci	A*02:01	ITDQVPFSV	0.672	IMDQVPFSV	1	T	M	ITDQTPFSV	4	V	T
mhci	A*02:01	ITDQVPFSV	0.672	IMDQVPFSV	1	T	M	IWDQVPFSV	1	T	W
mhci	A*02:01	ITDQVPFSV	0.672	IMDQVPFSV	1	T	M	ITDQVPTSV	6	F	T
mhci	A*02:01	ITDQVPFSV	0.672	IMDQVPFSV	1	T	M	IADQVPFSV	1	T	A
mhci	A*02:01	ITDQVPFSV	0.672	IMDQVPFSV	1	T	M	RTDQVPFSV	0	I	R
mhci	A*02:01	ITDQVPFSV	0.672	IMDQVPFSV	1	T	M	IADQVPFSV	1	T	A
mhci	A*02:01	ITDQVPFSV	0.672	IMDQVPFSV	1	T	M	ITDNVPFSV	3	Q	N
mhci	A*02:01	ILDQVPFSV	0.988	IMDQVPFSV	1	L	M	IADQVPFSV	1	L	A
mhci	A*02:01	ILDQVPFSV	0.988	IMDQVPFSV	1	L	M	ELDQVPFSV	0	I	E
mhci	A*02:01	ILDQVPFSV	0.988	IMDQVPFSV	1	L	M	ICDQVPFSV	1	L	C
mhci	A*02:01	ILDQVPFSV	0.988	IMDQVPFSV	1	L	M	DLDQVPFSV	0	I	D
mhci	A*02:01	ILDQVPFSV	0.988	IMDQVPFSV	1	L	M	IGDQVPFSV	1	L	G
mhci	A*02:01	ILDQVPFSV	0.988	IMDQVPFSV	1	L	M	ILDQVEFSV	5	P	E
mhci	A*02:01	ILDQVPFSV	0.988	IMDQVPFSV	1	L	M	ICDQVPFSV	1	L	C
mhci	A*02:01	ILDQVPFSV	0.988	IMDQVPFSV	1	L	M	ILDQVRFSV	5	P	R
mhci	A*02:01	ILDQVPFSV	0.988	IMDQVPFSV	1	L	M	ICDQVPFSV	1	L	C
mhci	A*02:01	ILDQVPFSV	0.988	IMDQVPFSV	1	L	M	ILDPVPFSV	3	Q	P
mhci	A*02:01	ILDQVPFSV	0.988	ITDQVPFSV	1	L	T	ICDQVPFSV	1	L	C
mhci	A*02:01	ILDQVPFSV	0.988	ITDQVPFSV	1	L	T	ILDQVPFIV	7	S	I
mhci	A*02:01	ILDQVPFSV	0.988	ITDQVPFSV	1	L	T	IIDQVPFSV	1	L	I
mhci	A*02:01	ILDQVPFSV	0.988	ITDQVPFSV	1	L	T	ILDQVDFSV	5	P	D
mhci	A*02:01	ILDQVPFSV	0.988	ITDQVPFSV	1	L	T	IYDQVPFSV	1	L	Y
mhci	A*02:01	ILDQVPFSV	0.988	ITDQVPFSV	1	L	T	ILDQVPFSC	8	V	C
mhci	A*02:01	ILDQVPFSV	0.988	ITDQVPFSV	1	L	T	IQDQVPFSV	1	L	Q
mhci	A*02:01	ILDQVPFSV	0.988	ITDQVPFSV	1	L	T	ILDQVFFSV	5	P	F
mhci	A*02:01	ILDQVPFSV	0.988	ITDQVPFSV	1	L	T	IGDQVPFSV	1	L	G
mhci	A*02:01	ILDQVPFSV	0.988	ITDQVPFSV	1	L	T	ILDQVPDSV	6	F	D
mhci	A*02:01	IMDQVPFSV	0.975	ILDQVPFSV	1	M	L	IADQVPFSV	1	M	A
mhci	A*02:01	IMDQVPFSV	0.975	ILDQVPFSV	1	M	L	IMDQVPKSV	6	F	K
mhci	A*02:01	IMDQVPFSV	0.975	ILDQVPFSV	1	M	L	IADQVPFSV	1	M	A
mhci	A*02:01	IMDQVPFSV	0.975	ILDQVPFSV	1	M	L	IMDQVPSSV	6	F	S
mhci	A*02:01	IMDQVPFSV	0.975	ILDQVPFSV	1	M	L	IQDQVPFSV	1	M	Q
mhci	A*02:01	IMDQVPFSV	0.975	ILDQVPFSV	1	M	L	IMDQQPFSV	4	V	Q
mhci	A*02:01	IMDQVPFSV	0.975	ILDQVPFSV	1	M	L	IWDQVPFSV	1	M	W
mhci	A*02:01	IMDQVPFSV	0.975	ILDQVPFSV	1	M	L	IMDQVDFSV	5	P	D
mhci	A*02:01	IMDQVPFSV	0.975	ILDQVPFSV	1	M	L	IWDQVPFSV	1	M	W
mhci	A*02:01	IMDQVPFSV	0.975	ILDQVPFSV	1	M	L	IMRQVPFSV	2	D	R
mhci	A*02:01	IMDQVPFSV	0.975	ITDQVPFSV	1	M	T	IFDQVPFSV	1	M	F
mhci	A*02:01	IMDQVPFSV	0.975	ITDQVPFSV	1	M	T	IMDQVPFSC	8	V	C
mhci	A*02:01	IMDQVPFSV	0.975	ITDQVPFSV	1	M	T	IYDQVPFSV	1	M	Y
mhci	A*02:01	IMDQVPFSV	0.975	ITDQVPFSV	1	M	T	IMDQVPFSC	8	V	C
mhci	A*02:01	IMDQVPFSV	0.975	ITDQVPFSV	1	M	T	IQDQVPFSV	1	M	Q
mhci	A*02:01	IMDQVPFSV	0.975	ITDQVPFSV	1	M	T	IMDQVPFDV	7	S	D
mhci	A*02:01	IMDQVPFSV	0.975	ITDQVPFSV	1	M	T	IQDQVPFSV	1	M	Q
mhci	A*02:01	IMDQVPFSV	0.975	ITDQVPFSV	1	M	T	IMDQVPPSV	6	F	P
mhci	A*02:01	IMDQVPFSV	0.975	ITDQVPFSV	1	M	T	ICDQVPFSV	1	M	C
mhci	A*02:01	IMDQVPFSV	0.975	ITDQVPFSV	1	M	T	IMDQVLFSV	5	P	L
mhci	A*02:01	ITDQVPFSV	0.672	ILDQVPFSV	1	T	L	IADQVPFSV	1	T	A
mhci	A*02:01	ITDQVPFSV	0.672	ILDQVPFSV	1	T	L	ITDNVPFSV	3	Q	N
mhci	A*02:01	ITDQVPFSV	0.672	ILDQVPFSV	1	T	L	IGDQVPFSV	1	T	G
mhci	A*02:01	ITDQVPFSV	0.672	ILDQVPFSV	1	T	L	ITDQVPTSV	6	F	T
mhci	A*02:01	ITDQVPFSV	0.672	ILDQVPFSV	1	T	L	IWDQVPFSV	1	T	W
mhci	A*02:01	ITDQVPFSV	0.672	ILDQVPFSV	1	T	L	ITDKVPFSV	3	Q	K
mhci	A*02:01	ITDQVPFSV	0.672	ILDQVPFSV	1	T	L	IGDQVPFSV	1	T	G
mhci	A*02:01	ITDQVPFSV	0.672	ILDQVPFSV	1	T	L	ITDQVDFSV	5	P	D
mhci	A*02:01	ITDQVPFSV	0.672	ILDQVPFSV	1	T	L	IADQVPFSV	1	T	A
mhci	A*02:01	ITDQVPFSV	0.672	ILDQVPFSV	1	T	L	ITDQVPFQV	7	S	Q
mhci	A*02:01	ITDQVPFSV	0.672	IMDQVPFSV	1	T	M	IGDQVPFSV	1	T	G
mhci	A*02:01	ITDQVPFSV	0.672	IMDQVPFSV	1	T	M	ITDQKPFSV	4	V	K
mhci	A*02:01	ITDQVPFSV	0.672	IMDQVPFSV	1	T	M	IADQVPFSV	1	T	A
mhci	A*02:01	ITDQVPFSV	0.672	IMDQVPFSV	1	T	M	ITDSVPFSV	3	Q	S
mhci	A*02:01	ITDQVPFSV	0.672	IMDQVPFSV	1	T	M	IWDQVPFSV	1	T	W
mhci	A*02:01	ITDQVPFSV	0.672	IMDQVPFSV	1	T	M	ITDQVTFSV	5	P	T
mhci	A*02:01	ITDQVPFSV	0.672	IMDQVPFSV	1	T	M	IYDQVPFSV	1	T	Y
mhci	A*02:01	ITDQVPFSV	0.672	IMDQVPFSV	1	T	M	HTDQVPFSV	0	I	H
mhci	A*02:01	ITDQVPFSV	0.672	IMDQVPFSV	1	T	M	IWDQVPFSV	1	T	W
mhci	A*02:01	ITDQVPFSV	0.672	IMDQVPFSV	1	T	M	ITAQVPFSV	2	D	A
mhci	A*02:01	NLVAMVATV	0.397	NLVGMVATV	3	A	G	NLVQMVATV	3	A	Q
mhci	A*02:01	NLVAMVATV	0.397	NLVGMVATV	3	A	G	NLVAPVATV	4	M	P
mhci	A*02:01	NLVAMVATV	0.397	NLVGMVATV	3	A	G	NLVDMVATV	3	A	D
mhci	A*02:01	NLVAMVATV	0.397	NLVGMVATV	3	A	G	NLIAMVATV	2	V	I
mhci	A*02:01	NLVAMVATV	0.397	NLVGMVATV	3	A	G	NLVTMVATV	3	A	T
mhci	A*02:01	NLVAMVATV	0.397	NLVGMVATV	3	A	G	NLVAFVATV	4	M	F
mhci	A*02:01	NLVAMVATV	0.397	NLVGMVATV	3	A	G	NLVWMVATV	3	A	W
mhci	A*02:01	NLVAMVATV	0.397	NLVGMVATV	3	A	G	NLVAMEATV	5	V	E
mhci	A*02:01	NLVAMVATV	0.397	NLVGMVATV	3	A	G	NLVEMVATV	3	A	E
mhci	A*02:01	NLVAMVATV	0.397	NLVGMVATV	3	A	G	NLPAMVATV	2	V	P
mhci	A*02:01	NLVAMVATV	0.397	NLVPMVATV	3	A	P	NLVMMVATV	3	A	M
mhci	A*02:01	NLVAMVATV	0.397	NLVPMVATV	3	A	P	ALVAMVATV	0	N	A
mhci	A*02:01	NLVAMVATV	0.397	NLVPMVATV	3	A	P	NLVEMVATV	3	A	E
mhci	A*02:01	NLVAMVATV	0.397	NLVPMVATV	3	A	P	NLNAMVATV	2	V	N
mhci	A*02:01	NLVAMVATV	0.397	NLVPMVATV	3	A	P	NLVRMVATV	3	A	R
mhci	A*02:01	NLVAMVATV	0.397	NLVPMVATV	3	A	P	NLVAMVTTV	6	A	T
mhci	A*02:01	NLVAMVATV	0.397	NLVPMVATV	3	A	P	NLVNMVATV	3	A	N
mhci	A*02:01	NLVAMVATV	0.397	NLVPMVATV	3	A	P	NLVAHVATV	4	M	H
mhci	A*02:01	NLVAMVATV	0.397	NLVPMVATV	3	A	P	NLVYMVATV	3	A	Y
mhci	A*02:01	NLVAMVATV	0.397	NLVPMVATV	3	A	P	NLVADVATV	4	M	D
mhci	A*02:01	NLVGMVATV	0.597	NLVAMVATV	3	G	A	NLVIMVATV	3	G	I
mhci	A*02:01	NLVGMVATV	0.597	NLVAMVATV	3	G	A	NLVGMVAFV	7	T	F
mhci	A*02:01	NLVGMVATV	0.597	NLVAMVATV	3	G	A	NLVLMVATV	3	G	L
mhci	A*02:01	NLVGMVATV	0.597	NLVAMVATV	3	G	A	NLVGMPATV	5	V	P
mhci	A*02:01	NLVGMVATV	0.597	NLVAMVATV	3	G	A	NLVIMVATV	3	G	I
mhci	A*02:01	NLVGMVATV	0.597	NLVAMVATV	3	G	A	NLVGMVFTV	6	A	F
mhci	A*02:01	NLVGMVATV	0.597	NLVAMVATV	3	G	A	NLVYMVATV	3	G	Y
mhci	A*02:01	NLVGMVATV	0.597	NLVAMVATV	3	G	A	NLVGMVQTV	6	A	Q
mhci	A*02:01	NLVGMVATV	0.597	NLVAMVATV	3	G	A	NLVEMVATV	3	G	E
mhci	A*02:01	NLVGMVATV	0.597	NLVAMVATV	3	G	A	NLVGMVQTV	6	A	Q
mhci	A*02:01	NLVGMVATV	0.597	NLVPMVATV	3	G	P	NLVEMVATV	3	G	E
mhci	A*02:01	NLVGMVATV	0.597	NLVPMVATV	3	G	P	LLVGMVATV	0	N	L
mhci	A*02:01	NLVGMVATV	0.597	NLVPMVATV	3	G	P	NLVIMVATV	3	G	I
mhci	A*02:01	NLVGMVATV	0.597	NLVPMVATV	3	G	P	NLDGMVATV	2	V	D
mhci	A*02:01	NLVGMVATV	0.597	NLVPMVATV	3	G	P	NLVHMVATV	3	G	H
mhci	A*02:01	NLVGMVATV	0.597	NLVPMVATV	3	G	P	NLNGMVATV	2	V	N
mhci	A*02:01	NLVGMVATV	0.597	NLVPMVATV	3	G	P	NLVNMVATV	3	G	N
mhci	A*02:01	NLVGMVATV	0.597	NLVPMVATV	3	G	P	NLVGMVAGV	7	T	G
mhci	A*02:01	NLVGMVATV	0.597	NLVPMVATV	3	G	P	NLVNMVATV	3	G	N
mhci	A*02:01	NLVGMVATV	0.597	NLVPMVATV	3	G	P	NLVGYVATV	4	M	Y
mhci	A*02:01	NLVPMVASV	0.844	NLVPMVATV	7	S	T	NLVPMVAIV	7	S	I
mhci	A*02:01	NLVPMVASV	0.844	NLVPMVATV	7	S	T	HLVPMVASV	0	N	H
mhci	A*02:01	NLVPMVASV	0.844	NLVPMVATV	7	S	T	NLVPMVAWV	7	S	W
mhci	A*02:01	NLVPMVASV	0.844	NLVPMVATV	7	S	T	NLDPMVASV	2	V	D
mhci	A*02:01	NLVPMVASV	0.844	NLVPMVATV	7	S	T	NLVPMVAWV	7	S	W
mhci	A*02:01	NLVPMVASV	0.844	NLVPMVATV	7	S	T	NLYPMVASV	2	V	Y
mhci	A*02:01	NLVPMVASV	0.844	NLVPMVATV	7	S	T	NLVPMVARV	7	S	R
mhci	A*02:01	NLVPMVASV	0.844	NLVPMVATV	7	S	T	NLVPIVASV	4	M	I
mhci	A*02:01	NLVPMVASV	0.844	NLVPMVATV	7	S	T	NLVPMVAPV	7	S	P
mhci	A*02:01	NLVPMVASV	0.844	NLVPMVATV	7	S	T	NLVPMKASV	5	V	K
mhci	A*02:01	NLVPMVATV	0.832	NLVAMVATV	3	P	A	NLVKMVATV	3	P	K
mhci	A*02:01	NLVPMVATV	0.832	NLVAMVATV	3	P	A	NLLPMVATV	2	V	L
mhci	A*02:01	NLVPMVATV	0.832	NLVAMVATV	3	P	A	NLVLMVATV	3	P	L
mhci	A*02:01	NLVPMVATV	0.832	NLVAMVATV	3	P	A	NLVPMVATM	8	V	M
mhci	A*02:01	NLVPMVATV	0.832	NLVAMVATV	3	P	A	NLVEMVATV	3	P	E
mhci	A*02:01	NLVPMVATV	0.832	NLVAMVATV	3	P	A	NLVPMVAFV	7	T	F
mhci	A*02:01	NLVPMVATV	0.832	NLVAMVATV	3	P	A	NLVIMVATV	3	P	I
mhci	A*02:01	NLVPMVATV	0.832	NLVAMVATV	3	P	A	NLVPMVFTV	6	A	F
mhci	A*02:01	NLVPMVATV	0.832	NLVAMVATV	3	P	A	NLVYMVATV	3	P	Y
mhci	A*02:01	NLVPMVATV	0.832	NLVAMVATV	3	P	A	NLVPEVATV	4	M	E
mhci	A*02:01	NLVPMVATV	0.832	NLVGMVATV	3	P	G	NLVDMVATV	3	P	D
mhci	A*02:01	NLVPMVATV	0.832	NLVGMVATV	3	P	G	NLHPMVATV	2	V	H
mhci	A*02:01	NLVPMVATV	0.832	NLVGMVATV	3	P	G	NLVQMVATV	3	P	Q
mhci	A*02:01	NLVPMVATV	0.832	NLVGMVATV	3	P	G	NLVPKVATV	4	M	K
mhci	A*02:01	NLVPMVATV	0.832	NLVGMVATV	3	P	G	NLVQMVATV	3	P	Q
mhci	A*02:01	NLVPMVATV	0.832	NLVGMVATV	3	P	G	NLIPMVATV	2	V	I
mhci	A*02:01	NLVPMVATV	0.832	NLVGMVATV	3	P	G	NLVHMVATV	3	P	H
mhci	A*02:01	NLVPMVATV	0.832	NLVGMVATV	3	P	G	NLVPMTATV	5	V	T
mhci	A*02:01	NLVPMVATV	0.832	NLVGMVATV	3	P	G	NLVRMVATV	3	P	R
mhci	A*02:01	NLVPMVATV	0.832	NLVGMVATV	3	P	G	NLVPCVATV	4	M	C
mhci	A*02:01	NLVPMVATV	0.832	NLVPQVATV	4	M	Q	NLVPYVATV	4	M	Y
mhci	A*02:01	NLVPMVATV	0.832	NLVPQVATV	4	M	Q	NLVPMIATV	5	V	I
mhci	A*02:01	NLVPMVATV	0.832	NLVPQVATV	4	M	Q	NLVPCVATV	4	M	C
mhci	A*02:01	NLVPMVATV	0.832	NLVPQVATV	4	M	Q	NTVPMVATV	1	L	T
mhci	A*02:01	NLVPMVATV	0.832	NLVPQVATV	4	M	Q	NLVPGVATV	4	M	G
mhci	A*02:01	NLVPMVATV	0.832	NLVPQVATV	4	M	Q	NLVTMVATV	3	P	T
mhci	A*02:01	NLVPMVATV	0.832	NLVPQVATV	4	M	Q	NLVPWVATV	4	M	W
mhci	A*02:01	NLVPMVATV	0.832	NLVPQVATV	4	M	Q	NLVVMVATV	3	P	V
mhci	A*02:01	NLVPMVATV	0.832	NLVPQVATV	4	M	Q	NLVPGVATV	4	M	G
mhci	A*02:01	NLVPMVATV	0.832	NLVPQVATV	4	M	Q	VLVPMVATV	0	N	V
mhci	A*02:01	NLVPMVATV	0.832	NLVPTVATV	4	M	T	NLVPPVATV	4	M	P
mhci	A*02:01	NLVPMVATV	0.832	NLVPTVATV	4	M	T	NLVPMDATV	5	V	D
mhci	A*02:01	NLVPMVATV	0.832	NLVPTVATV	4	M	T	NLVPWVATV	4	M	W
mhci	A*02:01	NLVPMVATV	0.832	NLVPTVATV	4	M	T	NLVPMMATV	5	V	M
mhci	A*02:01	NLVPMVATV	0.832	NLVPTVATV	4	M	T	NLVPLVATV	4	M	L
mhci	A*02:01	NLVPMVATV	0.832	NLVPTVATV	4	M	T	NLVCMVATV	3	P	C
mhci	A*02:01	NLVPMVATV	0.832	NLVPTVATV	4	M	T	NLVPDVATV	4	M	D
mhci	A*02:01	NLVPMVATV	0.832	NLVPTVATV	4	M	T	WLVPMVATV	0	N	W
mhci	A*02:01	NLVPMVATV	0.832	NLVPTVATV	4	M	T	NLVPLVATV	4	M	L
mhci	A*02:01	NLVPMVATV	0.832	NLVPTVATV	4	M	T	NLHPMVATV	2	V	H
mhci	A*02:01	NLVPMVATV	0.832	NLVPVVATV	4	M	V	NLVPCVATV	4	M	C
mhci	A*02:01	NLVPMVATV	0.832	NLVPVVATV	4	M	V	NLVPMVAPV	7	T	P
mhci	A*02:01	NLVPMVATV	0.832	NLVPVVATV	4	M	V	NLVPDVATV	4	M	D
mhci	A*02:01	NLVPMVATV	0.832	NLVPVVATV	4	M	V	NLVPMFATV	5	V	F
mhci	A*02:01	NLVPMVATV	0.832	NLVPVVATV	4	M	V	NLVPHVATV	4	M	H
mhci	A*02:01	NLVPMVATV	0.832	NLVPVVATV	4	M	V	NLVPMVCTV	6	A	C
mhci	A*02:01	NLVPMVATV	0.832	NLVPVVATV	4	M	V	NLVPPVATV	4	M	P
mhci	A*02:01	NLVPMVATV	0.832	NLVPVVATV	4	M	V	YLVPMVATV	0	N	Y
mhci	A*02:01	NLVPMVATV	0.832	NLVPVVATV	4	M	V	NLVPPVATV	4	M	P
mhci	A*02:01	NLVPMVATV	0.832	NLVPVVATV	4	M	V	NLVPMVAYV	7	T	Y
mhci	A*02:01	NLVPMVATV	0.832	NLVPMVASV	7	T	S	NLVPMVAPV	7	T	P
mhci	A*02:01	NLVPMVATV	0.832	NLVPMVASV	7	T	S	NLVPMVVTV	6	A	V
mhci	A*02:01	NLVPMVATV	0.832	NLVPMVASV	7	T	S	NLVPMVAFV	7	T	F
mhci	A*02:01	NLVPMVATV	0.832	NLVPMVASV	7	T	S	NLVYMVATV	3	P	Y
mhci	A*02:01	NLVPMVATV	0.832	NLVPMVASV	7	T	S	NLVPMVAFV	7	T	F
mhci	A*02:01	NLVPMVATV	0.832	NLVPMVASV	7	T	S	NLVPYVATV	4	M	Y
mhci	A*02:01	NLVPMVATV	0.832	NLVPMVASV	7	T	S	NLVPMVARV	7	T	R
mhci	A*02:01	NLVPMVATV	0.832	NLVPMVASV	7	T	S	NLVPMVATC	8	V	C
mhci	A*02:01	NLVPMVATV	0.832	NLVPMVASV	7	T	S	NLVPMVAWV	7	T	W
mhci	A*02:01	NLVPMVATV	0.832	NLVPMVASV	7	T	S	NLVPMIATV	5	V	I
mhci	A*02:01	NLVPQVATV	0.926	NLVPMVATV	4	Q	M	NLVPGVATV	4	Q	G
mhci	A*02:01	NLVPQVATV	0.926	NLVPMVATV	4	Q	M	NLVPQVAHV	7	T	H
mhci	A*02:01	NLVPQVATV	0.926	NLVPMVATV	4	Q	M	NLVPKVATV	4	Q	K
mhci	A*02:01	NLVPQVATV	0.926	NLVPMVATV	4	Q	M	NLVPQVAWV	7	T	W
mhci	A*02:01	NLVPQVATV	0.926	NLVPMVATV	4	Q	M	NLVPCVATV	4	Q	C
mhci	A*02:01	NLVPQVATV	0.926	NLVPMVATV	4	Q	M	NLVPQVAHV	7	T	H
mhci	A*02:01	NLVPQVATV	0.926	NLVPMVATV	4	Q	M	NLVPHVATV	4	Q	H
mhci	A*02:01	NLVPQVATV	0.926	NLVPMVATV	4	Q	M	NLYPQVATV	2	V	Y
mhci	A*02:01	NLVPQVATV	0.926	NLVPMVATV	4	Q	M	NLVPNVATV	4	Q	N
mhci	A*02:01	NLVPQVATV	0.926	NLVPMVATV	4	Q	M	NLVPQNATV	5	V	N
mhci	A*02:01	NLVPQVATV	0.926	NLVPTVATV	4	Q	T	NLVPCVATV	4	Q	C
mhci	A*02:01	NLVPQVATV	0.926	NLVPTVATV	4	Q	T	NLVPQVITV	6	A	I
mhci	A*02:01	NLVPQVATV	0.926	NLVPTVATV	4	Q	T	NLVPHVATV	4	Q	H
mhci	A*02:01	NLVPQVATV	0.926	NLVPTVATV	4	Q	T	NLVFQVATV	3	P	F
mhci	A*02:01	NLVPQVATV	0.926	NLVPTVATV	4	Q	T	NLVPWVATV	4	Q	W
mhci	A*02:01	NLVPQVATV	0.926	NLVPTVATV	4	Q	T	NLVRQVATV	3	P	R
mhci	A*02:01	NLVPQVATV	0.926	NLVPTVATV	4	Q	T	NLVPKVATV	4	Q	K
mhci	A*02:01	NLVPQVATV	0.926	NLVPTVATV	4	Q	T	NLVCQVATV	3	P	C
mhci	A*02:01	NLVPQVATV	0.926	NLVPTVATV	4	Q	T	NLVPPVATV	4	Q	P
mhci	A*02:01	NLVPQVATV	0.926	NLVPTVATV	4	Q	T	NLDPQVATV	2	V	D
mhci	A*02:01	NLVPQVATV	0.926	NLVPVVATV	4	Q	V	NLVPDVATV	4	Q	D
mhci	A*02:01	NLVPQVATV	0.926	NLVPVVATV	4	Q	V	NLPPQVATV	2	V	P
mhci	A*02:01	NLVPQVATV	0.926	NLVPVVATV	4	Q	V	NLVPKVATV	4	Q	K
mhci	A*02:01	NLVPQVATV	0.926	NLVPVVATV	4	Q	V	NLVPQVKTV	6	A	K
mhci	A*02:01	NLVPQVATV	0.926	NLVPVVATV	4	Q	V	NLVPWVATV	4	Q	W
mhci	A*02:01	NLVPQVATV	0.926	NLVPVVATV	4	Q	V	NLVPQKATV	5	V	K
mhci	A*02:01	NLVPQVATV	0.926	NLVPVVATV	4	Q	V	NLVPYVATV	4	Q	Y
mhci	A*02:01	NLVPQVATV	0.926	NLVPVVATV	4	Q	V	NLVPQVSTV	6	A	S
mhci	A*02:01	NLVPQVATV	0.926	NLVPVVATV	4	Q	V	NLVPHVATV	4	Q	H
mhci	A*02:01	NLVPQVATV	0.926	NLVPVVATV	4	Q	V	NLVPQVAGV	7	T	G
mhci	A*02:01	NLVPTVATV	0.873	NLVPMVATV	4	T	M	NLVPHVATV	4	T	H
mhci	A*02:01	NLVPTVATV	0.873	NLVPMVATV	4	T	M	NLVPTNATV	5	V	N
mhci	A*02:01	NLVPTVATV	0.873	NLVPMVATV	4	T	M	NLVPEVATV	4	T	E
mhci	A*02:01	NLVPTVATV	0.873	NLVPMVATV	4	T	M	NLVPTAATV	5	V	A
mhci	A*02:01	NLVPTVATV	0.873	NLVPMVATV	4	T	M	NLVPSVATV	4	T	S
mhci	A*02:01	NLVPTVATV	0.873	NLVPMVATV	4	T	M	NLVPTVHTV	6	A	H
mhci	A*02:01	NLVPTVATV	0.873	NLVPMVATV	4	T	M	NLVPKVATV	4	T	K
mhci	A*02:01	NLVPTVATV	0.873	NLVPMVATV	4	T	M	NLVPTYATV	5	V	Y
mhci	A*02:01	NLVPTVATV	0.873	NLVPMVATV	4	T	M	NLVPYVATV	4	T	Y
mhci	A*02:01	NLVPTVATV	0.873	NLVPMVATV	4	T	M	NLVPTVDTV	6	A	D
mhci	A*02:01	NLVPTVATV	0.873	NLVPQVATV	4	T	Q	NLVPYVATV	4	T	Y
mhci	A*02:01	NLVPTVATV	0.873	NLVPQVATV	4	T	Q	NLTPTVATV	2	V	T
mhci	A*02:01	NLVPTVATV	0.873	NLVPQVATV	4	T	Q	NLVPLVATV	4	T	L
mhci	A*02:01	NLVPTVATV	0.873	NLVPQVATV	4	T	Q	NLTPTVATV	2	V	T
mhci	A*02:01	NLVPTVATV	0.873	NLVPQVATV	4	T	Q	NLVPGVATV	4	T	G
mhci	A*02:01	NLVPTVATV	0.873	NLVPQVATV	4	T	Q	NIVPTVATV	1	L	I
mhci	A*02:01	NLVPTVATV	0.873	NLVPQVATV	4	T	Q	NLVPLVATV	4	T	L
mhci	A*02:01	NLVPTVATV	0.873	NLVPQVATV	4	T	Q	NLVYTVATV	3	P	Y
mhci	A*02:01	NLVPTVATV	0.873	NLVPQVATV	4	T	Q	NLVPCVATV	4	T	C
mhci	A*02:01	NLVPTVATV	0.873	NLVPQVATV	4	T	Q	NLVPTVAFV	7	T	F
mhci	A*02:01	NLVPTVATV	0.873	NLVPVVATV	4	T	V	NLVPDVATV	4	T	D
mhci	A*02:01	NLVPTVATV	0.873	NLVPVVATV	4	T	V	NLVPTVWTV	6	A	W
mhci	A*02:01	NLVPTVATV	0.873	NLVPVVATV	4	T	V	NLVPRVATV	4	T	R
mhci	A*02:01	NLVPTVATV	0.873	NLVPVVATV	4	T	V	PLVPTVATV	0	N	P
mhci	A*02:01	NLVPTVATV	0.873	NLVPVVATV	4	T	V	NLVPWVATV	4	T	W
mhci	A*02:01	NLVPTVATV	0.873	NLVPVVATV	4	T	V	NLHPTVATV	2	V	H
mhci	A*02:01	NLVPTVATV	0.873	NLVPVVATV	4	T	V	NLVPNVATV	4	T	N
mhci	A*02:01	NLVPTVATV	0.873	NLVPVVATV	4	T	V	YLVPTVATV	0	N	Y
mhci	A*02:01	NLVPTVATV	0.873	NLVPVVATV	4	T	V	NLVPRVATV	4	T	R
mhci	A*02:01	NLVPTVATV	0.873	NLVPVVATV	4	T	V	NLVPTHATV	5	V	H
mhci	A*02:01	NLVPVVATV	0.93	NLVPMVATV	4	V	M	NLVPSVATV	4	V	S
mhci	A*02:01	NLVPVVATV	0.93	NLVPMVATV	4	V	M	NLYPVVATV	2	V	Y
mhci	A*02:01	NLVPVVATV	0.93	NLVPMVATV	4	V	M	NLVPKVATV	4	V	K
mhci	A*02:01	NLVPVVATV	0.93	NLVPMVATV	4	V	M	NLVPVVADV	7	T	D
mhci	A*02:01	NLVPVVATV	0.93	NLVPMVATV	4	V	M	NLVPGVATV	4	V	G
mhci	A*02:01	NLVPVVATV	0.93	NLVPMVATV	4	V	M	PLVPVVATV	0	N	P
mhci	A*02:01	NLVPVVATV	0.93	NLVPMVATV	4	V	M	NLVPAVATV	4	V	A
mhci	A*02:01	NLVPVVATV	0.93	NLVPMVATV	4	V	M	NLEPVVATV	2	V	E
mhci	A*02:01	NLVPVVATV	0.93	NLVPMVATV	4	V	M	NLVPYVATV	4	V	Y
mhci	A*02:01	NLVPVVATV	0.93	NLVPMVATV	4	V	M	NLVPVVATA	8	V	A
mhci	A*02:01	NLVPVVATV	0.93	NLVPQVATV	4	V	Q	NLVPGVATV	4	V	G
mhci	A*02:01	NLVPVVATV	0.93	NLVPQVATV	4	V	Q	NLVPVGATV	5	V	G
mhci	A*02:01	NLVPVVATV	0.93	NLVPQVATV	4	V	Q	NLVPLVATV	4	V	L
mhci	A*02:01	NLVPVVATV	0.93	NLVPQVATV	4	V	Q	NLVPVVATF	8	V	F
mhci	A*02:01	NLVPVVATV	0.93	NLVPQVATV	4	V	Q	NLVPCVATV	4	V	C
mhci	A*02:01	NLVPVVATV	0.93	NLVPQVATV	4	V	Q	NLIPVVATV	2	V	I
mhci	A*02:01	NLVPVVATV	0.93	NLVPQVATV	4	V	Q	NLVPLVATV	4	V	L
mhci	A*02:01	NLVPVVATV	0.93	NLVPQVATV	4	V	Q	NLWPVVATV	2	V	W
mhci	A*02:01	NLVPVVATV	0.93	NLVPQVATV	4	V	Q	NLVPIVATV	4	V	I
mhci	A*02:01	NLVPVVATV	0.93	NLVPQVATV	4	V	Q	NLVLVVATV	3	P	L
mhci	A*02:01	NLVPVVATV	0.93	NLVPTVATV	4	V	T	NLVPIVATV	4	V	I
mhci	A*02:01	NLVPVVATV	0.93	NLVPTVATV	4	V	T	FLVPVVATV	0	N	F
mhci	A*02:01	NLVPVVATV	0.93	NLVPTVATV	4	V	T	NLVPRVATV	4	V	R
mhci	A*02:01	NLVPVVATV	0.93	NLVPTVATV	4	V	T	NLVYVVATV	3	P	Y
mhci	A*02:01	NLVPVVATV	0.93	NLVPTVATV	4	V	T	NLVPEVATV	4	V	E
mhci	A*02:01	NLVPVVATV	0.93	NLVPTVATV	4	V	T	NMVPVVATV	1	L	M
mhci	A*02:01	NLVPVVATV	0.93	NLVPTVATV	4	V	T	NLVPLVATV	4	V	L
mhci	A*02:01	NLVPVVATV	0.93	NLVPTVATV	4	V	T	NLVGVVATV	3	P	G
mhci	A*02:01	NLVPVVATV	0.93	NLVPTVATV	4	V	T	NLVPDVATV	4	V	D
mhci	A*02:01	NLVPVVATV	0.93	NLVPTVATV	4	V	T	NLVPVQATV	5	V	Q
mhci	A*02:01	AVYDGEHTV	0.669	GVYDGEHTV	0	A	G	RVYDGEHTV	0	A	R
mhci	A*02:01	AVYDGEHTV	0.669	GVYDGEHTV	0	A	G	AVYDTEHTV	4	G	T
mhci	A*02:01	AVYDGEHTV	0.669	GVYDGEHTV	0	A	G	VVYDGEHTV	0	A	V
mhci	A*02:01	AVYDGEHTV	0.669	GVYDGEHTV	0	A	G	AQYDGEHTV	1	V	Q
mhci	A*02:01	AVYDGEHTV	0.669	GVYDGEHTV	0	A	G	QVYDGEHTV	0	A	Q
mhci	A*02:01	AVYDGEHTV	0.669	GVYDGEHTV	0	A	G	AVYYGEHTV	3	D	Y
mhci	A*02:01	AVYDGEHTV	0.669	GVYDGEHTV	0	A	G	KVYDGEHTV	0	A	K
mhci	A*02:01	AVYDGEHTV	0.669	GVYDGEHTV	0	A	G	AVMDGEHTV	2	Y	M
mhci	A*02:01	AVYDGEHTV	0.669	GVYDGEHTV	0	A	G	WVYDGEHTV	0	A	W
mhci	A*02:01	AVYDGEHTV	0.669	GVYDGEHTV	0	A	G	AVYDGCHTV	5	E	C
mhci	A*02:01	GVYDGEHTV	0.615	AVYDGEHTV	0	G	A	NVYDGEHTV	0	G	N
mhci	A*02:01	GVYDGEHTV	0.615	AVYDGEHTV	0	G	A	GVYDGIHTV	5	E	I
mhci	A*02:01	GVYDGEHTV	0.615	AVYDGEHTV	0	G	A	IVYDGEHTV	0	G	I
mhci	A*02:01	GVYDGEHTV	0.615	AVYDGEHTV	0	G	A	GVYDGENTV	6	H	N
mhci	A*02:01	GVYDGEHTV	0.615	AVYDGEHTV	0	G	A	KVYDGEHTV	0	G	K
mhci	A*02:01	GVYDGEHTV	0.615	AVYDGEHTV	0	G	A	GVIDGEHTV	2	Y	I
mhci	A*02:01	GVYDGEHTV	0.615	AVYDGEHTV	0	G	A	KVYDGEHTV	0	G	K
mhci	A*02:01	GVYDGEHTV	0.615	AVYDGEHTV	0	G	A	GVNDGEHTV	2	Y	N
mhci	A*02:01	GVYDGEHTV	0.615	AVYDGEHTV	0	G	A	QVYDGEHTV	0	G	Q
mhci	A*02:01	GVYDGEHTV	0.615	AVYDGEHTV	0	G	A	GVYLGEHTV	3	D	L
mhci	A*02:01	GILEFVFTL	0.919	GILGFVFTL	3	E	G	GILQFVFTL	3	E	Q
mhci	A*02:01	GILEFVFTL	0.919	GILGFVFTL	3	E	G	MILEFVFTL	0	G	M
mhci	A*02:01	GILEFVFTL	0.919	GILGFVFTL	3	E	G	GILWFVFTL	3	E	W
mhci	A*02:01	GILEFVFTL	0.919	GILGFVFTL	3	E	G	GILEFVFYL	7	T	Y
mhci	A*02:01	GILEFVFTL	0.919	GILGFVFTL	3	E	G	GILVFVFTL	3	E	V
mhci	A*02:01	GILEFVFTL	0.919	GILGFVFTL	3	E	G	GILEFPFTL	5	V	P
mhci	A*02:01	GILEFVFTL	0.919	GILGFVFTL	3	E	G	GILMFVFTL	3	E	M
mhci	A*02:01	GILEFVFTL	0.919	GILGFVFTL	3	E	G	GILEFVFHL	7	T	H
mhci	A*02:01	GILEFVFTL	0.919	GILGFVFTL	3	E	G	GILWFVFTL	3	E	W
mhci	A*02:01	GILEFVFTL	0.919	GILGFVFTL	3	E	G	GYLEFVFTL	1	I	Y
mhci	A*02:01	GILGFVFTL	0.79	GIWGFVFTL	2	L	W	GISGFVFTL	2	L	S
mhci	A*02:01	GILGFVFTL	0.79	GIWGFVFTL	2	L	W	GILGFVFLL	7	T	L
mhci	A*02:01	GILGFVFTL	0.79	GIWGFVFTL	2	L	W	GIEGFVFTL	2	L	E
mhci	A*02:01	GILGFVFTL	0.79	GIWGFVFTL	2	L	W	GILTFVFTL	3	G	T
mhci	A*02:01	GILGFVFTL	0.79	GIWGFVFTL	2	L	W	GIRGFVFTL	2	L	R
mhci	A*02:01	GILGFVFTL	0.79	GIWGFVFTL	2	L	W	GILGIVFTL	4	F	I
mhci	A*02:01	GILGFVFTL	0.79	GIWGFVFTL	2	L	W	GINGFVFTL	2	L	N
mhci	A*02:01	GILGFVFTL	0.79	GIWGFVFTL	2	L	W	GILGFTFTL	5	V	T
mhci	A*02:01	GILGFVFTL	0.79	GIWGFVFTL	2	L	W	GIAGFVFTL	2	L	A
mhci	A*02:01	GILGFVFTL	0.79	GIWGFVFTL	2	L	W	HILGFVFTL	0	G	H
mhci	A*02:01	GILGFVFTL	0.79	GILEFVFTL	3	G	E	GILFFVFTL	3	G	F
mhci	A*02:01	GILGFVFTL	0.79	GILEFVFTL	3	G	E	GILGFVFYL	7	T	Y
mhci	A*02:01	GILGFVFTL	0.79	GILEFVFTL	3	G	E	GILYFVFTL	3	G	Y
mhci	A*02:01	GILGFVFTL	0.79	GILEFVFTL	3	G	E	GIVGFVFTL	2	L	V
mhci	A*02:01	GILGFVFTL	0.79	GILEFVFTL	3	G	E	GILCFVFTL	3	G	C
mhci	A*02:01	GILGFVFTL	0.79	GILEFVFTL	3	G	E	GILGFVMTL	6	F	M
mhci	A*02:01	GILGFVFTL	0.79	GILEFVFTL	3	G	E	GILWFVFTL	3	G	W
mhci	A*02:01	GILGFVFTL	0.79	GILEFVFTL	3	G	E	VILGFVFTL	0	G	V
mhci	A*02:01	GILGFVFTL	0.79	GILEFVFTL	3	G	E	GILIFVFTL	3	G	I
mhci	A*02:01	GILGFVFTL	0.79	GILEFVFTL	3	G	E	GVLGFVFTL	1	I	V
mhci	A*02:01	GILGFVFTL	0.79	GILGLVFTL	4	F	L	GILGCVFTL	4	F	C
mhci	A*02:01	GILGFVFTL	0.79	GILGLVFTL	4	F	L	GILQFVFTL	3	G	Q
mhci	A*02:01	GILGFVFTL	0.79	GILGLVFTL	4	F	L	GILGSVFTL	4	F	S
mhci	A*02:01	GILGFVFTL	0.79	GILGLVFTL	4	F	L	GILGFVFWL	7	T	W
mhci	A*02:01	GILGFVFTL	0.79	GILGLVFTL	4	F	L	GILGAVFTL	4	F	A
mhci	A*02:01	GILGFVFTL	0.79	GILGLVFTL	4	F	L	GILGFVFGL	7	T	G
mhci	A*02:01	GILGFVFTL	0.79	GILGLVFTL	4	F	L	GILGPVFTL	4	F	P
mhci	A*02:01	GILGFVFTL	0.79	GILGLVFTL	4	F	L	GILGFVFHL	7	T	H
mhci	A*02:01	GILGFVFTL	0.79	GILGLVFTL	4	F	L	GILGAVFTL	4	F	A
mhci	A*02:01	GILGFVFTL	0.79	GILGLVFTL	4	F	L	GILGFVFQL	7	T	Q
mhci	A*02:01	GILGLVFTL	0.745	GILGFVFTL	4	L	F	GILGKVFTL	4	L	K
mhci	A*02:01	GILGLVFTL	0.745	GILGFVFTL	4	L	F	GILELVFTL	3	G	E
mhci	A*02:01	GILGLVFTL	0.745	GILGFVFTL	4	L	F	GILGQVFTL	4	L	Q
mhci	A*02:01	GILGLVFTL	0.745	GILGFVFTL	4	L	F	GSLGLVFTL	1	I	S
mhci	A*02:01	GILGLVFTL	0.745	GILGFVFTL	4	L	F	GILGKVFTL	4	L	K
mhci	A*02:01	GILGLVFTL	0.745	GILGFVFTL	4	L	F	GIAGLVFTL	2	L	A
mhci	A*02:01	GILGLVFTL	0.745	GILGFVFTL	4	L	F	GILGCVFTL	4	L	C
mhci	A*02:01	GILGLVFTL	0.745	GILGFVFTL	4	L	F	GILGLVGTL	6	F	G
mhci	A*02:01	GILGLVFTL	0.745	GILGFVFTL	4	L	F	GILGGVFTL	4	L	G
mhci	A*02:01	GILGLVFTL	0.745	GILGFVFTL	4	L	F	QILGLVFTL	0	G	Q
mhci	A*02:01	GIWGFVFTL	0.732	GILGFVFTL	2	W	L	GIAGFVFTL	2	W	A
mhci	A*02:01	GIWGFVFTL	0.732	GILGFVFTL	2	W	L	GIWGFVFRL	7	T	R
mhci	A*02:01	GIWGFVFTL	0.732	GILGFVFTL	2	W	L	GIHGFVFTL	2	W	H
mhci	A*02:01	GIWGFVFTL	0.732	GILGFVFTL	2	W	L	GIWGFEFTL	5	V	E
mhci	A*02:01	GIWGFVFTL	0.732	GILGFVFTL	2	W	L	GICGFVFTL	2	W	C
mhci	A*02:01	GIWGFVFTL	0.732	GILGFVFTL	2	W	L	GIWGFVFEL	7	T	E
mhci	A*02:01	GIWGFVFTL	0.732	GILGFVFTL	2	W	L	GIEGFVFTL	2	W	E
mhci	A*02:01	GIWGFVFTL	0.732	GILGFVFTL	2	W	L	GIWGFVFKL	7	T	K
mhci	A*02:01	GIWGFVFTL	0.732	GILGFVFTL	2	W	L	GINGFVFTL	2	W	N
mhci	A*02:01	GIWGFVFTL	0.732	GILGFVFTL	2	W	L	GIWGFCFTL	5	V	C
mhci	A*02:01	LLFGFPVYV	0.97	LLFGYPVYV	4	F	Y	LLFGNPVYV	4	F	N
mhci	A*02:01	LLFGFPVYV	0.97	LLFGYPVYV	4	F	Y	LLFGFVVYV	5	P	V
mhci	A*02:01	LLFGFPVYV	0.97	LLFGYPVYV	4	F	Y	LLFGRPVYV	4	F	R
mhci	A*02:01	LLFGFPVYV	0.97	LLFGYPVYV	4	F	Y	LLFGFPRYV	6	V	R
mhci	A*02:01	LLFGFPVYV	0.97	LLFGYPVYV	4	F	Y	LLFGLPVYV	4	F	L
mhci	A*02:01	LLFGFPVYV	0.97	LLFGYPVYV	4	F	Y	PLFGFPVYV	0	L	P
mhci	A*02:01	LLFGFPVYV	0.97	LLFGYPVYV	4	F	Y	LLFGKPVYV	4	F	K
mhci	A*02:01	LLFGFPVYV	0.97	LLFGYPVYV	4	F	Y	LLFGFTVYV	5	P	T
mhci	A*02:01	LLFGFPVYV	0.97	LLFGYPVYV	4	F	Y	LLFGLPVYV	4	F	L
mhci	A*02:01	LLFGFPVYV	0.97	LLFGYPVYV	4	F	Y	LLFGFLVYV	5	P	L
mhci	A*02:01	LLFGYPVYV	0.982	LLFGFPVYV	4	Y	F	LLFGAPVYV	4	Y	A
mhci	A*02:01	LLFGYPVYV	0.982	LLFGFPVYV	4	Y	F	LLFGYKVYV	5	P	K
mhci	A*02:01	LLFGYPVYV	0.982	LLFGFPVYV	4	Y	F	LLFGCPVYV	4	Y	C
mhci	A*02:01	LLFGYPVYV	0.982	LLFGFPVYV	4	Y	F	LLFGYPVTV	7	Y	T
mhci	A*02:01	LLFGYPVYV	0.982	LLFGFPVYV	4	Y	F	LLFGAPVYV	4	Y	A
mhci	A*02:01	LLFGYPVYV	0.982	LLFGFPVYV	4	Y	F	SLFGYPVYV	0	L	S
mhci	A*02:01	LLFGYPVYV	0.982	LLFGFPVYV	4	Y	F	LLFGNPVYV	4	Y	N
mhci	A*02:01	LLFGYPVYV	0.982	LLFGFPVYV	4	Y	F	LLFGYPVYC	8	V	C
mhci	A*02:01	LLFGYPVYV	0.982	LLFGFPVYV	4	Y	F	LLFGVPVYV	4	Y	V
mhci	A*02:01	LLFGYPVYV	0.982	LLFGFPVYV	4	Y	F	LSFGYPVYV	1	L	S
mhci	A*02:01	ILAAFLHWL	0.77	ILAKFLHWL	3	A	K	ILAHFLHWL	3	A	H
mhci	A*02:01	ILAAFLHWL	0.77	ILAKFLHWL	3	A	K	ILAAFLHML	7	W	M
mhci	A*02:01	ILAAFLHWL	0.77	ILAKFLHWL	3	A	K	ILATFLHWL	3	A	T
mhci	A*02:01	ILAAFLHWL	0.77	ILAKFLHWL	3	A	K	ILAAFFHWL	5	L	F
mhci	A*02:01	ILAAFLHWL	0.77	ILAKFLHWL	3	A	K	ILAFFLHWL	3	A	F
mhci	A*02:01	ILAAFLHWL	0.77	ILAKFLHWL	3	A	K	ILAAFLYWL	6	H	Y
mhci	A*02:01	ILAAFLHWL	0.77	ILAKFLHWL	3	A	K	ILAVFLHWL	3	A	V
mhci	A*02:01	ILAAFLHWL	0.77	ILAKFLHWL	3	A	K	ILAAILHWL	4	F	I
mhci	A*02:01	ILAAFLHWL	0.77	ILAKFLHWL	3	A	K	ILAGFLHWL	3	A	G
mhci	A*02:01	ILAAFLHWL	0.77	ILAKFLHWL	3	A	K	ILAAFLWWL	6	H	W
mhci	A*02:01	ILAKFAHWL	0.688	ILAKFLHWL	5	A	L	ILAKFYHWL	5	A	Y
mhci	A*02:01	ILAKFAHWL	0.688	ILAKFLHWL	5	A	L	ILAKGAHWL	4	F	G
mhci	A*02:01	ILAKFAHWL	0.688	ILAKFLHWL	5	A	L	ILAKFKHWL	5	A	K
mhci	A*02:01	ILAKFAHWL	0.688	ILAKFLHWL	5	A	L	TLAKFAHWL	0	I	T
mhci	A*02:01	ILAKFAHWL	0.688	ILAKFLHWL	5	A	L	ILAKFSHWL	5	A	S
mhci	A*02:01	ILAKFAHWL	0.688	ILAKFLHWL	5	A	L	NLAKFAHWL	0	I	N
mhci	A*02:01	ILAKFAHWL	0.688	ILAKFLHWL	5	A	L	ILAKFKHWL	5	A	K
mhci	A*02:01	ILAKFAHWL	0.688	ILAKFLHWL	5	A	L	ILWKFAHWL	2	A	W
mhci	A*02:01	ILAKFAHWL	0.688	ILAKFLHWL	5	A	L	ILAKFCHWL	5	A	C
mhci	A*02:01	ILAKFAHWL	0.688	ILAKFLHWL	5	A	L	ILSKFAHWL	2	A	S
mhci	A*02:01	ILAKFLHWL	0.804	ILAAFLHWL	3	K	A	ILADFLHWL	3	K	D
mhci	A*02:01	ILAKFLHWL	0.804	ILAAFLHWL	3	K	A	ILAKFLHML	7	W	M
mhci	A*02:01	ILAKFLHWL	0.804	ILAAFLHWL	3	K	A	ILALFLHWL	3	K	L
mhci	A*02:01	ILAKFLHWL	0.804	ILAAFLHWL	3	K	A	ILAKFQHWL	5	L	Q
mhci	A*02:01	ILAKFLHWL	0.804	ILAAFLHWL	3	K	A	ILAPFLHWL	3	K	P
mhci	A*02:01	ILAKFLHWL	0.804	ILAAFLHWL	3	K	A	ILAKFLHWM	8	L	M
mhci	A*02:01	ILAKFLHWL	0.804	ILAAFLHWL	3	K	A	ILAEFLHWL	3	K	E
mhci	A*02:01	ILAKFLHWL	0.804	ILAAFLHWL	3	K	A	ILAKFKHWL	5	L	K
mhci	A*02:01	ILAKFLHWL	0.804	ILAAFLHWL	3	K	A	ILAEFLHWL	3	K	E
mhci	A*02:01	ILAKFLHWL	0.804	ILAAFLHWL	3	K	A	ILMKFLHWL	2	A	M
mhci	A*02:01	ILAKFLHWL	0.804	ILAKFAHWL	5	L	A	ILAKFKHWL	5	L	K
mhci	A*02:01	ILAKFLHWL	0.804	ILAKFAHWL	5	L	A	ILAKFLHYL	7	W	Y
mhci	A*02:01	ILAKFLHWL	0.804	ILAKFAHWL	5	L	A	ILAKFPHWL	5	L	P
mhci	A*02:01	ILAKFLHWL	0.804	ILAKFAHWL	5	L	A	IQAKFLHWL	1	L	Q
mhci	A*02:01	ILAKFLHWL	0.804	ILAKFAHWL	5	L	A	ILAKFHHWL	5	L	H
mhci	A*02:01	ILAKFLHWL	0.804	ILAKFAHWL	5	L	A	ILKKFLHWL	2	A	K
mhci	A*02:01	ILAKFLHWL	0.804	ILAKFAHWL	5	L	A	ILAKFWHWL	5	L	W
mhci	A*02:01	ILAKFLHWL	0.804	ILAKFAHWL	5	L	A	ILIKFLHWL	2	A	I
mhci	A*02:01	ILAKFLHWL	0.804	ILAKFAHWL	5	L	A	ILAKFFHWL	5	L	F
mhci	A*02:01	ILAKFLHWL	0.804	ILAKFAHWL	5	L	A	ILAKFLNWL	6	H	N
mhci	A*02:01	SLLMWITQC	0.257	SLLMWITQV	8	C	V	SLLMWITQS	8	C	S
mhci	A*02:01	SLLMWITQC	0.257	SLLMWITQV	8	C	V	SLLMWITGC	7	Q	G
mhci	A*02:01	SLLMWITQC	0.257	SLLMWITQV	8	C	V	SLLMWITQF	8	C	F
mhci	A*02:01	SLLMWITQC	0.257	SLLMWITQV	8	C	V	SLLMWINQC	6	T	N
mhci	A*02:01	SLLMWITQC	0.257	SLLMWITQV	8	C	V	SLLMWITQS	8	C	S
mhci	A*02:01	SLLMWITQC	0.257	SLLMWITQV	8	C	V	SLLGWITQC	3	M	G
mhci	A*02:01	SLLMWITQC	0.257	SLLMWITQV	8	C	V	SLLMWITQF	8	C	F
mhci	A*02:01	SLLMWITQC	0.257	SLLMWITQV	8	C	V	SLLMWITHC	7	Q	H
mhci	A*02:01	SLLMWITQC	0.257	SLLMWITQV	8	C	V	SLLMWITQS	8	C	S
mhci	A*02:01	SLLMWITQC	0.257	SLLMWITQV	8	C	V	SLLMDITQC	4	W	D
mhci	A*02:01	SLLMWITQV	0.943	SLLMWITQC	8	V	C	SLLMWITQI	8	V	I
mhci	A*02:01	SLLMWITQV	0.943	SLLMWITQC	8	V	C	SLLSWITQV	3	M	S
mhci	A*02:01	SLLMWITQV	0.943	SLLMWITQC	8	V	C	SLLMWITQF	8	V	F
mhci	A*02:01	SLLMWITQV	0.943	SLLMWITQC	8	V	C	SLLLWITQV	3	M	L
mhci	A*02:01	SLLMWITQV	0.943	SLLMWITQC	8	V	C	SLLMWITQS	8	V	S
mhci	A*02:01	SLLMWITQV	0.943	SLLMWITQC	8	V	C	SLLMEITQV	4	W	E
mhci	A*02:01	SLLMWITQV	0.943	SLLMWITQC	8	V	C	SLLMWITQT	8	V	T
mhci	A*02:01	SLLMWITQV	0.943	SLLMWITQC	8	V	C	SLLMWITRV	7	Q	R
mhci	A*02:01	SLLMWITQV	0.943	SLLMWITQC	8	V	C	SLLMWITQI	8	V	I
mhci	A*02:01	SLLMWITQV	0.943	SLLMWITQC	8	V	C	ILLMWITQV	0	S	I
mhci	A*02:01	ALGGLLTMV	0.846	CLGGLLTMV	0	A	C	RLGGLLTMV	0	A	R
mhci	A*02:01	ALGGLLTMV	0.846	CLGGLLTMV	0	A	C	ALGGLLGMV	6	T	G
mhci	A*02:01	ALGGLLTMV	0.846	CLGGLLTMV	0	A	C	FLGGLLTMV	0	A	F
mhci	A*02:01	ALGGLLTMV	0.846	CLGGLLTMV	0	A	C	AVGGLLTMV	1	L	V
mhci	A*02:01	ALGGLLTMV	0.846	CLGGLLTMV	0	A	C	LLGGLLTMV	0	A	L
mhci	A*02:01	ALGGLLTMV	0.846	CLGGLLTMV	0	A	C	ALGWLLTMV	3	G	W
mhci	A*02:01	ALGGLLTMV	0.846	CLGGLLTMV	0	A	C	MLGGLLTMV	0	A	M
mhci	A*02:01	ALGGLLTMV	0.846	CLGGLLTMV	0	A	C	ALGDLLTMV	3	G	D
mhci	A*02:01	ALGGLLTMV	0.846	CLGGLLTMV	0	A	C	YLGGLLTMV	0	A	Y
mhci	A*02:01	ALGGLLTMV	0.846	CLGGLLTMV	0	A	C	ALGNLLTMV	3	G	N
mhci	A*02:01	CLAGLLTMV	0.591	CLGGLLTMV	2	A	G	CLIGLLTMV	2	A	I
mhci	A*02:01	CLAGLLTMV	0.591	CLGGLLTMV	2	A	G	CLAGLFTMV	5	L	F
mhci	A*02:01	CLAGLLTMV	0.591	CLGGLLTMV	2	A	G	CLPGLLTMV	2	A	P
mhci	A*02:01	CLAGLLTMV	0.591	CLGGLLTMV	2	A	G	CLAPLLTMV	3	G	P
mhci	A*02:01	CLAGLLTMV	0.591	CLGGLLTMV	2	A	G	CLHGLLTMV	2	A	H
mhci	A*02:01	CLAGLLTMV	0.591	CLGGLLTMV	2	A	G	CLAGYLTMV	4	L	Y
mhci	A*02:01	CLAGLLTMV	0.591	CLGGLLTMV	2	A	G	CLYGLLTMV	2	A	Y
mhci	A*02:01	CLAGLLTMV	0.591	CLGGLLTMV	2	A	G	CLARLLTMV	3	G	R
mhci	A*02:01	CLAGLLTMV	0.591	CLGGLLTMV	2	A	G	CLVGLLTMV	2	A	V
mhci	A*02:01	CLAGLLTMV	0.591	CLGGLLTMV	2	A	G	CLAGLLRMV	6	T	R
mhci	A*02:01	CLGALLTMV	0.167	CLGGLLTMV	3	A	G	CLGRLLTMV	3	A	R
mhci	A*02:01	CLGALLTMV	0.167	CLGGLLTMV	3	A	G	CLGAWLTMV	4	L	W
mhci	A*02:01	CLGALLTMV	0.167	CLGGLLTMV	3	A	G	CLGHLLTMV	3	A	H
mhci	A*02:01	CLGALLTMV	0.167	CLGGLLTMV	3	A	G	CLGALLVMV	6	T	V
mhci	A*02:01	CLGALLTMV	0.167	CLGGLLTMV	3	A	G	CLGHLLTMV	3	A	H
mhci	A*02:01	CLGALLTMV	0.167	CLGGLLTMV	3	A	G	RLGALLTMV	0	C	R
mhci	A*02:01	CLGALLTMV	0.167	CLGGLLTMV	3	A	G	CLGRLLTMV	3	A	R
mhci	A*02:01	CLGALLTMV	0.167	CLGGLLTMV	3	A	G	CLGALLQMV	6	T	Q
mhci	A*02:01	CLGALLTMV	0.167	CLGGLLTMV	3	A	G	CLGRLLTMV	3	A	R
mhci	A*02:01	CLGALLTMV	0.167	CLGGLLTMV	3	A	G	CLLALLTMV	2	G	L
mhci	A*02:01	CLGGLATMV	0.105	CLGGLLTMV	5	A	L	CLGGLQTMV	5	A	Q
mhci	A*02:01	CLGGLATMV	0.105	CLGGLLTMV	5	A	L	CLGGLATKV	7	M	K
mhci	A*02:01	CLGGLATMV	0.105	CLGGLLTMV	5	A	L	CLGGLHTMV	5	A	H
mhci	A*02:01	CLGGLATMV	0.105	CLGGLLTMV	5	A	L	CLGGLATQV	7	M	Q
mhci	A*02:01	CLGGLATMV	0.105	CLGGLLTMV	5	A	L	CLGGLDTMV	5	A	D
mhci	A*02:01	CLGGLATMV	0.105	CLGGLLTMV	5	A	L	KLGGLATMV	0	C	K
mhci	A*02:01	CLGGLATMV	0.105	CLGGLLTMV	5	A	L	CLGGLDTMV	5	A	D
mhci	A*02:01	CLGGLATMV	0.105	CLGGLLTMV	5	A	L	CLYGLATMV	2	G	Y
mhci	A*02:01	CLGGLATMV	0.105	CLGGLLTMV	5	A	L	CLGGLHTMV	5	A	H
mhci	A*02:01	CLGGLATMV	0.105	CLGGLLTMV	5	A	L	YLGGLATMV	0	C	Y
mhci	A*02:01	CLGGLLAMV	0.235	CLGGLLTMV	6	A	T	CLGGLLYMV	6	A	Y
mhci	A*02:01	CLGGLLAMV	0.235	CLGGLLTMV	6	A	T	CLGGLLAML	8	V	L
mhci	A*02:01	CLGGLLAMV	0.235	CLGGLLTMV	6	A	T	CLGGLLQMV	6	A	Q
mhci	A*02:01	CLGGLLAMV	0.235	CLGGLLTMV	6	A	T	CLGGLQAMV	5	L	Q
mhci	A*02:01	CLGGLLAMV	0.235	CLGGLLTMV	6	A	T	CLGGLLFMV	6	A	F
mhci	A*02:01	CLGGLLAMV	0.235	CLGGLLTMV	6	A	T	CLLGLLAMV	2	G	L
mhci	A*02:01	CLGGLLAMV	0.235	CLGGLLTMV	6	A	T	CLGGLLMMV	6	A	M
mhci	A*02:01	CLGGLLAMV	0.235	CLGGLLTMV	6	A	T	GLGGLLAMV	0	C	G
mhci	A*02:01	CLGGLLAMV	0.235	CLGGLLTMV	6	A	T	CLGGLLIMV	6	A	I
mhci	A*02:01	CLGGLLAMV	0.235	CLGGLLTMV	6	A	T	CLQGLLAMV	2	G	Q
mhci	A*02:01	CLGGLLTMV	0.349	ALGGLLTMV	0	C	A	LLGGLLTMV	0	C	L
mhci	A*02:01	CLGGLLTMV	0.349	ALGGLLTMV	0	C	A	CLGGLLKMV	6	T	K
mhci	A*02:01	CLGGLLTMV	0.349	ALGGLLTMV	0	C	A	QLGGLLTMV	0	C	Q
mhci	A*02:01	CLGGLLTMV	0.349	ALGGLLTMV	0	C	A	CLGDLLTMV	3	G	D
mhci	A*02:01	CLGGLLTMV	0.349	ALGGLLTMV	0	C	A	NLGGLLTMV	0	C	N
mhci	A*02:01	CLGGLLTMV	0.349	ALGGLLTMV	0	C	A	CLGGLYTMV	5	L	Y
mhci	A*02:01	CLGGLLTMV	0.349	ALGGLLTMV	0	C	A	NLGGLLTMV	0	C	N
mhci	A*02:01	CLGGLLTMV	0.349	ALGGLLTMV	0	C	A	CLGPLLTMV	3	G	P
mhci	A*02:01	CLGGLLTMV	0.349	ALGGLLTMV	0	C	A	MLGGLLTMV	0	C	M
mhci	A*02:01	CLGGLLTMV	0.349	ALGGLLTMV	0	C	A	CLLGLLTMV	2	G	L
mhci	A*02:01	CLGGLLTMV	0.349	CLAGLLTMV	2	G	A	CLFGLLTMV	2	G	F
mhci	A*02:01	CLGGLLTMV	0.349	CLAGLLTMV	2	G	A	CLGGLLTHV	7	M	H
mhci	A*02:01	CLGGLLTMV	0.349	CLAGLLTMV	2	G	A	CLQGLLTMV	2	G	Q
mhci	A*02:01	CLGGLLTMV	0.349	CLAGLLTMV	2	G	A	CLGHLLTMV	3	G	H
mhci	A*02:01	CLGGLLTMV	0.349	CLAGLLTMV	2	G	A	CLHGLLTMV	2	G	H
mhci	A*02:01	CLGGLLTMV	0.349	CLAGLLTMV	2	G	A	CLGGLLEMV	6	T	E
mhci	A*02:01	CLGGLLTMV	0.349	CLAGLLTMV	2	G	A	CLEGLLTMV	2	G	E
mhci	A*02:01	CLGGLLTMV	0.349	CLAGLLTMV	2	G	A	CLGGLDTMV	5	L	D
mhci	A*02:01	CLGGLLTMV	0.349	CLAGLLTMV	2	G	A	CLPGLLTMV	2	G	P
mhci	A*02:01	CLGGLLTMV	0.349	CLAGLLTMV	2	G	A	CLGGLLTQV	7	M	Q
mhci	A*02:01	CLGGLLTMV	0.349	CLGALLTMV	3	G	A	CLGNLLTMV	3	G	N
mhci	A*02:01	CLGGLLTMV	0.349	CLGALLTMV	3	G	A	CLMGLLTMV	2	G	M
mhci	A*02:01	CLGGLLTMV	0.349	CLGALLTMV	3	G	A	CLGHLLTMV	3	G	H
mhci	A*02:01	CLGGLLTMV	0.349	CLGALLTMV	3	G	A	CLGGLHTMV	5	L	H
mhci	A*02:01	CLGGLLTMV	0.349	CLGALLTMV	3	G	A	CLGDLLTMV	3	G	D
mhci	A*02:01	CLGGLLTMV	0.349	CLGALLTMV	3	G	A	CLGGLFTMV	5	L	F
mhci	A*02:01	CLGGLLTMV	0.349	CLGALLTMV	3	G	A	CLGQLLTMV	3	G	Q
mhci	A*02:01	CLGGLLTMV	0.349	CLGALLTMV	3	G	A	CLQGLLTMV	2	G	Q
mhci	A*02:01	CLGGLLTMV	0.349	CLGALLTMV	3	G	A	CLGKLLTMV	3	G	K
mhci	A*02:01	CLGGLLTMV	0.349	CLGALLTMV	3	G	A	CLPGLLTMV	2	G	P
mhci	A*02:01	CLGGLLTMV	0.349	CLGGLATMV	5	L	A	CLGGLNTMV	5	L	N
mhci	A*02:01	CLGGLLTMV	0.349	CLGGLATMV	5	L	A	KLGGLLTMV	0	C	K
mhci	A*02:01	CLGGLLTMV	0.349	CLGGLATMV	5	L	A	CLGGLQTMV	5	L	Q
mhci	A*02:01	CLGGLLTMV	0.349	CLGGLATMV	5	L	A	CLGGPLTMV	4	L	P
mhci	A*02:01	CLGGLLTMV	0.349	CLGGLATMV	5	L	A	CLGGLNTMV	5	L	N
mhci	A*02:01	CLGGLLTMV	0.349	CLGGLATMV	5	L	A	CLEGLLTMV	2	G	E
mhci	A*02:01	CLGGLLTMV	0.349	CLGGLATMV	5	L	A	CLGGLHTMV	5	L	H
mhci	A*02:01	CLGGLLTMV	0.349	CLGGLATMV	5	L	A	CLGNLLTMV	3	G	N
mhci	A*02:01	CLGGLLTMV	0.349	CLGGLATMV	5	L	A	CLGGLMTMV	5	L	M
mhci	A*02:01	CLGGLLTMV	0.349	CLGGLATMV	5	L	A	CLGELLTMV	3	G	E
mhci	A*02:01	CLGGLLTMV	0.349	CLGGLLAMV	6	T	A	CLGGLLRMV	6	T	R
mhci	A*02:01	CLGGLLTMV	0.349	CLGGLLAMV	6	T	A	CLGGWLTMV	4	L	W
mhci	A*02:01	CLGGLLTMV	0.349	CLGGLLAMV	6	T	A	CLGGLLIMV	6	T	I
mhci	A*02:01	CLGGLLTMV	0.349	CLGGLLAMV	6	T	A	CLGNLLTMV	3	G	N
mhci	A*02:01	CLGGLLTMV	0.349	CLGGLLAMV	6	T	A	CLGGLLHMV	6	T	H
mhci	A*02:01	CLGGLLTMV	0.349	CLGGLLAMV	6	T	A	CLGGLETMV	5	L	E
mhci	A*02:01	CLGGLLTMV	0.349	CLGGLLAMV	6	T	A	CLGGLLYMV	6	T	Y
mhci	A*02:01	CLGGLLTMV	0.349	CLGGLLAMV	6	T	A	CLGHLLTMV	3	G	H
mhci	A*02:01	CLGGLLTMV	0.349	CLGGLLAMV	6	T	A	CLGGLLRMV	6	T	R
mhci	A*02:01	CLGGLLTMV	0.349	CLGGLLAMV	6	T	A	CLEGLLTMV	2	G	E
mhci	A*02:01	RLQSLQIYV	0.928	RLQSLQTYV	6	I	T	RLQSLQRYV	6	I	R
mhci	A*02:01	RLQSLQIYV	0.928	RLQSLQTYV	6	I	T	RLQSLQIMV	7	Y	M
mhci	A*02:01	RLQSLQIYV	0.928	RLQSLQTYV	6	I	T	RLQSLQMYV	6	I	M
mhci	A*02:01	RLQSLQIYV	0.928	RLQSLQTYV	6	I	T	RLQSLIIYV	5	Q	I
mhci	A*02:01	RLQSLQIYV	0.928	RLQSLQTYV	6	I	T	RLQSLQRYV	6	I	R
mhci	A*02:01	RLQSLQIYV	0.928	RLQSLQTYV	6	I	T	RLQSLQIYM	8	V	M
mhci	A*02:01	RLQSLQIYV	0.928	RLQSLQTYV	6	I	T	RLQSLQYYV	6	I	Y
mhci	A*02:01	RLQSLQIYV	0.928	RLQSLQTYV	6	I	T	HLQSLQIYV	0	R	H
mhci	A*02:01	RLQSLQIYV	0.928	RLQSLQTYV	6	I	T	RLQSLQDYV	6	I	D
mhci	A*02:01	RLQSLQIYV	0.928	RLQSLQTYV	6	I	T	RLQSLQIEV	7	Y	E
mhci	A*02:01	RLQSLQTYV	0.874	RLQSLQIYV	6	T	I	RLQSLQHYV	6	T	H
mhci	A*02:01	RLQSLQTYV	0.874	RLQSLQIYV	6	T	I	ELQSLQTYV	0	R	E
mhci	A*02:01	RLQSLQTYV	0.874	RLQSLQIYV	6	T	I	RLQSLQNYV	6	T	N
mhci	A*02:01	RLQSLQTYV	0.874	RLQSLQIYV	6	T	I	RLQSLQTGV	7	Y	G
mhci	A*02:01	RLQSLQTYV	0.874	RLQSLQIYV	6	T	I	RLQSLQSYV	6	T	S
mhci	A*02:01	RLQSLQTYV	0.874	RLQSLQIYV	6	T	I	RLQSLQTTV	7	Y	T
mhci	A*02:01	RLQSLQTYV	0.874	RLQSLQIYV	6	T	I	RLQSLQPYV	6	T	P
mhci	A*02:01	RLQSLQTYV	0.874	RLQSLQIYV	6	T	I	HLQSLQTYV	0	R	H
mhci	A*02:01	RLQSLQTYV	0.874	RLQSLQIYV	6	T	I	RLQSLQWYV	6	T	W
mhci	A*02:01	RLQSLQTYV	0.874	RLQSLQIYV	6	T	I	RLQSLYTYV	5	Q	Y
mhci	A*02:01	ALAGGILTV	0.849	ELAGGILTV	0	A	E	ILAGGILTV	0	A	I
mhci	A*02:01	ALAGGILTV	0.849	ELAGGILTV	0	A	E	ALAGGILCV	7	T	C
mhci	A*02:01	ALAGGILTV	0.849	ELAGGILTV	0	A	E	LLAGGILTV	0	A	L
mhci	A*02:01	ALAGGILTV	0.849	ELAGGILTV	0	A	E	ALAGGIWTV	6	L	W
mhci	A*02:01	ALAGGILTV	0.849	ELAGGILTV	0	A	E	ILAGGILTV	0	A	I
mhci	A*02:01	ALAGGILTV	0.849	ELAGGILTV	0	A	E	ALAGGILTC	8	V	C
mhci	A*02:01	ALAGGILTV	0.849	ELAGGILTV	0	A	E	WLAGGILTV	0	A	W
mhci	A*02:01	ALAGGILTV	0.849	ELAGGILTV	0	A	E	ATAGGILTV	1	L	T
mhci	A*02:01	ALAGGILTV	0.849	ELAGGILTV	0	A	E	VLAGGILTV	0	A	V
mhci	A*02:01	ALAGGILTV	0.849	ELAGGILTV	0	A	E	ALAAGILTV	3	G	A
mhci	A*02:01	ELAAGILTV	0.149	ELAGGILTV	3	A	G	ELAWGILTV	3	A	W
mhci	A*02:01	ELAAGILTV	0.149	ELAGGILTV	3	A	G	ELAADILTV	4	G	D
mhci	A*02:01	ELAAGILTV	0.149	ELAGGILTV	3	A	G	ELATGILTV	3	A	T
mhci	A*02:01	ELAAGILTV	0.149	ELAGGILTV	3	A	G	ELAAGILQV	7	T	Q
mhci	A*02:01	ELAAGILTV	0.149	ELAGGILTV	3	A	G	ELAQGILTV	3	A	Q
mhci	A*02:01	ELAAGILTV	0.149	ELAGGILTV	3	A	G	VLAAGILTV	0	E	V
mhci	A*02:01	ELAAGILTV	0.149	ELAGGILTV	3	A	G	ELAQGILTV	3	A	Q
mhci	A*02:01	ELAAGILTV	0.149	ELAGGILTV	3	A	G	KLAAGILTV	0	E	K
mhci	A*02:01	ELAAGILTV	0.149	ELAGGILTV	3	A	G	ELAHGILTV	3	A	H
mhci	A*02:01	ELAAGILTV	0.149	ELAGGILTV	3	A	G	ELAAGIITV	6	L	I
mhci	A*02:01	ELAGIILTV	0.207	ELAGGILTV	4	I	G	ELAGLILTV	4	I	L
mhci	A*02:01	ELAGIILTV	0.207	ELAGGILTV	4	I	G	ELHGIILTV	2	A	H
mhci	A*02:01	ELAGIILTV	0.207	ELAGGILTV	4	I	G	ELAGLILTV	4	I	L
mhci	A*02:01	ELAGIILTV	0.207	ELAGGILTV	4	I	G	TLAGIILTV	0	E	T
mhci	A*02:01	ELAGIILTV	0.207	ELAGGILTV	4	I	G	ELAGYILTV	4	I	Y
mhci	A*02:01	ELAGIILTV	0.207	ELAGGILTV	4	I	G	EMAGIILTV	1	L	M
mhci	A*02:01	ELAGIILTV	0.207	ELAGGILTV	4	I	G	ELAGWILTV	4	I	W
mhci	A*02:01	ELAGIILTV	0.207	ELAGGILTV	4	I	G	ELAGIVLTV	5	I	V
mhci	A*02:01	ELAGIILTV	0.207	ELAGGILTV	4	I	G	ELAGFILTV	4	I	F
mhci	A*02:01	ELAGIILTV	0.207	ELAGGILTV	4	I	G	ELHGIILTV	2	A	H
mhci	A*02:01	ELAGGIATV	0.196	ELAGGILTV	6	A	L	ELAGGIETV	6	A	E
mhci	A*02:01	ELAGGIATV	0.196	ELAGGILTV	6	A	L	ELWGGIATV	2	A	W
mhci	A*02:01	ELAGGIATV	0.196	ELAGGILTV	6	A	L	ELAGGIETV	6	A	E
mhci	A*02:01	ELAGGIATV	0.196	ELAGGILTV	6	A	L	ELAEGIATV	3	G	E
mhci	A*02:01	ELAGGIATV	0.196	ELAGGILTV	6	A	L	ELAGGIWTV	6	A	W
mhci	A*02:01	ELAGGIATV	0.196	ELAGGILTV	6	A	L	ELDGGIATV	2	A	D
mhci	A*02:01	ELAGGIATV	0.196	ELAGGILTV	6	A	L	ELAGGIQTV	6	A	Q
mhci	A*02:01	ELAGGIATV	0.196	ELAGGILTV	6	A	L	ELAGGIASV	7	T	S
mhci	A*02:01	ELAGGIATV	0.196	ELAGGILTV	6	A	L	ELAGGIWTV	6	A	W
mhci	A*02:01	ELAGGIATV	0.196	ELAGGILTV	6	A	L	CLAGGIATV	0	E	C
mhci	A*02:01	ELAGGILAV	0.167	ELAGGILTV	7	A	T	ELAGGILGV	7	A	G
mhci	A*02:01	ELAGGILAV	0.167	ELAGGILTV	7	A	T	ELAGPILAV	4	G	P
mhci	A*02:01	ELAGGILAV	0.167	ELAGGILTV	7	A	T	ELAGGILMV	7	A	M
mhci	A*02:01	ELAGGILAV	0.167	ELAGGILTV	7	A	T	ELLGGILAV	2	A	L
mhci	A*02:01	ELAGGILAV	0.167	ELAGGILTV	7	A	T	ELAGGILHV	7	A	H
mhci	A*02:01	ELAGGILAV	0.167	ELAGGILTV	7	A	T	ELWGGILAV	2	A	W
mhci	A*02:01	ELAGGILAV	0.167	ELAGGILTV	7	A	T	ELAGGILRV	7	A	R
mhci	A*02:01	ELAGGILAV	0.167	ELAGGILTV	7	A	T	ELAGGIPAV	6	L	P
mhci	A*02:01	ELAGGILAV	0.167	ELAGGILTV	7	A	T	ELAGGILMV	7	A	M
mhci	A*02:01	ELAGGILAV	0.167	ELAGGILTV	7	A	T	ELWGGILAV	2	A	W
mhci	A*02:01	ELAGGILTV	0.288	ALAGGILTV	0	E	A	RLAGGILTV	0	E	R
mhci	A*02:01	ELAGGILTV	0.288	ALAGGILTV	0	E	A	ELMGGILTV	2	A	M
mhci	A*02:01	ELAGGILTV	0.288	ALAGGILTV	0	E	A	KLAGGILTV	0	E	K
mhci	A*02:01	ELAGGILTV	0.288	ALAGGILTV	0	E	A	ELAGGILKV	7	T	K
mhci	A*02:01	ELAGGILTV	0.288	ALAGGILTV	0	E	A	RLAGGILTV	0	E	R
mhci	A*02:01	ELAGGILTV	0.288	ALAGGILTV	0	E	A	ELAGHILTV	4	G	H
mhci	A*02:01	ELAGGILTV	0.288	ALAGGILTV	0	E	A	YLAGGILTV	0	E	Y
mhci	A*02:01	ELAGGILTV	0.288	ALAGGILTV	0	E	A	ELAGGIYTV	6	L	Y
mhci	A*02:01	ELAGGILTV	0.288	ALAGGILTV	0	E	A	YLAGGILTV	0	E	Y
mhci	A*02:01	ELAGGILTV	0.288	ALAGGILTV	0	E	A	ELAGGILMV	7	T	M
mhci	A*02:01	ELAGGILTV	0.288	ELAAGILTV	3	G	A	ELAPGILTV	3	G	P
mhci	A*02:01	ELAGGILTV	0.288	ELAAGILTV	3	G	A	LLAGGILTV	0	E	L
mhci	A*02:01	ELAGGILTV	0.288	ELAAGILTV	3	G	A	ELAHGILTV	3	G	H
mhci	A*02:01	ELAGGILTV	0.288	ELAAGILTV	3	G	A	ELAGKILTV	4	G	K
mhci	A*02:01	ELAGGILTV	0.288	ELAAGILTV	3	G	A	ELAHGILTV	3	G	H
mhci	A*02:01	ELAGGILTV	0.288	ELAAGILTV	3	G	A	ELAGGILTL	8	V	L
mhci	A*02:01	ELAGGILTV	0.288	ELAAGILTV	3	G	A	ELANGILTV	3	G	N
mhci	A*02:01	ELAGGILTV	0.288	ELAAGILTV	3	G	A	ELFGGILTV	2	A	F
mhci	A*02:01	ELAGGILTV	0.288	ELAAGILTV	3	G	A	ELAEGILTV	3	G	E
mhci	A*02:01	ELAGGILTV	0.288	ELAAGILTV	3	G	A	ELAGGIFTV	6	L	F
mhci	A*02:01	ELAGGILTV	0.288	ELAGIILTV	4	G	I	ELAGNILTV	4	G	N
mhci	A*02:01	ELAGGILTV	0.288	ELAGIILTV	4	G	I	ELTGGILTV	2	A	T
mhci	A*02:01	ELAGGILTV	0.288	ELAGIILTV	4	G	I	ELAGYILTV	4	G	Y
mhci	A*02:01	ELAGGILTV	0.288	ELAGIILTV	4	G	I	ELAGGISTV	6	L	S
mhci	A*02:01	ELAGGILTV	0.288	ELAGIILTV	4	G	I	ELAGHILTV	4	G	H
mhci	A*02:01	ELAGGILTV	0.288	ELAGIILTV	4	G	I	ELANGILTV	3	G	N
mhci	A*02:01	ELAGGILTV	0.288	ELAGIILTV	4	G	I	ELAGWILTV	4	G	W
mhci	A*02:01	ELAGGILTV	0.288	ELAGIILTV	4	G	I	ELAGGINTV	6	L	N
mhci	A*02:01	ELAGGILTV	0.288	ELAGIILTV	4	G	I	ELAGAILTV	4	G	A
mhci	A*02:01	ELAGGILTV	0.288	ELAGIILTV	4	G	I	ELAGGILHV	7	T	H
mhci	A*02:01	ELAGGILTV	0.288	ELAGGIATV	6	L	A	ELAGGIPTV	6	L	P
mhci	A*02:01	ELAGGILTV	0.288	ELAGGIATV	6	L	A	ELADGILTV	3	G	D
mhci	A*02:01	ELAGGILTV	0.288	ELAGGIATV	6	L	A	ELAGGIITV	6	L	I
mhci	A*02:01	ELAGGILTV	0.288	ELAGGIATV	6	L	A	ELAQGILTV	3	G	Q
mhci	A*02:01	ELAGGILTV	0.288	ELAGGIATV	6	L	A	ELAGGIQTV	6	L	Q
mhci	A*02:01	ELAGGILTV	0.288	ELAGGIATV	6	L	A	ELAGKILTV	4	G	K
mhci	A*02:01	ELAGGILTV	0.288	ELAGGIATV	6	L	A	ELAGGIHTV	6	L	H
mhci	A*02:01	ELAGGILTV	0.288	ELAGGIATV	6	L	A	ELLGGILTV	2	A	L
mhci	A*02:01	ELAGGILTV	0.288	ELAGGIATV	6	L	A	ELAGGIHTV	6	L	H
mhci	A*02:01	ELAGGILTV	0.288	ELAGGIATV	6	L	A	ELAGHILTV	4	G	H
mhci	A*02:01	ELAGGILTV	0.288	ELAGGILAV	7	T	A	ELAGGILLV	7	T	L
mhci	A*02:01	ELAGGILTV	0.288	ELAGGILAV	7	T	A	MLAGGILTV	0	E	M
mhci	A*02:01	ELAGGILTV	0.288	ELAGGILAV	7	T	A	ELAGGILMV	7	T	M
mhci	A*02:01	ELAGGILTV	0.288	ELAGGILAV	7	T	A	ELAWGILTV	3	G	W
mhci	A*02:01	ELAGGILTV	0.288	ELAGGILAV	7	T	A	ELAGGILEV	7	T	E
mhci	A*02:01	ELAGGILTV	0.288	ELAGGILAV	7	T	A	ELAGGIPTV	6	L	P
mhci	A*02:01	ELAGGILTV	0.288	ELAGGILAV	7	T	A	ELAGGILPV	7	T	P
mhci	A*02:01	ELAGGILTV	0.288	ELAGGILAV	7	T	A	ELAGGIPTV	6	L	P
mhci	A*02:01	ELAGGILTV	0.288	ELAGGILAV	7	T	A	ELAGGILNV	7	T	N
mhci	A*02:01	ELAGGILTV	0.288	ELAGGILAV	7	T	A	ELLGGILTV	2	A	L
mhci	A*02:01	GILEFVFTL	0.919	GILGFVFTL	3	E	G	GILFFVFTL	3	E	F
mhci	A*02:01	GILEFVFTL	0.919	GILGFVFTL	3	E	G	GILEFYFTL	5	V	Y
mhci	A*02:01	GILEFVFTL	0.919	GILGFVFTL	3	E	G	GILMFVFTL	3	E	M
mhci	A*02:01	GILEFVFTL	0.919	GILGFVFTL	3	E	G	TILEFVFTL	0	G	T
mhci	A*02:01	GILEFVFTL	0.919	GILGFVFTL	3	E	G	GILRFVFTL	3	E	R
mhci	A*02:01	GILEFVFTL	0.919	GILGFVFTL	3	E	G	GILEFVVTL	6	F	V
mhci	A*02:01	GILEFVFTL	0.919	GILGFVFTL	3	E	G	GILIFVFTL	3	E	I
mhci	A*02:01	GILEFVFTL	0.919	GILGFVFTL	3	E	G	GILEFFFTL	5	V	F
mhci	A*02:01	GILEFVFTL	0.919	GILGFVFTL	3	E	G	GILYFVFTL	3	E	Y
mhci	A*02:01	GILEFVFTL	0.919	GILGFVFTL	3	E	G	RILEFVFTL	0	G	R
mhci	A*02:01	GILGFVFTL	0.79	GILEFVFTL	3	G	E	GILAFVFTL	3	G	A
mhci	A*02:01	GILGFVFTL	0.79	GILEFVFTL	3	G	E	GVLGFVFTL	1	I	V
mhci	A*02:01	GILGFVFTL	0.79	GILEFVFTL	3	G	E	GILIFVFTL	3	G	I
mhci	A*02:01	GILGFVFTL	0.79	GILEFVFTL	3	G	E	FILGFVFTL	0	G	F
mhci	A*02:01	GILGFVFTL	0.79	GILEFVFTL	3	G	E	GILYFVFTL	3	G	Y
mhci	A*02:01	GILGFVFTL	0.79	GILEFVFTL	3	G	E	GILGFVFLL	7	T	L
mhci	A*02:01	GILGFVFTL	0.79	GILEFVFTL	3	G	E	GILIFVFTL	3	G	I
mhci	A*02:01	GILGFVFTL	0.79	GILEFVFTL	3	G	E	GICGFVFTL	2	L	C
mhci	A*02:01	GILGFVFTL	0.79	GILEFVFTL	3	G	E	GILMFVFTL	3	G	M
mhci	A*02:01	GILGFVFTL	0.79	GILEFVFTL	3	G	E	GILGFVWTL	6	F	W
mhci	A*02:01	FMLLTQARI	0.199	FMLLTQARL	8	I	L	FMLLTQARA	8	I	A
mhci	A*02:01	FMLLTQARI	0.199	FMLLTQARL	8	I	L	FMLLQQARI	4	T	Q
mhci	A*02:01	FMLLTQARI	0.199	FMLLTQARL	8	I	L	FMLLTQARA	8	I	A
mhci	A*02:01	FMLLTQARI	0.199	FMLLTQARL	8	I	L	FMSLTQARI	2	L	S
mhci	A*02:01	FMLLTQARI	0.199	FMLLTQARL	8	I	L	FMLLTQARA	8	I	A
mhci	A*02:01	FMLLTQARI	0.199	FMLLTQARL	8	I	L	FMYLTQARI	2	L	Y
mhci	A*02:01	FMLLTQARI	0.199	FMLLTQARL	8	I	L	FMLLTQARA	8	I	A
mhci	A*02:01	FMLLTQARI	0.199	FMLLTQARL	8	I	L	FMLLTQTRI	6	A	T
mhci	A*02:01	FMLLTQARI	0.199	FMLLTQARL	8	I	L	FMLLTQARA	8	I	A
mhci	A*02:01	FMLLTQARI	0.199	FMLLTQARL	8	I	L	FMDLTQARI	2	L	D
mhci	A*02:01	FMLLTQARL	0.451	FMLLTQARI	8	L	I	FMLLTQARA	8	L	A
mhci	A*02:01	FMLLTQARL	0.451	FMLLTQARI	8	L	I	FMLKTQARL	3	L	K
mhci	A*02:01	FMLLTQARL	0.451	FMLLTQARI	8	L	I	FMLLTQARA	8	L	A
mhci	A*02:01	FMLLTQARL	0.451	FMLLTQARI	8	L	I	FMLLEQARL	4	T	E
mhci	A*02:01	FMLLTQARL	0.451	FMLLTQARI	8	L	I	FMLLTQARA	8	L	A
mhci	A*02:01	FMLLTQARL	0.451	FMLLTQARI	8	L	I	FMLLTQADL	7	R	D
mhci	A*02:01	FMLLTQARL	0.451	FMLLTQARI	8	L	I	FMLLTQARA	8	L	A
mhci	A*02:01	FMLLTQARL	0.451	FMLLTQARI	8	L	I	FMLLTQNRL	6	A	N
mhci	A*02:01	FMLLTQARL	0.451	FMLLTQARI	8	L	I	FMLLTQARA	8	L	A
mhci	A*02:01	FMLLTQARL	0.451	FMLLTQARI	8	L	I	FMLLTGARL	5	Q	G
mhci	A*02:01	ILNAMIAKI	0.472	ILNAMITKI	6	A	T	ILNAMIEKI	6	A	E
mhci	A*02:01	ILNAMIAKI	0.472	ILNAMITKI	6	A	T	ILNQMIAKI	3	A	Q
mhci	A*02:01	ILNAMIAKI	0.472	ILNAMITKI	6	A	T	ILNAMIKKI	6	A	K
mhci	A*02:01	ILNAMIAKI	0.472	ILNAMITKI	6	A	T	ILIAMIAKI	2	N	I
mhci	A*02:01	ILNAMIAKI	0.472	ILNAMITKI	6	A	T	ILNAMIEKI	6	A	E
mhci	A*02:01	ILNAMIAKI	0.472	ILNAMITKI	6	A	T	ILNAEIAKI	4	M	E
mhci	A*02:01	ILNAMIAKI	0.472	ILNAMITKI	6	A	T	ILNAMIPKI	6	A	P
mhci	A*02:01	ILNAMIAKI	0.472	ILNAMITKI	6	A	T	ILNAEIAKI	4	M	E
mhci	A*02:01	ILNAMIAKI	0.472	ILNAMITKI	6	A	T	ILNAMIKKI	6	A	K
mhci	A*02:01	ILNAMIAKI	0.472	ILNAMITKI	6	A	T	ILNAMPAKI	5	I	P
mhci	A*02:01	ILNAMITKI	0.681	ILNAMIAKI	6	T	A	ILNAMIIKI	6	T	I
mhci	A*02:01	ILNAMITKI	0.681	ILNAMIAKI	6	T	A	ILNAMLTKI	5	I	L
mhci	A*02:01	ILNAMITKI	0.681	ILNAMIAKI	6	T	A	ILNAMIHKI	6	T	H
mhci	A*02:01	ILNAMITKI	0.681	ILNAMIAKI	6	T	A	ILNADITKI	4	M	D
mhci	A*02:01	ILNAMITKI	0.681	ILNAMIAKI	6	T	A	ILNAMIMKI	6	T	M
mhci	A*02:01	ILNAMITKI	0.681	ILNAMIAKI	6	T	A	ILNAMLTKI	5	I	L
mhci	A*02:01	ILNAMITKI	0.681	ILNAMIAKI	6	T	A	ILNAMIHKI	6	T	H
mhci	A*02:01	ILNAMITKI	0.681	ILNAMIAKI	6	T	A	ILNAMNTKI	5	I	N
mhci	A*02:01	ILNAMITKI	0.681	ILNAMIAKI	6	T	A	ILNAMIRKI	6	T	R
mhci	A*02:01	ILNAMITKI	0.681	ILNAMIAKI	6	T	A	ILNAMYTKI	5	I	Y
mhci	A*02:01	GMGPLLAMV	0.703	GMGPLLATV	7	M	T	GMGPLLAIV	7	M	I
mhci	A*02:01	GMGPLLAMV	0.703	GMGPLLATV	7	M	T	GMGQLLAMV	3	P	Q
mhci	A*02:01	GMGPLLAMV	0.703	GMGPLLATV	7	M	T	GMGPLLAPV	7	M	P
mhci	A*02:01	GMGPLLAMV	0.703	GMGPLLATV	7	M	T	GMGILLAMV	3	P	I
mhci	A*02:01	GMGPLLAMV	0.703	GMGPLLATV	7	M	T	GMGPLLAQV	7	M	Q
mhci	A*02:01	GMGPLLAMV	0.703	GMGPLLATV	7	M	T	GMGGLLAMV	3	P	G
mhci	A*02:01	GMGPLLAMV	0.703	GMGPLLATV	7	M	T	GMGPLLACV	7	M	C
mhci	A*02:01	GMGPLLAMV	0.703	GMGPLLATV	7	M	T	GMGPLHAMV	5	L	H
mhci	A*02:01	GMGPLLAMV	0.703	GMGPLLATV	7	M	T	GMGPLLAEV	7	M	E
mhci	A*02:01	GMGPLLAMV	0.703	GMGPLLATV	7	M	T	GMGPLLHMV	6	A	H
mhci	A*02:01	GMGPLLATV	0.842	GMGPLLAMV	7	T	M	GMGPLLARV	7	T	R
mhci	A*02:01	GMGPLLATV	0.842	GMGPLLAMV	7	T	M	GMGPLLYTV	6	A	Y
mhci	A*02:01	GMGPLLATV	0.842	GMGPLLAMV	7	T	M	GMGPLLAHV	7	T	H
mhci	A*02:01	GMGPLLATV	0.842	GMGPLLAMV	7	T	M	GMGPLTATV	5	L	T
mhci	A*02:01	GMGPLLATV	0.842	GMGPLLAMV	7	T	M	GMGPLLAEV	7	T	E
mhci	A*02:01	GMGPLLATV	0.842	GMGPLLAMV	7	T	M	GMGPLLHTV	6	A	H
mhci	A*02:01	GMGPLLATV	0.842	GMGPLLAMV	7	T	M	GMGPLLAWV	7	T	W
mhci	A*02:01	GMGPLLATV	0.842	GMGPLLAMV	7	T	M	GMGPLLETV	6	A	E
mhci	A*02:01	GMGPLLATV	0.842	GMGPLLAMV	7	T	M	GMGPLLAKV	7	T	K
mhci	A*02:01	GMGPLLATV	0.842	GMGPLLAMV	7	T	M	GMGPLLTTV	6	A	T
mhci	A*02:01	VVLSWAPPV	0.352	VVMSWAPPV	2	L	M	VVDSWAPPV	2	L	D
mhci	A*02:01	VVLSWAPPV	0.352	VVMSWAPPV	2	L	M	VVLSWANPV	6	P	N
mhci	A*02:01	VVLSWAPPV	0.352	VVMSWAPPV	2	L	M	VVASWAPPV	2	L	A
mhci	A*02:01	VVLSWAPPV	0.352	VVMSWAPPV	2	L	M	WVLSWAPPV	0	V	W
mhci	A*02:01	VVLSWAPPV	0.352	VVMSWAPPV	2	L	M	VVHSWAPPV	2	L	H
mhci	A*02:01	VVLSWAPPV	0.352	VVMSWAPPV	2	L	M	VVLAWAPPV	3	S	A
mhci	A*02:01	VVLSWAPPV	0.352	VVMSWAPPV	2	L	M	VVWSWAPPV	2	L	W
mhci	A*02:01	VVLSWAPPV	0.352	VVMSWAPPV	2	L	M	VVLSWHPPV	5	A	H
mhci	A*02:01	VVLSWAPPV	0.352	VVMSWAPPV	2	L	M	VVPSWAPPV	2	L	P
mhci	A*02:01	VVLSWAPPV	0.352	VVMSWAPPV	2	L	M	VVLSWAEPV	6	P	E
mhci	A*02:01	VVMSWAPPV	0.467	VVLSWAPPV	2	M	L	VVHSWAPPV	2	M	H
mhci	A*02:01	VVMSWAPPV	0.467	VVLSWAPPV	2	M	L	VVMYWAPPV	3	S	Y
mhci	A*02:01	VVMSWAPPV	0.467	VVLSWAPPV	2	M	L	VVASWAPPV	2	M	A
mhci	A*02:01	VVMSWAPPV	0.467	VVLSWAPPV	2	M	L	VVMSWAQPV	6	P	Q
mhci	A*02:01	VVMSWAPPV	0.467	VVLSWAPPV	2	M	L	VVNSWAPPV	2	M	N
mhci	A*02:01	VVMSWAPPV	0.467	VVLSWAPPV	2	M	L	VVMSQAPPV	4	W	Q
mhci	A*02:01	VVMSWAPPV	0.467	VVLSWAPPV	2	M	L	VVNSWAPPV	2	M	N
mhci	A*02:01	VVMSWAPPV	0.467	VVLSWAPPV	2	M	L	TVMSWAPPV	0	V	T
mhci	A*02:01	VVMSWAPPV	0.467	VVLSWAPPV	2	M	L	VVGSWAPPV	2	M	G
mhci	A*02:01	VVMSWAPPV	0.467	VVLSWAPPV	2	M	L	VVMSTAPPV	4	W	T
mhci	A*02:01	ALSPVIPHI	0.982	ALSPVIPLI	7	H	L	ALSPVIPDI	7	H	D
mhci	A*02:01	ALSPVIPHI	0.982	ALSPVIPLI	7	H	L	ALSEVIPHI	3	P	E
mhci	A*02:01	ALSPVIPHI	0.982	ALSPVIPLI	7	H	L	ALSPVIPCI	7	H	C
mhci	A*02:01	ALSPVIPHI	0.982	ALSPVIPLI	7	H	L	AASPVIPHI	1	L	A
mhci	A*02:01	ALSPVIPHI	0.982	ALSPVIPLI	7	H	L	ALSPVIPTI	7	H	T
mhci	A*02:01	ALSPVIPHI	0.982	ALSPVIPLI	7	H	L	ALSPQIPHI	4	V	Q
mhci	A*02:01	ALSPVIPHI	0.982	ALSPVIPLI	7	H	L	ALSPVIPGI	7	H	G
mhci	A*02:01	ALSPVIPHI	0.982	ALSPVIPLI	7	H	L	AASPVIPHI	1	L	A
mhci	A*02:01	ALSPVIPHI	0.982	ALSPVIPLI	7	H	L	ALSPVIPWI	7	H	W
mhci	A*02:01	ALSPVIPHI	0.982	ALSPVIPLI	7	H	L	ALSQVIPHI	3	P	Q
mhci	A*02:01	ALSPVIPLI	0.966	ALSPVIPHI	7	L	H	ALSPVIPPI	7	L	P
mhci	A*02:01	ALSPVIPLI	0.966	ALSPVIPHI	7	L	H	ILSPVIPLI	0	A	I
mhci	A*02:01	ALSPVIPLI	0.966	ALSPVIPHI	7	L	H	ALSPVIPAI	7	L	A
mhci	A*02:01	ALSPVIPLI	0.966	ALSPVIPHI	7	L	H	ALSMVIPLI	3	P	M
mhci	A*02:01	ALSPVIPLI	0.966	ALSPVIPHI	7	L	H	ALSPVIPTI	7	L	T
mhci	A*02:01	ALSPVIPLI	0.966	ALSPVIPHI	7	L	H	ALKPVIPLI	2	S	K
mhci	A*02:01	ALSPVIPLI	0.966	ALSPVIPHI	7	L	H	ALSPVIPVI	7	L	V
mhci	A*02:01	ALSPVIPLI	0.966	ALSPVIPHI	7	L	H	SLSPVIPLI	0	A	S
mhci	A*02:01	ALSPVIPLI	0.966	ALSPVIPHI	7	L	H	ALSPVIPKI	7	L	K
mhci	A*02:01	ALSPVIPLI	0.966	ALSPVIPHI	7	L	H	ALSPVICLI	6	P	C
mhci	A*02:01	ILTGLNYEA	0.32	ILTGLNYEV	8	A	V	ILTGLNYEF	8	A	F
mhci	A*02:01	ILTGLNYEA	0.32	ILTGLNYEV	8	A	V	ILTGLSYEA	5	N	S
mhci	A*02:01	ILTGLNYEA	0.32	ILTGLNYEV	8	A	V	ILTGLNYEF	8	A	F
mhci	A*02:01	ILTGLNYEA	0.32	ILTGLNYEV	8	A	V	ILTGLNYNA	7	E	N
mhci	A*02:01	ILTGLNYEA	0.32	ILTGLNYEV	8	A	V	ILTGLNYEF	8	A	F
mhci	A*02:01	ILTGLNYEA	0.32	ILTGLNYEV	8	A	V	ILTGLGYEA	5	N	G
mhci	A*02:01	ILTGLNYEA	0.32	ILTGLNYEV	8	A	V	ILTGLNYEF	8	A	F
mhci	A*02:01	ILTGLNYEA	0.32	ILTGLNYEV	8	A	V	ILEGLNYEA	2	T	E
mhci	A*02:01	ILTGLNYEA	0.32	ILTGLNYEV	8	A	V	ILTGLNYEF	8	A	F
mhci	A*02:01	ILTGLNYEA	0.32	ILTGLNYEV	8	A	V	ILTGLNYRA	7	E	R
mhci	A*02:01	ILTGLNYEV	0.865	ILTGLNYEA	8	V	A	ILTGLNYEF	8	V	F
mhci	A*02:01	ILTGLNYEV	0.865	ILTGLNYEA	8	V	A	MLTGLNYEV	0	I	M
mhci	A*02:01	ILTGLNYEV	0.865	ILTGLNYEA	8	V	A	ILTGLNYEI	8	V	I
mhci	A*02:01	ILTGLNYEV	0.865	ILTGLNYEA	8	V	A	ILTGNNYEV	4	L	N
mhci	A*02:01	ILTGLNYEV	0.865	ILTGLNYEA	8	V	A	ILTGLNYEF	8	V	F
mhci	A*02:01	ILTGLNYEV	0.865	ILTGLNYEA	8	V	A	ILTQLNYEV	3	G	Q
mhci	A*02:01	ILTGLNYEV	0.865	ILTGLNYEA	8	V	A	ILTGLNYEI	8	V	I
mhci	A*02:01	ILTGLNYEV	0.865	ILTGLNYEA	8	V	A	ILTGMNYEV	4	L	M
mhci	A*02:01	ILTGLNYEV	0.865	ILTGLNYEA	8	V	A	ILTGLNYEM	8	V	M
mhci	A*02:01	ILTGLNYEV	0.865	ILTGLNYEA	8	V	A	ILTYLNYEV	3	G	Y
mhci	A*02:01	KLPLDIDPV	0.413	KLPLDINPV	6	D	N	KLPLDIPPV	6	D	P
mhci	A*02:01	KLPLDIDPV	0.413	KLPLDINPV	6	D	N	FLPLDIDPV	0	K	F
mhci	A*02:01	KLPLDIDPV	0.413	KLPLDINPV	6	D	N	KLPLDIFPV	6	D	F
mhci	A*02:01	KLPLDIDPV	0.413	KLPLDINPV	6	D	N	ALPLDIDPV	0	K	A
mhci	A*02:01	KLPLDIDPV	0.413	KLPLDINPV	6	D	N	KLPLDIMPV	6	D	M
mhci	A*02:01	KLPLDIDPV	0.413	KLPLDINPV	6	D	N	KLPADIDPV	3	L	A
mhci	A*02:01	KLPLDIDPV	0.413	KLPLDINPV	6	D	N	KLPLDIMPV	6	D	M
mhci	A*02:01	KLPLDIDPV	0.413	KLPLDINPV	6	D	N	KLCLDIDPV	2	P	C
mhci	A*02:01	KLPLDIDPV	0.413	KLPLDINPV	6	D	N	KLPLDIAPV	6	D	A
mhci	A*02:01	KLPLDIDPV	0.413	KLPLDINPV	6	D	N	KLPLFIDPV	4	D	F
mhci	A*02:01	KLPLDINPV	0.607	KLPLDIDPV	6	N	D	KLPLDIMPV	6	N	M
mhci	A*02:01	KLPLDINPV	0.607	KLPLDIDPV	6	N	D	KLPLYINPV	4	D	Y
mhci	A*02:01	KLPLDINPV	0.607	KLPLDIDPV	6	N	D	KLPLDILPV	6	N	L
mhci	A*02:01	KLPLDINPV	0.607	KLPLDIDPV	6	N	D	KLPLDMNPV	5	I	M
mhci	A*02:01	KLPLDINPV	0.607	KLPLDIDPV	6	N	D	KLPLDIVPV	6	N	V
mhci	A*02:01	KLPLDINPV	0.607	KLPLDIDPV	6	N	D	KLPLHINPV	4	D	H
mhci	A*02:01	KLPLDINPV	0.607	KLPLDIDPV	6	N	D	KLPLDIHPV	6	N	H
mhci	A*02:01	KLPLDINPV	0.607	KLPLDIDPV	6	N	D	KLPLGINPV	4	D	G
mhci	A*02:01	KLPLDINPV	0.607	KLPLDIDPV	6	N	D	KLPLDIGPV	6	N	G
mhci	A*02:01	KLPLDINPV	0.607	KLPLDIDPV	6	N	D	KLPLRINPV	4	D	R
mhci	A*02:01	LLAGTLAGV	0.82	LLAGTLAVV	7	G	V	LLAGTLANV	7	G	N
mhci	A*02:01	LLAGTLAGV	0.82	LLAGTLAVV	7	G	V	LLAWTLAGV	3	G	W
mhci	A*02:01	LLAGTLAGV	0.82	LLAGTLAVV	7	G	V	LLAGTLANV	7	G	N
mhci	A*02:01	LLAGTLAGV	0.82	LLAGTLAVV	7	G	V	LLAGTLDGV	6	A	D
mhci	A*02:01	LLAGTLAGV	0.82	LLAGTLAVV	7	G	V	LLAGTLAEV	7	G	E
mhci	A*02:01	LLAGTLAGV	0.82	LLAGTLAVV	7	G	V	ELAGTLAGV	0	L	E
mhci	A*02:01	LLAGTLAGV	0.82	LLAGTLAVV	7	G	V	LLAGTLADV	7	G	D
mhci	A*02:01	LLAGTLAGV	0.82	LLAGTLAVV	7	G	V	LLAHTLAGV	3	G	H
mhci	A*02:01	LLAGTLAGV	0.82	LLAGTLAVV	7	G	V	LLAGTLANV	7	G	N
mhci	A*02:01	LLAGTLAGV	0.82	LLAGTLAVV	7	G	V	LLAGELAGV	4	T	E
mhci	A*02:01	LLAGTLAVV	0.641	LLAGTLAGV	7	V	G	LLAGTLAFV	7	V	F
mhci	A*02:01	LLAGTLAVV	0.641	LLAGTLAGV	7	V	G	LLAGHLAVV	4	T	H
mhci	A*02:01	LLAGTLAVV	0.641	LLAGTLAGV	7	V	G	LLAGTLAYV	7	V	Y
mhci	A*02:01	LLAGTLAVV	0.641	LLAGTLAGV	7	V	G	LLCGTLAVV	2	A	C
mhci	A*02:01	LLAGTLAVV	0.641	LLAGTLAGV	7	V	G	LLAGTLAMV	7	V	M
mhci	A*02:01	LLAGTLAVV	0.641	LLAGTLAGV	7	V	G	LLAGTYAVV	5	L	Y
mhci	A*02:01	LLAGTLAVV	0.641	LLAGTLAGV	7	V	G	LLAGTLAMV	7	V	M
mhci	A*02:01	LLAGTLAVV	0.641	LLAGTLAGV	7	V	G	QLAGTLAVV	0	L	Q
mhci	A*02:01	LLAGTLAVV	0.641	LLAGTLAGV	7	V	G	LLAGTLATV	7	V	T
mhci	A*02:01	LLAGTLAVV	0.641	LLAGTLAGV	7	V	G	TLAGTLAVV	0	L	T
mhci	A*02:01	LLAIKVPNV	0.88	LLAMKVPNV	3	I	M	LLAKKVPNV	3	I	K
mhci	A*02:01	LLAIKVPNV	0.88	LLAMKVPNV	3	I	M	LLAIKVNNV	6	P	N
mhci	A*02:01	LLAIKVPNV	0.88	LLAMKVPNV	3	I	M	LLAGKVPNV	3	I	G
mhci	A*02:01	LLAIKVPNV	0.88	LLAMKVPNV	3	I	M	GLAIKVPNV	0	L	G
mhci	A*02:01	LLAIKVPNV	0.88	LLAMKVPNV	3	I	M	LLANKVPNV	3	I	N
mhci	A*02:01	LLAIKVPNV	0.88	LLAMKVPNV	3	I	M	LLAIPVPNV	4	K	P
mhci	A*02:01	LLAIKVPNV	0.88	LLAMKVPNV	3	I	M	LLAHKVPNV	3	I	H
mhci	A*02:01	LLAIKVPNV	0.88	LLAMKVPNV	3	I	M	LLWIKVPNV	2	A	W
mhci	A*02:01	LLAIKVPNV	0.88	LLAMKVPNV	3	I	M	LLACKVPNV	3	I	C
mhci	A*02:01	LLAIKVPNV	0.88	LLAMKVPNV	3	I	M	LLAIKVPPV	7	N	P
mhci	A*02:01	LLAMKVPNV	0.88	LLAIKVPNV	3	M	I	LLAWKVPNV	3	M	W
mhci	A*02:01	LLAMKVPNV	0.88	LLAIKVPNV	3	M	I	LLAMWVPNV	4	K	W
mhci	A*02:01	LLAMKVPNV	0.88	LLAIKVPNV	3	M	I	LLAAKVPNV	3	M	A
mhci	A*02:01	LLAMKVPNV	0.88	LLAIKVPNV	3	M	I	LLAMKKPNV	5	V	K
mhci	A*02:01	LLAMKVPNV	0.88	LLAIKVPNV	3	M	I	LLADKVPNV	3	M	D
mhci	A*02:01	LLAMKVPNV	0.88	LLAIKVPNV	3	M	I	LLAMKSPNV	5	V	S
mhci	A*02:01	LLAMKVPNV	0.88	LLAIKVPNV	3	M	I	LLACKVPNV	3	M	C
mhci	A*02:01	LLAMKVPNV	0.88	LLAIKVPNV	3	M	I	LLAMDVPNV	4	K	D
mhci	A*02:01	LLAMKVPNV	0.88	LLAIKVPNV	3	M	I	LLAYKVPNV	3	M	Y
mhci	A*02:01	LLAMKVPNV	0.88	LLAIKVPNV	3	M	I	LLAMRVPNV	4	K	R
mhci	A*02:01	VVLSWAPPV	0.352	VVMSWAPPV	2	L	M	VVPSWAPPV	2	L	P
mhci	A*02:01	VVLSWAPPV	0.352	VVMSWAPPV	2	L	M	VVLSWEPPV	5	A	E
mhci	A*02:01	VVLSWAPPV	0.352	VVMSWAPPV	2	L	M	VVGSWAPPV	2	L	G
mhci	A*02:01	VVLSWAPPV	0.352	VVMSWAPPV	2	L	M	VVLSWAWPV	6	P	W
mhci	A*02:01	VVLSWAPPV	0.352	VVMSWAPPV	2	L	M	VVSSWAPPV	2	L	S
mhci	A*02:01	VVLSWAPPV	0.352	VVMSWAPPV	2	L	M	VVLSWSPPV	5	A	S
mhci	A*02:01	VVLSWAPPV	0.352	VVMSWAPPV	2	L	M	VVDSWAPPV	2	L	D
mhci	A*02:01	VVLSWAPPV	0.352	VVMSWAPPV	2	L	M	VVLSWAHPV	6	P	H
mhci	A*02:01	VVLSWAPPV	0.352	VVMSWAPPV	2	L	M	VVHSWAPPV	2	L	H
mhci	A*02:01	VVLSWAPPV	0.352	VVMSWAPPV	2	L	M	VVLSWAPHV	7	P	H
mhci	A*02:01	VVMSWAPPV	0.467	VVLSWAPPV	2	M	L	VVDSWAPPV	2	M	D
mhci	A*02:01	VVMSWAPPV	0.467	VVLSWAPPV	2	M	L	KVMSWAPPV	0	V	K
mhci	A*02:01	VVMSWAPPV	0.467	VVLSWAPPV	2	M	L	VVQSWAPPV	2	M	Q
mhci	A*02:01	VVMSWAPPV	0.467	VVLSWAPPV	2	M	L	VVMSWANPV	6	P	N
mhci	A*02:01	VVMSWAPPV	0.467	VVLSWAPPV	2	M	L	VVHSWAPPV	2	M	H
mhci	A*02:01	VVMSWAPPV	0.467	VVLSWAPPV	2	M	L	VVMSEAPPV	4	W	E
mhci	A*02:01	VVMSWAPPV	0.467	VVLSWAPPV	2	M	L	VVHSWAPPV	2	M	H
mhci	A*02:01	VVMSWAPPV	0.467	VVLSWAPPV	2	M	L	VVMQWAPPV	3	S	Q
mhci	A*02:01	VVMSWAPPV	0.467	VVLSWAPPV	2	M	L	VVGSWAPPV	2	M	G
mhci	A*02:01	VVMSWAPPV	0.467	VVLSWAPPV	2	M	L	VVMSWAPHV	7	P	H
mhci	A*02:01	ILTGLNYEA	0.32	ILTGLNYEV	8	A	V	ILTGLNYEF	8	A	F
mhci	A*02:01	ILTGLNYEA	0.32	ILTGLNYEV	8	A	V	ILTGLNYHA	7	E	H
mhci	A*02:01	ILTGLNYEA	0.32	ILTGLNYEV	8	A	V	ILTGLNYEF	8	A	F
mhci	A*02:01	ILTGLNYEA	0.32	ILTGLNYEV	8	A	V	FLTGLNYEA	0	I	F
mhci	A*02:01	ILTGLNYEA	0.32	ILTGLNYEV	8	A	V	ILTGLNYEF	8	A	F
mhci	A*02:01	ILTGLNYEA	0.32	ILTGLNYEV	8	A	V	ILTGLNPEA	6	Y	P
mhci	A*02:01	ILTGLNYEA	0.32	ILTGLNYEV	8	A	V	ILTGLNYEF	8	A	F
mhci	A*02:01	ILTGLNYEA	0.32	ILTGLNYEV	8	A	V	ILDGLNYEA	2	T	D
mhci	A*02:01	ILTGLNYEA	0.32	ILTGLNYEV	8	A	V	ILTGLNYEF	8	A	F
mhci	A*02:01	ILTGLNYEA	0.32	ILTGLNYEV	8	A	V	ILTGLNYWA	7	E	W
mhci	A*02:01	ILTGLNYEV	0.865	ILTGLNYEA	8	V	A	ILTGLNYEI	8	V	I
mhci	A*02:01	ILTGLNYEV	0.865	ILTGLNYEA	8	V	A	ILTGHNYEV	4	L	H
mhci	A*02:01	ILTGLNYEV	0.865	ILTGLNYEA	8	V	A	ILTGLNYEF	8	V	F
mhci	A*02:01	ILTGLNYEV	0.865	ILTGLNYEA	8	V	A	ILTGLNYKV	7	E	K
mhci	A*02:01	ILTGLNYEV	0.865	ILTGLNYEA	8	V	A	ILTGLNYEI	8	V	I
mhci	A*02:01	ILTGLNYEV	0.865	ILTGLNYEA	8	V	A	NLTGLNYEV	0	I	N
mhci	A*02:01	ILTGLNYEV	0.865	ILTGLNYEA	8	V	A	ILTGLNYEF	8	V	F
mhci	A*02:01	ILTGLNYEV	0.865	ILTGLNYEA	8	V	A	ILFGLNYEV	2	T	F
mhci	A*02:01	ILTGLNYEV	0.865	ILTGLNYEA	8	V	A	ILTGLNYEI	8	V	I
mhci	A*02:01	ILTGLNYEV	0.865	ILTGLNYEA	8	V	A	ILKGLNYEV	2	T	K
mhci	A*02:01	IMDQVPFSV	0.975	ITDQVPFSV	1	M	T	ICDQVPFSV	1	M	C
mhci	A*02:01	IMDQVPFSV	0.975	ITDQVPFSV	1	M	T	IMDDVPFSV	3	Q	D
mhci	A*02:01	IMDQVPFSV	0.975	ITDQVPFSV	1	M	T	ILDQVPFSV	1	M	L
mhci	A*02:01	IMDQVPFSV	0.975	ITDQVPFSV	1	M	T	RMDQVPFSV	0	I	R
mhci	A*02:01	IMDQVPFSV	0.975	ITDQVPFSV	1	M	T	IWDQVPFSV	1	M	W
mhci	A*02:01	IMDQVPFSV	0.975	ITDQVPFSV	1	M	T	IMDQVPKSV	6	F	K
mhci	A*02:01	IMDQVPFSV	0.975	ITDQVPFSV	1	M	T	ICDQVPFSV	1	M	C
mhci	A*02:01	IMDQVPFSV	0.975	ITDQVPFSV	1	M	T	IMDGVPFSV	3	Q	G
mhci	A*02:01	IMDQVPFSV	0.975	ITDQVPFSV	1	M	T	IWDQVPFSV	1	M	W
mhci	A*02:01	IMDQVPFSV	0.975	ITDQVPFSV	1	M	T	IMEQVPFSV	2	D	E
mhci	A*02:01	ITDQVPFSV	0.672	IMDQVPFSV	1	T	M	ICDQVPFSV	1	T	C
mhci	A*02:01	ITDQVPFSV	0.672	IMDQVPFSV	1	T	M	ITDQVPYSV	6	F	Y
mhci	A*02:01	ITDQVPFSV	0.672	IMDQVPFSV	1	T	M	ISDQVPFSV	1	T	S
mhci	A*02:01	ITDQVPFSV	0.672	IMDQVPFSV	1	T	M	ITPQVPFSV	2	D	P
mhci	A*02:01	ITDQVPFSV	0.672	IMDQVPFSV	1	T	M	ICDQVPFSV	1	T	C
mhci	A*02:01	ITDQVPFSV	0.672	IMDQVPFSV	1	T	M	ITYQVPFSV	2	D	Y
mhci	A*02:01	ITDQVPFSV	0.672	IMDQVPFSV	1	T	M	IWDQVPFSV	1	T	W
mhci	A*02:01	ITDQVPFSV	0.672	IMDQVPFSV	1	T	M	ITDQVPFRV	7	S	R
mhci	A*02:01	ITDQVPFSV	0.672	IMDQVPFSV	1	T	M	IWDQVPFSV	1	T	W
mhci	A*02:01	ITDQVPFSV	0.672	IMDQVPFSV	1	T	M	ITDQVCFSV	5	P	C
mhci	A*02:01	KLMNIQQKL	0.962	KLMNIQQQL	7	K	Q	KLMNIQQFL	7	K	F
mhci	A*02:01	KLMNIQQKL	0.962	KLMNIQQQL	7	K	Q	KLMNIQIKL	6	Q	I
mhci	A*02:01	KLMNIQQKL	0.962	KLMNIQQQL	7	K	Q	KLMNIQQCL	7	K	C
mhci	A*02:01	KLMNIQQKL	0.962	KLMNIQQQL	7	K	Q	KLMNIWQKL	5	Q	W
mhci	A*02:01	KLMNIQQKL	0.962	KLMNIQQQL	7	K	Q	KLMNIQQFL	7	K	F
mhci	A*02:01	KLMNIQQKL	0.962	KLMNIQQQL	7	K	Q	KLMNIQQKV	8	L	V
mhci	A*02:01	KLMNIQQKL	0.962	KLMNIQQQL	7	K	Q	KLMNIQQFL	7	K	F
mhci	A*02:01	KLMNIQQKL	0.962	KLMNIQQQL	7	K	Q	KLMNIVQKL	5	Q	V
mhci	A*02:01	KLMNIQQKL	0.962	KLMNIQQQL	7	K	Q	KLMNIQQCL	7	K	C
mhci	A*02:01	KLMNIQQKL	0.962	KLMNIQQQL	7	K	Q	KLMNIFQKL	5	Q	F
mhci	A*02:01	KLMNIQQQL	0.976	KLMNIQQKL	7	Q	K	KLMNIQQWL	7	Q	W
mhci	A*02:01	KLMNIQQQL	0.976	KLMNIQQKL	7	Q	K	DLMNIQQQL	0	K	D
mhci	A*02:01	KLMNIQQQL	0.976	KLMNIQQKL	7	Q	K	KLMNIQQAL	7	Q	A
mhci	A*02:01	KLMNIQQQL	0.976	KLMNIQQKL	7	Q	K	KLMYIQQQL	3	N	Y
mhci	A*02:01	KLMNIQQQL	0.976	KLMNIQQKL	7	Q	K	KLMNIQQYL	7	Q	Y
mhci	A*02:01	KLMNIQQQL	0.976	KLMNIQQKL	7	Q	K	KLMNIDQQL	5	Q	D
mhci	A*02:01	KLMNIQQQL	0.976	KLMNIQQKL	7	Q	K	KLMNIQQFL	7	Q	F
mhci	A*02:01	KLMNIQQQL	0.976	KLMNIQQKL	7	Q	K	KLMNLQQQL	4	I	L
mhci	A*02:01	KLMNIQQQL	0.976	KLMNIQQKL	7	Q	K	KLMNIQQYL	7	Q	Y
mhci	A*02:01	KLMNIQQQL	0.976	KLMNIQQKL	7	Q	K	KLTNIQQQL	2	M	T
mhci	A*02:01	ILTGLNYEA	0.32	ILTGLNYEV	8	A	V	ILTGLNYEF	8	A	F
mhci	A*02:01	ILTGLNYEA	0.32	ILTGLNYEV	8	A	V	ILPGLNYEA	2	T	P
mhci	A*02:01	ILTGLNYEA	0.32	ILTGLNYEV	8	A	V	ILTGLNYEF	8	A	F
mhci	A*02:01	ILTGLNYEA	0.32	ILTGLNYEV	8	A	V	ILTGLWYEA	5	N	W
mhci	A*02:01	ILTGLNYEA	0.32	ILTGLNYEV	8	A	V	ILTGLNYEF	8	A	F
mhci	A*02:01	ILTGLNYEA	0.32	ILTGLNYEV	8	A	V	ILDGLNYEA	2	T	D
mhci	A*02:01	ILTGLNYEA	0.32	ILTGLNYEV	8	A	V	ILTGLNYEF	8	A	F
mhci	A*02:01	ILTGLNYEA	0.32	ILTGLNYEV	8	A	V	YLTGLNYEA	0	I	Y
mhci	A*02:01	ILTGLNYEA	0.32	ILTGLNYEV	8	A	V	ILTGLNYEF	8	A	F
mhci	A*02:01	ILTGLNYEA	0.32	ILTGLNYEV	8	A	V	ILTNLNYEA	3	G	N
mhci	A*02:01	ILTGLNYEV	0.865	ILTGLNYEA	8	V	A	ILTGLNYEL	8	V	L
mhci	A*02:01	ILTGLNYEV	0.865	ILTGLNYEA	8	V	A	ILKGLNYEV	2	T	K
mhci	A*02:01	ILTGLNYEV	0.865	ILTGLNYEA	8	V	A	ILTGLNYEM	8	V	M
mhci	A*02:01	ILTGLNYEV	0.865	ILTGLNYEA	8	V	A	ILTWLNYEV	3	G	W
mhci	A*02:01	ILTGLNYEV	0.865	ILTGLNYEA	8	V	A	ILTGLNYEL	8	V	L
mhci	A*02:01	ILTGLNYEV	0.865	ILTGLNYEA	8	V	A	ILTGPNYEV	4	L	P
mhci	A*02:01	ILTGLNYEV	0.865	ILTGLNYEA	8	V	A	ILTGLNYEM	8	V	M
mhci	A*02:01	ILTGLNYEV	0.865	ILTGLNYEA	8	V	A	ILTGLPYEV	5	N	P
mhci	A*02:01	ILTGLNYEV	0.865	ILTGLNYEA	8	V	A	ILTGLNYEL	8	V	L
mhci	A*02:01	ILTGLNYEV	0.865	ILTGLNYEA	8	V	A	ILDGLNYEV	2	T	D
mhci	A*02:01	FLNDLLSVL	0.943	FLNDLLSVM	8	L	M	FLNDLLSVC	8	L	C
mhci	A*02:01	FLNDLLSVL	0.943	FLNDLLSVM	8	L	M	GLNDLLSVL	0	F	G
mhci	A*02:01	FLNDLLSVL	0.943	FLNDLLSVM	8	L	M	FLNDLLSVC	8	L	C
mhci	A*02:01	FLNDLLSVL	0.943	FLNDLLSVM	8	L	M	FLNDLLGVL	6	S	G
mhci	A*02:01	FLNDLLSVL	0.943	FLNDLLSVM	8	L	M	FLNDLLSVA	8	L	A
mhci	A*02:01	FLNDLLSVL	0.943	FLNDLLSVM	8	L	M	ELNDLLSVL	0	F	E
mhci	A*02:01	FLNDLLSVL	0.943	FLNDLLSVM	8	L	M	FLNDLLSVS	8	L	S
mhci	A*02:01	FLNDLLSVL	0.943	FLNDLLSVM	8	L	M	FLNGLLSVL	3	D	G
mhci	A*02:01	FLNDLLSVL	0.943	FLNDLLSVM	8	L	M	FLNDLLSVA	8	L	A
mhci	A*02:01	FLNDLLSVL	0.943	FLNDLLSVM	8	L	M	GLNDLLSVL	0	F	G
mhci	A*02:01	FLNDLLSVM	0.787	FLNDLLSVL	8	M	L	FLNDLLSVC	8	M	C
mhci	A*02:01	FLNDLLSVM	0.787	FLNDLLSVL	8	M	L	QLNDLLSVM	0	F	Q
mhci	A*02:01	FLNDLLSVM	0.787	FLNDLLSVL	8	M	L	FLNDLLSVC	8	M	C
mhci	A*02:01	FLNDLLSVM	0.787	FLNDLLSVL	8	M	L	NLNDLLSVM	0	F	N
mhci	A*02:01	FLNDLLSVM	0.787	FLNDLLSVL	8	M	L	FLNDLLSVA	8	M	A
mhci	A*02:01	FLNDLLSVM	0.787	FLNDLLSVL	8	M	L	FLNDLTSVM	5	L	T
mhci	A*02:01	FLNDLLSVM	0.787	FLNDLLSVL	8	M	L	FLNDLLSVT	8	M	T
mhci	A*02:01	FLNDLLSVM	0.787	FLNDLLSVL	8	M	L	FLNDCLSVM	4	L	C
mhci	A*02:01	FLNDLLSVM	0.787	FLNDLLSVL	8	M	L	FLNDLLSVS	8	M	S
mhci	A*02:01	FLNDLLSVM	0.787	FLNDLLSVL	8	M	L	WLNDLLSVM	0	F	W
mhci	A*02:01	YVLTWIVGA	0.397	YVVTWIVGA	2	L	V	YVSTWIVGA	2	L	S
mhci	A*02:01	YVLTWIVGA	0.397	YVVTWIVGA	2	L	V	YVLTEIVGA	4	W	E
mhci	A*02:01	YVLTWIVGA	0.397	YVVTWIVGA	2	L	V	YVPTWIVGA	2	L	P
mhci	A*02:01	YVLTWIVGA	0.397	YVVTWIVGA	2	L	V	YVLQWIVGA	3	T	Q
mhci	A*02:01	YVLTWIVGA	0.397	YVVTWIVGA	2	L	V	YVWTWIVGA	2	L	W
mhci	A*02:01	YVLTWIVGA	0.397	YVVTWIVGA	2	L	V	YVLTWEVGA	5	I	E
mhci	A*02:01	YVLTWIVGA	0.397	YVVTWIVGA	2	L	V	YVGTWIVGA	2	L	G
mhci	A*02:01	YVLTWIVGA	0.397	YVVTWIVGA	2	L	V	YVLTWIEGA	6	V	E
mhci	A*02:01	YVLTWIVGA	0.397	YVVTWIVGA	2	L	V	YVPTWIVGA	2	L	P
mhci	A*02:01	YVLTWIVGA	0.397	YVVTWIVGA	2	L	V	YVLTWIEGA	6	V	E
mhci	A*02:01	YVVTWIVGA	0.252	YVLTWIVGA	2	V	L	YVHTWIVGA	2	V	H
mhci	A*02:01	YVVTWIVGA	0.252	YVLTWIVGA	2	V	L	YVVGWIVGA	3	T	G
mhci	A*02:01	YVVTWIVGA	0.252	YVLTWIVGA	2	V	L	YVPTWIVGA	2	V	P
mhci	A*02:01	YVVTWIVGA	0.252	YVLTWIVGA	2	V	L	YVVTYIVGA	4	W	Y
mhci	A*02:01	YVVTWIVGA	0.252	YVLTWIVGA	2	V	L	YVPTWIVGA	2	V	P
mhci	A*02:01	YVVTWIVGA	0.252	YVLTWIVGA	2	V	L	SVVTWIVGA	0	Y	S
mhci	A*02:01	YVVTWIVGA	0.252	YVLTWIVGA	2	V	L	YVHTWIVGA	2	V	H
mhci	A*02:01	YVVTWIVGA	0.252	YVLTWIVGA	2	V	L	YVVEWIVGA	3	T	E
mhci	A*02:01	YVVTWIVGA	0.252	YVLTWIVGA	2	V	L	YVHTWIVGA	2	V	H
mhci	A*02:01	YVVTWIVGA	0.252	YVLTWIVGA	2	V	L	YVVTYIVGA	4	W	Y
mhci	A*02:01	KLNTITAVV	0.69	KLNTITPVV	6	A	P	KLNTITYVV	6	A	Y
mhci	A*02:01	KLNTITAVV	0.69	KLNTITPVV	6	A	P	KLNTITAIV	7	V	I
mhci	A*02:01	KLNTITAVV	0.69	KLNTITPVV	6	A	P	KLNTITDVV	6	A	D
mhci	A*02:01	KLNTITAVV	0.69	KLNTITPVV	6	A	P	WLNTITAVV	0	K	W
mhci	A*02:01	KLNTITAVV	0.69	KLNTITPVV	6	A	P	KLNTITQVV	6	A	Q
mhci	A*02:01	KLNTITAVV	0.69	KLNTITPVV	6	A	P	KLNTGTAVV	4	I	G
mhci	A*02:01	KLNTITAVV	0.69	KLNTITPVV	6	A	P	KLNTITEVV	6	A	E
mhci	A*02:01	KLNTITAVV	0.69	KLNTITPVV	6	A	P	QLNTITAVV	0	K	Q
mhci	A*02:01	KLNTITAVV	0.69	KLNTITPVV	6	A	P	KLNTITDVV	6	A	D
mhci	A*02:01	KLNTITAVV	0.69	KLNTITPVV	6	A	P	KLNVITAVV	3	T	V
mhci	A*02:01	KLNTITPVV	0.908	KLNTITAVV	6	P	A	KLNTITYVV	6	P	Y
mhci	A*02:01	KLNTITPVV	0.908	KLNTITAVV	6	P	A	KLNPITPVV	3	T	P
mhci	A*02:01	KLNTITPVV	0.908	KLNTITAVV	6	P	A	KLNTITNVV	6	P	N
mhci	A*02:01	KLNTITPVV	0.908	KLNTITAVV	6	P	A	KLNTITPVF	8	V	F
mhci	A*02:01	KLNTITPVV	0.908	KLNTITAVV	6	P	A	KLNTITRVV	6	P	R
mhci	A*02:01	KLNTITPVV	0.908	KLNTITAVV	6	P	A	KLNKITPVV	3	T	K
mhci	A*02:01	KLNTITPVV	0.908	KLNTITAVV	6	P	A	KLNTITQVV	6	P	Q
mhci	A*02:01	KLNTITPVV	0.908	KLNTITAVV	6	P	A	KLNTIIPVV	5	T	I
mhci	A*02:01	KLNTITPVV	0.908	KLNTITAVV	6	P	A	KLNTITEVV	6	P	E
mhci	A*02:01	KLNTITPVV	0.908	KLNTITAVV	6	P	A	KLNMITPVV	3	T	M
mhci	A*02:01	ILTGLNYEA	0.32	ILTGLNYEV	8	A	V	ILTGLNYEF	8	A	F
mhci	A*02:01	ILTGLNYEA	0.32	ILTGLNYEV	8	A	V	GLTGLNYEA	0	I	G
mhci	A*02:01	ILTGLNYEA	0.32	ILTGLNYEV	8	A	V	ILTGLNYEF	8	A	F
mhci	A*02:01	ILTGLNYEA	0.32	ILTGLNYEV	8	A	V	ILGGLNYEA	2	T	G
mhci	A*02:01	ILTGLNYEA	0.32	ILTGLNYEV	8	A	V	ILTGLNYEF	8	A	F
mhci	A*02:01	ILTGLNYEA	0.32	ILTGLNYEV	8	A	V	KLTGLNYEA	0	I	K
mhci	A*02:01	ILTGLNYEA	0.32	ILTGLNYEV	8	A	V	ILTGLNYEF	8	A	F
mhci	A*02:01	ILTGLNYEA	0.32	ILTGLNYEV	8	A	V	ILTDLNYEA	3	G	D
mhci	A*02:01	ILTGLNYEA	0.32	ILTGLNYEV	8	A	V	ILTGLNYEF	8	A	F
mhci	A*02:01	ILTGLNYEA	0.32	ILTGLNYEV	8	A	V	ILTGLNQEA	6	Y	Q
mhci	A*02:01	ILTGLNYEV	0.865	ILTGLNYEA	8	V	A	ILTGLNYEI	8	V	I
mhci	A*02:01	ILTGLNYEV	0.865	ILTGLNYEA	8	V	A	HLTGLNYEV	0	I	H
mhci	A*02:01	ILTGLNYEV	0.865	ILTGLNYEA	8	V	A	ILTGLNYEL	8	V	L
mhci	A*02:01	ILTGLNYEV	0.865	ILTGLNYEA	8	V	A	ILTGLNYWV	7	E	W
mhci	A*02:01	ILTGLNYEV	0.865	ILTGLNYEA	8	V	A	ILTGLNYEF	8	V	F
mhci	A*02:01	ILTGLNYEV	0.865	ILTGLNYEA	8	V	A	ILTMLNYEV	3	G	M
mhci	A*02:01	ILTGLNYEV	0.865	ILTGLNYEA	8	V	A	ILTGLNYEI	8	V	I
mhci	A*02:01	ILTGLNYEV	0.865	ILTGLNYEA	8	V	A	WLTGLNYEV	0	I	W
mhci	A*02:01	ILTGLNYEV	0.865	ILTGLNYEA	8	V	A	ILTGLNYEI	8	V	I
mhci	A*02:01	ILTGLNYEV	0.865	ILTGLNYEA	8	V	A	ILTGLNYQV	7	E	Q
mhci	A*02:01	VVLSWAPPV	0.352	VVMSWAPPV	2	L	M	VVASWAPPV	2	L	A
mhci	A*02:01	VVLSWAPPV	0.352	VVMSWAPPV	2	L	M	VVLSWWPPV	5	A	W
mhci	A*02:01	VVLSWAPPV	0.352	VVMSWAPPV	2	L	M	VVNSWAPPV	2	L	N
mhci	A*02:01	VVLSWAPPV	0.352	VVMSWAPPV	2	L	M	VVLSWCPPV	5	A	C
mhci	A*02:01	VVLSWAPPV	0.352	VVMSWAPPV	2	L	M	VVDSWAPPV	2	L	D
mhci	A*02:01	VVLSWAPPV	0.352	VVMSWAPPV	2	L	M	TVLSWAPPV	0	V	T
mhci	A*02:01	VVLSWAPPV	0.352	VVMSWAPPV	2	L	M	VVSSWAPPV	2	L	S
mhci	A*02:01	VVLSWAPPV	0.352	VVMSWAPPV	2	L	M	VVLEWAPPV	3	S	E
mhci	A*02:01	VVLSWAPPV	0.352	VVMSWAPPV	2	L	M	VVPSWAPPV	2	L	P
mhci	A*02:01	VVLSWAPPV	0.352	VVMSWAPPV	2	L	M	VVLDWAPPV	3	S	D
mhci	A*02:01	VVMSWAPPV	0.467	VVLSWAPPV	2	M	L	VVASWAPPV	2	M	A
mhci	A*02:01	VVMSWAPPV	0.467	VVLSWAPPV	2	M	L	VVMSPAPPV	4	W	P
mhci	A*02:01	VVMSWAPPV	0.467	VVLSWAPPV	2	M	L	VVSSWAPPV	2	M	S
mhci	A*02:01	VVMSWAPPV	0.467	VVLSWAPPV	2	M	L	VVMSWRPPV	5	A	R
mhci	A*02:01	VVMSWAPPV	0.467	VVLSWAPPV	2	M	L	VVNSWAPPV	2	M	N
mhci	A*02:01	VVMSWAPPV	0.467	VVLSWAPPV	2	M	L	VVMNWAPPV	3	S	N
mhci	A*02:01	VVMSWAPPV	0.467	VVLSWAPPV	2	M	L	VVDSWAPPV	2	M	D
mhci	A*02:01	VVMSWAPPV	0.467	VVLSWAPPV	2	M	L	VVMYWAPPV	3	S	Y
mhci	A*02:01	VVMSWAPPV	0.467	VVLSWAPPV	2	M	L	VVYSWAPPV	2	M	Y
mhci	A*02:01	VVMSWAPPV	0.467	VVLSWAPPV	2	M	L	VVMSWAEPV	6	P	E
mhci	A*02:01	VLNPFIYML	0.969	VLNPFIYTL	7	M	T	VLNPFIYCL	7	M	C
mhci	A*02:01	VLNPFIYML	0.969	VLNPFIYTL	7	M	T	VLNPFIYMI	8	L	I
mhci	A*02:01	VLNPFIYML	0.969	VLNPFIYTL	7	M	T	VLNPFIYDL	7	M	D
mhci	A*02:01	VLNPFIYML	0.969	VLNPFIYTL	7	M	T	VLNLFIYML	3	P	L
mhci	A*02:01	VLNPFIYML	0.969	VLNPFIYTL	7	M	T	VLNPFIYPL	7	M	P
mhci	A*02:01	VLNPFIYML	0.969	VLNPFIYTL	7	M	T	VLNPQIYML	4	F	Q
mhci	A*02:01	VLNPFIYML	0.969	VLNPFIYTL	7	M	T	VLNPFIYRL	7	M	R
mhci	A*02:01	VLNPFIYML	0.969	VLNPFIYTL	7	M	T	VLHPFIYML	2	N	H
mhci	A*02:01	VLNPFIYML	0.969	VLNPFIYTL	7	M	T	VLNPFIYCL	7	M	C
mhci	A*02:01	VLNPFIYML	0.969	VLNPFIYTL	7	M	T	RLNPFIYML	0	V	R
mhci	A*02:01	VLNPFIYTL	0.989	VLNPFIYML	7	T	M	VLNPFIYDL	7	T	D
mhci	A*02:01	VLNPFIYTL	0.989	VLNPFIYML	7	T	M	VLNPFAYTL	5	I	A
mhci	A*02:01	VLNPFIYTL	0.989	VLNPFIYML	7	T	M	VLNPFIYAL	7	T	A
mhci	A*02:01	VLNPFIYTL	0.989	VLNPFIYML	7	T	M	VLNPWIYTL	4	F	W
mhci	A*02:01	VLNPFIYTL	0.989	VLNPFIYML	7	T	M	VLNPFIYNL	7	T	N
mhci	A*02:01	VLNPFIYTL	0.989	VLNPFIYML	7	T	M	TLNPFIYTL	0	V	T
mhci	A*02:01	VLNPFIYTL	0.989	VLNPFIYML	7	T	M	VLNPFIYWL	7	T	W
mhci	A*02:01	VLNPFIYTL	0.989	VLNPFIYML	7	T	M	VLNPFIETL	6	Y	E
mhci	A*02:01	VLNPFIYTL	0.989	VLNPFIYML	7	T	M	VLNPFIYDL	7	T	D
mhci	A*02:01	VLNPFIYTL	0.989	VLNPFIYML	7	T	M	VLCPFIYTL	2	N	C
mhci	A*02:01	MIISHLSLI	0.237	MIISHLYLI	6	S	Y	MIISHLQLI	6	S	Q
mhci	A*02:01	MIISHLSLI	0.237	MIISHLYLI	6	S	Y	MIINHLSLI	3	S	N
mhci	A*02:01	MIISHLSLI	0.237	MIISHLYLI	6	S	Y	MIISHLKLI	6	S	K
mhci	A*02:01	MIISHLSLI	0.237	MIISHLYLI	6	S	Y	MIISHLSLA	8	I	A
mhci	A*02:01	MIISHLSLI	0.237	MIISHLYLI	6	S	Y	MIISHLCLI	6	S	C
mhci	A*02:01	MIISHLSLI	0.237	MIISHLYLI	6	S	Y	MIIDHLSLI	3	S	D
mhci	A*02:01	MIISHLSLI	0.237	MIISHLYLI	6	S	Y	MIISHLVLI	6	S	V
mhci	A*02:01	MIISHLSLI	0.237	MIISHLYLI	6	S	Y	MIISELSLI	4	H	E
mhci	A*02:01	MIISHLSLI	0.237	MIISHLYLI	6	S	Y	MIISHLILI	6	S	I
mhci	A*02:01	MIISHLSLI	0.237	MIISHLYLI	6	S	Y	QIISHLSLI	0	M	Q
mhci	A*02:01	MIISHLYLI	0.443	MIISHLSLI	6	Y	S	MIISHLRLI	6	Y	R
mhci	A*02:01	MIISHLYLI	0.443	MIISHLSLI	6	Y	S	MIVSHLYLI	2	I	V
mhci	A*02:01	MIISHLYLI	0.443	MIISHLSLI	6	Y	S	MIISHLLLI	6	Y	L
mhci	A*02:01	MIISHLYLI	0.443	MIISHLSLI	6	Y	S	MIISYLYLI	4	H	Y
mhci	A*02:01	MIISHLYLI	0.443	MIISHLSLI	6	Y	S	MIISHLLLI	6	Y	L
mhci	A*02:01	MIISHLYLI	0.443	MIISHLSLI	6	Y	S	MIISHLYLM	8	I	M
mhci	A*02:01	MIISHLYLI	0.443	MIISHLSLI	6	Y	S	MIISHLRLI	6	Y	R
mhci	A*02:01	MIISHLYLI	0.443	MIISHLSLI	6	Y	S	MIYSHLYLI	2	I	Y
mhci	A*02:01	MIISHLYLI	0.443	MIISHLSLI	6	Y	S	MIISHLMLI	6	Y	M
mhci	A*02:01	MIISHLYLI	0.443	MIISHLSLI	6	Y	S	MIISHLYWI	7	L	W
mhci	A*02:01	SVLEFTIFL	0.178	SVLEFTILL	7	F	L	SVLEFTIPL	7	F	P
mhci	A*02:01	SVLEFTIFL	0.178	SVLEFTILL	7	F	L	SVLEETIFL	4	F	E
mhci	A*02:01	SVLEFTIFL	0.178	SVLEFTILL	7	F	L	SVLEFTIQL	7	F	Q
mhci	A*02:01	SVLEFTIFL	0.178	SVLEFTILL	7	F	L	RVLEFTIFL	0	S	R
mhci	A*02:01	SVLEFTIFL	0.178	SVLEFTILL	7	F	L	SVLEFTIPL	7	F	P
mhci	A*02:01	SVLEFTIFL	0.178	SVLEFTILL	7	F	L	SVLEFPIFL	5	T	P
mhci	A*02:01	SVLEFTIFL	0.178	SVLEFTILL	7	F	L	SVLEFTIYL	7	F	Y
mhci	A*02:01	SVLEFTIFL	0.178	SVLEFTILL	7	F	L	SVLEFEIFL	5	T	E
mhci	A*02:01	SVLEFTIFL	0.178	SVLEFTILL	7	F	L	SVLEFTIEL	7	F	E
mhci	A*02:01	SVLEFTIFL	0.178	SVLEFTILL	7	F	L	SVLEFGIFL	5	T	G
mhci	A*02:01	SVLEFTILL	0.161	SVLEFTIFL	7	L	F	SVLEFTISL	7	L	S
mhci	A*02:01	SVLEFTILL	0.161	SVLEFTIFL	7	L	F	SVLEFKILL	5	T	K
mhci	A*02:01	SVLEFTILL	0.161	SVLEFTIFL	7	L	F	SVLEFTIKL	7	L	K
mhci	A*02:01	SVLEFTILL	0.161	SVLEFTIFL	7	L	F	SVLEFTILV	8	L	V
mhci	A*02:01	SVLEFTILL	0.161	SVLEFTIFL	7	L	F	SVLEFTIEL	7	L	E
mhci	A*02:01	SVLEFTILL	0.161	SVLEFTIFL	7	L	F	SVLETTILL	4	F	T
mhci	A*02:01	SVLEFTILL	0.161	SVLEFTIFL	7	L	F	SVLEFTITL	7	L	T
mhci	A*02:01	SVLEFTILL	0.161	SVLEFTIFL	7	L	F	SVLEFTVLL	6	I	V
mhci	A*02:01	SVLEFTILL	0.161	SVLEFTIFL	7	L	F	SVLEFTIQL	7	L	Q
mhci	A*02:01	SVLEFTILL	0.161	SVLEFTIFL	7	L	F	SVLEFTHLL	6	I	H
mhci	A*02:01	ILNVDIFTL	0.86	ILNVDVFTL	5	I	V	ILNVDHFTL	5	I	H
mhci	A*02:01	ILNVDIFTL	0.86	ILNVDVFTL	5	I	V	SLNVDIFTL	0	I	S
mhci	A*02:01	ILNVDIFTL	0.86	ILNVDVFTL	5	I	V	ILNVDDFTL	5	I	D
mhci	A*02:01	ILNVDIFTL	0.86	ILNVDVFTL	5	I	V	IQNVDIFTL	1	L	Q
mhci	A*02:01	ILNVDIFTL	0.86	ILNVDVFTL	5	I	V	ILNVDHFTL	5	I	H
mhci	A*02:01	ILNVDIFTL	0.86	ILNVDVFTL	5	I	V	ILNVGIFTL	4	D	G
mhci	A*02:01	ILNVDIFTL	0.86	ILNVDVFTL	5	I	V	ILNVDFFTL	5	I	F
mhci	A*02:01	ILNVDIFTL	0.86	ILNVDVFTL	5	I	V	ILNVDIFPL	7	T	P
mhci	A*02:01	ILNVDIFTL	0.86	ILNVDVFTL	5	I	V	ILNVDHFTL	5	I	H
mhci	A*02:01	ILNVDIFTL	0.86	ILNVDVFTL	5	I	V	KLNVDIFTL	0	I	K
mhci	A*02:01	ILNVDVFTL	0.834	ILNVDIFTL	5	V	I	ILNVDWFTL	5	V	W
mhci	A*02:01	ILNVDVFTL	0.834	ILNVDIFTL	5	V	I	ILNVDVRTL	6	F	R
mhci	A*02:01	ILNVDVFTL	0.834	ILNVDIFTL	5	V	I	ILNVDQFTL	5	V	Q
mhci	A*02:01	ILNVDVFTL	0.834	ILNVDIFTL	5	V	I	ILNVDVWTL	6	F	W
mhci	A*02:01	ILNVDVFTL	0.834	ILNVDIFTL	5	V	I	ILNVDYFTL	5	V	Y
mhci	A*02:01	ILNVDVFTL	0.834	ILNVDIFTL	5	V	I	ILNVWVFTL	4	D	W
mhci	A*02:01	ILNVDVFTL	0.834	ILNVDIFTL	5	V	I	ILNVDRFTL	5	V	R
mhci	A*02:01	ILNVDVFTL	0.834	ILNVDIFTL	5	V	I	ILNVDVFTT	8	L	T
mhci	A*02:01	ILNVDVFTL	0.834	ILNVDIFTL	5	V	I	ILNVDEFTL	5	V	E
mhci	A*02:01	ILNVDVFTL	0.834	ILNVDIFTL	5	V	I	ILNVDVFWL	7	T	W
mhci	A*02:01	LLFGFPVYV	0.97	LLFGKPVYV	4	F	K	LLFGIPVYV	4	F	I
mhci	A*02:01	LLFGFPVYV	0.97	LLFGKPVYV	4	F	K	LGFGFPVYV	1	L	G
mhci	A*02:01	LLFGFPVYV	0.97	LLFGKPVYV	4	F	K	LLFGLPVYV	4	F	L
mhci	A*02:01	LLFGFPVYV	0.97	LLFGKPVYV	4	F	K	LLFGFPFYV	6	V	F
mhci	A*02:01	LLFGFPVYV	0.97	LLFGKPVYV	4	F	K	LLFGMPVYV	4	F	M
mhci	A*02:01	LLFGFPVYV	0.97	LLFGKPVYV	4	F	K	ILFGFPVYV	0	L	I
mhci	A*02:01	LLFGFPVYV	0.97	LLFGKPVYV	4	F	K	LLFGMPVYV	4	F	M
mhci	A*02:01	LLFGFPVYV	0.97	LLFGKPVYV	4	F	K	LLHGFPVYV	2	F	H
mhci	A*02:01	LLFGFPVYV	0.97	LLFGKPVYV	4	F	K	LLFGAPVYV	4	F	A
mhci	A*02:01	LLFGFPVYV	0.97	LLFGKPVYV	4	F	K	LLFGFIVYV	5	P	I
mhci	A*02:01	LLFGFPVYV	0.97	LLFGYPVYV	4	F	Y	LLFGIPVYV	4	F	I
mhci	A*02:01	LLFGFPVYV	0.97	LLFGYPVYV	4	F	Y	LLFRFPVYV	3	G	R
mhci	A*02:01	LLFGFPVYV	0.97	LLFGYPVYV	4	F	Y	LLFGDPVYV	4	F	D
mhci	A*02:01	LLFGFPVYV	0.97	LLFGYPVYV	4	F	Y	LLFMFPVYV	3	G	M
mhci	A*02:01	LLFGFPVYV	0.97	LLFGYPVYV	4	F	Y	LLFGSPVYV	4	F	S
mhci	A*02:01	LLFGFPVYV	0.97	LLFGYPVYV	4	F	Y	LLFGFPVYT	8	V	T
mhci	A*02:01	LLFGFPVYV	0.97	LLFGYPVYV	4	F	Y	LLFGRPVYV	4	F	R
mhci	A*02:01	LLFGFPVYV	0.97	LLFGYPVYV	4	F	Y	LLFTFPVYV	3	G	T
mhci	A*02:01	LLFGFPVYV	0.97	LLFGYPVYV	4	F	Y	LLFGRPVYV	4	F	R
mhci	A*02:01	LLFGFPVYV	0.97	LLFGYPVYV	4	F	Y	ELFGFPVYV	0	L	E
mhci	A*02:01	LLFGKPVYV	0.992	LLFGFPVYV	4	K	F	LLFGHPVYV	4	K	H
mhci	A*02:01	LLFGKPVYV	0.992	LLFGFPVYV	4	K	F	LLFGKPVDV	7	Y	D
mhci	A*02:01	LLFGKPVYV	0.992	LLFGFPVYV	4	K	F	LLFGEPVYV	4	K	E
mhci	A*02:01	LLFGKPVYV	0.992	LLFGFPVYV	4	K	F	NLFGKPVYV	0	L	N
mhci	A*02:01	LLFGKPVYV	0.992	LLFGFPVYV	4	K	F	LLFGPPVYV	4	K	P
mhci	A*02:01	LLFGKPVYV	0.992	LLFGFPVYV	4	K	F	LLVGKPVYV	2	F	V
mhci	A*02:01	LLFGKPVYV	0.992	LLFGFPVYV	4	K	F	LLFGRPVYV	4	K	R
mhci	A*02:01	LLFGKPVYV	0.992	LLFGFPVYV	4	K	F	LLFGKPVNV	7	Y	N
mhci	A*02:01	LLFGKPVYV	0.992	LLFGFPVYV	4	K	F	LLFGQPVYV	4	K	Q
mhci	A*02:01	LLFGKPVYV	0.992	LLFGFPVYV	4	K	F	NLFGKPVYV	0	L	N
mhci	A*02:01	LLFGKPVYV	0.992	LLFGYPVYV	4	K	Y	LLFGPPVYV	4	K	P
mhci	A*02:01	LLFGKPVYV	0.992	LLFGYPVYV	4	K	Y	LLFCKPVYV	3	G	C
mhci	A*02:01	LLFGKPVYV	0.992	LLFGYPVYV	4	K	Y	LLFGDPVYV	4	K	D
mhci	A*02:01	LLFGKPVYV	0.992	LLFGYPVYV	4	K	Y	LLFDKPVYV	3	G	D
mhci	A*02:01	LLFGKPVYV	0.992	LLFGYPVYV	4	K	Y	LLFGMPVYV	4	K	M
mhci	A*02:01	LLFGKPVYV	0.992	LLFGYPVYV	4	K	Y	LLFGKIVYV	5	P	I
mhci	A*02:01	LLFGKPVYV	0.992	LLFGYPVYV	4	K	Y	LLFGDPVYV	4	K	D
mhci	A*02:01	LLFGKPVYV	0.992	LLFGYPVYV	4	K	Y	LLDGKPVYV	2	F	D
mhci	A*02:01	LLFGKPVYV	0.992	LLFGYPVYV	4	K	Y	LLFGIPVYV	4	K	I
mhci	A*02:01	LLFGKPVYV	0.992	LLFGYPVYV	4	K	Y	LGFGKPVYV	1	L	G
mhci	A*02:01	LLFGYAVYV	0.895	LLFGYPVYV	5	A	P	LLFGYVVYV	5	A	V
mhci	A*02:01	LLFGYAVYV	0.895	LLFGYPVYV	5	A	P	LLFGYARYV	6	V	R
mhci	A*02:01	LLFGYAVYV	0.895	LLFGYPVYV	5	A	P	LLFGYDVYV	5	A	D
mhci	A*02:01	LLFGYAVYV	0.895	LLFGYPVYV	5	A	P	LLFGYAWYV	6	V	W
mhci	A*02:01	LLFGYAVYV	0.895	LLFGYPVYV	5	A	P	LLFGYDVYV	5	A	D
mhci	A*02:01	LLFGYAVYV	0.895	LLFGYPVYV	5	A	P	LLFGMAVYV	4	Y	M
mhci	A*02:01	LLFGYAVYV	0.895	LLFGYPVYV	5	A	P	LLFGYKVYV	5	A	K
mhci	A*02:01	LLFGYAVYV	0.895	LLFGYPVYV	5	A	P	LMFGYAVYV	1	L	M
mhci	A*02:01	LLFGYAVYV	0.895	LLFGYPVYV	5	A	P	LLFGYLVYV	5	A	L
mhci	A*02:01	LLFGYAVYV	0.895	LLFGYPVYV	5	A	P	LLFVYAVYV	3	G	V
mhci	A*02:01	LLFGYPRYV	0.93	LLFGYPVYV	6	R	V	LLFGYPYYV	6	R	Y
mhci	A*02:01	LLFGYPRYV	0.93	LLFGYPVYV	6	R	V	LLFGYPRYC	8	V	C
mhci	A*02:01	LLFGYPRYV	0.93	LLFGYPVYV	6	R	V	LLFGYPKYV	6	R	K
mhci	A*02:01	LLFGYPRYV	0.93	LLFGYPVYV	6	R	V	LLNGYPRYV	2	F	N
mhci	A*02:01	LLFGYPRYV	0.93	LLFGYPVYV	6	R	V	LLFGYPHYV	6	R	H
mhci	A*02:01	LLFGYPRYV	0.93	LLFGYPVYV	6	R	V	LLFGDPRYV	4	Y	D
mhci	A*02:01	LLFGYPRYV	0.93	LLFGYPVYV	6	R	V	LLFGYPCYV	6	R	C
mhci	A*02:01	LLFGYPRYV	0.93	LLFGYPVYV	6	R	V	LSFGYPRYV	1	L	S
mhci	A*02:01	LLFGYPRYV	0.93	LLFGYPVYV	6	R	V	LLFGYPGYV	6	R	G
mhci	A*02:01	LLFGYPRYV	0.93	LLFGYPVYV	6	R	V	LLFGYQRYV	5	P	Q
mhci	A*02:01	LLFGYPVYV	0.982	LLFGFPVYV	4	Y	F	LLFGGPVYV	4	Y	G
mhci	A*02:01	LLFGYPVYV	0.982	LLFGFPVYV	4	Y	F	LLFGYPVDV	7	Y	D
mhci	A*02:01	LLFGYPVYV	0.982	LLFGFPVYV	4	Y	F	LLFGTPVYV	4	Y	T
mhci	A*02:01	LLFGYPVYV	0.982	LLFGFPVYV	4	Y	F	LTFGYPVYV	1	L	T
mhci	A*02:01	LLFGYPVYV	0.982	LLFGFPVYV	4	Y	F	LLFGSPVYV	4	Y	S
mhci	A*02:01	LLFGYPVYV	0.982	LLFGFPVYV	4	Y	F	LLFGYPVSV	7	Y	S
mhci	A*02:01	LLFGYPVYV	0.982	LLFGFPVYV	4	Y	F	LLFGGPVYV	4	Y	G
mhci	A*02:01	LLFGYPVYV	0.982	LLFGFPVYV	4	Y	F	LLFGYKVYV	5	P	K
mhci	A*02:01	LLFGYPVYV	0.982	LLFGFPVYV	4	Y	F	LLFGNPVYV	4	Y	N
mhci	A*02:01	LLFGYPVYV	0.982	LLFGFPVYV	4	Y	F	LLFGYPVSV	7	Y	S
mhci	A*02:01	LLFGYPVYV	0.982	LLFGKPVYV	4	Y	K	LLFGIPVYV	4	Y	I
mhci	A*02:01	LLFGYPVYV	0.982	LLFGKPVYV	4	Y	K	FLFGYPVYV	0	L	F
mhci	A*02:01	LLFGYPVYV	0.982	LLFGKPVYV	4	Y	K	LLFGTPVYV	4	Y	T
mhci	A*02:01	LLFGYPVYV	0.982	LLFGKPVYV	4	Y	K	LLFVYPVYV	3	G	V
mhci	A*02:01	LLFGYPVYV	0.982	LLFGKPVYV	4	Y	K	LLFGCPVYV	4	Y	C
mhci	A*02:01	LLFGYPVYV	0.982	LLFGKPVYV	4	Y	K	LLFGYPVGV	7	Y	G
mhci	A*02:01	LLFGYPVYV	0.982	LLFGKPVYV	4	Y	K	LLFGTPVYV	4	Y	T
mhci	A*02:01	LLFGYPVYV	0.982	LLFGKPVYV	4	Y	K	CLFGYPVYV	0	L	C
mhci	A*02:01	LLFGYPVYV	0.982	LLFGKPVYV	4	Y	K	LLFGGPVYV	4	Y	G
mhci	A*02:01	LLFGYPVYV	0.982	LLFGKPVYV	4	Y	K	LGFGYPVYV	1	L	G
mhci	A*02:01	LLFGYPVYV	0.982	LLFGYAVYV	5	P	A	LLFGYMVYV	5	P	M
mhci	A*02:01	LLFGYPVYV	0.982	LLFGYAVYV	5	P	A	LLFGWPVYV	4	Y	W
mhci	A*02:01	LLFGYPVYV	0.982	LLFGYAVYV	5	P	A	LLFGYQVYV	5	P	Q
mhci	A*02:01	LLFGYPVYV	0.982	LLFGYAVYV	5	P	A	LLFGYPVRV	7	Y	R
mhci	A*02:01	LLFGYPVYV	0.982	LLFGYAVYV	5	P	A	LLFGYLVYV	5	P	L
mhci	A*02:01	LLFGYPVYV	0.982	LLFGYAVYV	5	P	A	LLQGYPVYV	2	F	Q
mhci	A*02:01	LLFGYPVYV	0.982	LLFGYAVYV	5	P	A	LLFGYMVYV	5	P	M
mhci	A*02:01	LLFGYPVYV	0.982	LLFGYAVYV	5	P	A	LLFGYPVRV	7	Y	R
mhci	A*02:01	LLFGYPVYV	0.982	LLFGYAVYV	5	P	A	LLFGYLVYV	5	P	L
mhci	A*02:01	LLFGYPVYV	0.982	LLFGYAVYV	5	P	A	LLYGYPVYV	2	F	Y
mhci	A*02:01	LLFGYPVYV	0.982	LLFGYPRYV	6	V	R	LLFGYPIYV	6	V	I
mhci	A*02:01	LLFGYPVYV	0.982	LLFGYPRYV	6	V	R	LLFGDPVYV	4	Y	D
mhci	A*02:01	LLFGYPVYV	0.982	LLFGYPRYV	6	V	R	LLFGYPLYV	6	V	L
mhci	A*02:01	LLFGYPVYV	0.982	LLFGYPRYV	6	V	R	LLFGYPVWV	7	Y	W
mhci	A*02:01	LLFGYPVYV	0.982	LLFGYPRYV	6	V	R	LLFGYPPYV	6	V	P
mhci	A*02:01	LLFGYPVYV	0.982	LLFGYPRYV	6	V	R	LLFDYPVYV	3	G	D
mhci	A*02:01	LLFGYPVYV	0.982	LLFGYPRYV	6	V	R	LLFGYPPYV	6	V	P
mhci	A*02:01	LLFGYPVYV	0.982	LLFGYPRYV	6	V	R	ALFGYPVYV	0	L	A
mhci	A*02:01	LLFGYPVYV	0.982	LLFGYPRYV	6	V	R	LLFGYPAYV	6	V	A
mhci	A*02:01	LLFGYPVYV	0.982	LLFGYPRYV	6	V	R	LLFGYPVDV	7	Y	D
mhci	A*02:01	MIISHLSLI	0.237	MIISHLYLI	6	S	Y	MIISHLVLI	6	S	V
mhci	A*02:01	MIISHLSLI	0.237	MIISHLYLI	6	S	Y	MIIGHLSLI	3	S	G
mhci	A*02:01	MIISHLSLI	0.237	MIISHLYLI	6	S	Y	MIISHLNLI	6	S	N
mhci	A*02:01	MIISHLSLI	0.237	MIISHLYLI	6	S	Y	MIISELSLI	4	H	E
mhci	A*02:01	MIISHLSLI	0.237	MIISHLYLI	6	S	Y	MIISHLTLI	6	S	T
mhci	A*02:01	MIISHLSLI	0.237	MIISHLYLI	6	S	Y	MIISPLSLI	4	H	P
mhci	A*02:01	MIISHLSLI	0.237	MIISHLYLI	6	S	Y	MIISHLDLI	6	S	D
mhci	A*02:01	MIISHLSLI	0.237	MIISHLYLI	6	S	Y	MIISHLSLV	8	I	V
mhci	A*02:01	MIISHLSLI	0.237	MIISHLYLI	6	S	Y	MIISHLNLI	6	S	N
mhci	A*02:01	MIISHLSLI	0.237	MIISHLYLI	6	S	Y	MIDSHLSLI	2	I	D
mhci	A*02:01	MIISHLYLI	0.443	MIISHLSLI	6	Y	S	MIISHLFLI	6	Y	F
mhci	A*02:01	MIISHLYLI	0.443	MIISHLSLI	6	Y	S	VIISHLYLI	0	M	V
mhci	A*02:01	MIISHLYLI	0.443	MIISHLSLI	6	Y	S	MIISHLFLI	6	Y	F
mhci	A*02:01	MIISHLYLI	0.443	MIISHLSLI	6	Y	S	MIISPLYLI	4	H	P
mhci	A*02:01	MIISHLYLI	0.443	MIISHLSLI	6	Y	S	MIISHLPLI	6	Y	P
mhci	A*02:01	MIISHLYLI	0.443	MIISHLSLI	6	Y	S	MIMSHLYLI	2	I	M
mhci	A*02:01	MIISHLYLI	0.443	MIISHLSLI	6	Y	S	MIISHLILI	6	Y	I
mhci	A*02:01	MIISHLYLI	0.443	MIISHLSLI	6	Y	S	MIISHLYRI	7	L	R
mhci	A*02:01	MIISHLYLI	0.443	MIISHLSLI	6	Y	S	MIISHLVLI	6	Y	V
mhci	A*02:01	MIISHLYLI	0.443	MIISHLSLI	6	Y	S	MIPSHLYLI	2	I	P
mhci	A*02:01	KLVAGINAV	0.3	KLVAVINAV	4	G	V	KLVAFINAV	4	G	F
mhci	A*02:01	KLVAGINAV	0.3	KLVAVINAV	4	G	V	KLVAGIDAV	6	N	D
mhci	A*02:01	KLVAGINAV	0.3	KLVAVINAV	4	G	V	KLVAQINAV	4	G	Q
mhci	A*02:01	KLVAGINAV	0.3	KLVAVINAV	4	G	V	KLVAGINPV	7	A	P
mhci	A*02:01	KLVAGINAV	0.3	KLVAVINAV	4	G	V	KLVAQINAV	4	G	Q
mhci	A*02:01	KLVAGINAV	0.3	KLVAVINAV	4	G	V	KLVAGIRAV	6	N	R
mhci	A*02:01	KLVAGINAV	0.3	KLVAVINAV	4	G	V	KLVAEINAV	4	G	E
mhci	A*02:01	KLVAGINAV	0.3	KLVAVINAV	4	G	V	SLVAGINAV	0	K	S
mhci	A*02:01	KLVAGINAV	0.3	KLVAVINAV	4	G	V	KLVASINAV	4	G	S
mhci	A*02:01	KLVAGINAV	0.3	KLVAVINAV	4	G	V	KLDAGINAV	2	V	D
mhci	A*02:01	KLVAVINAV	0.14	KLVAGINAV	4	V	G	KLVAHINAV	4	V	H
mhci	A*02:01	KLVAVINAV	0.14	KLVAGINAV	4	V	G	KLVAVINFV	7	A	F
mhci	A*02:01	KLVAVINAV	0.14	KLVAGINAV	4	V	G	KLVAHINAV	4	V	H
mhci	A*02:01	KLVAVINAV	0.14	KLVAGINAV	4	V	G	RLVAVINAV	0	K	R
mhci	A*02:01	KLVAVINAV	0.14	KLVAGINAV	4	V	G	KLVADINAV	4	V	D
mhci	A*02:01	KLVAVINAV	0.14	KLVAGINAV	4	V	G	KLVAVINTV	7	A	T
mhci	A*02:01	KLVAVINAV	0.14	KLVAGINAV	4	V	G	KLVADINAV	4	V	D
mhci	A*02:01	KLVAVINAV	0.14	KLVAGINAV	4	V	G	KLIAVINAV	2	V	I
mhci	A*02:01	KLVAVINAV	0.14	KLVAGINAV	4	V	G	KLVALINAV	4	V	L
mhci	A*02:01	KLVAVINAV	0.14	KLVAGINAV	4	V	G	KLMAVINAV	2	V	M
mhci	A*02:01	VLNPFIYML	0.969	VLNPFIYTL	7	M	T	VLNPFIYWL	7	M	W
mhci	A*02:01	VLNPFIYML	0.969	VLNPFIYTL	7	M	T	VLNPFIKML	6	Y	K
mhci	A*02:01	VLNPFIYML	0.969	VLNPFIYTL	7	M	T	VLNPFIYDL	7	M	D
mhci	A*02:01	VLNPFIYML	0.969	VLNPFIYTL	7	M	T	VLNPFLYML	5	I	L
mhci	A*02:01	VLNPFIYML	0.969	VLNPFIYTL	7	M	T	VLNPFIYKL	7	M	K
mhci	A*02:01	VLNPFIYML	0.969	VLNPFIYTL	7	M	T	VLNPFHYML	5	I	H
mhci	A*02:01	VLNPFIYML	0.969	VLNPFIYTL	7	M	T	VLNPFIYIL	7	M	I
mhci	A*02:01	VLNPFIYML	0.969	VLNPFIYTL	7	M	T	VLNPFEYML	5	I	E
mhci	A*02:01	VLNPFIYML	0.969	VLNPFIYTL	7	M	T	VLNPFIYPL	7	M	P
mhci	A*02:01	VLNPFIYML	0.969	VLNPFIYTL	7	M	T	VLWPFIYML	2	N	W
mhci	A*02:01	VLNPFIYTL	0.989	VLNPFIYML	7	T	M	VLNPFIYSL	7	T	S
mhci	A*02:01	VLNPFIYTL	0.989	VLNPFIYML	7	T	M	VLNPFIWTL	6	Y	W
mhci	A*02:01	VLNPFIYTL	0.989	VLNPFIYML	7	T	M	VLNPFIYKL	7	T	K
mhci	A*02:01	VLNPFIYTL	0.989	VLNPFIYML	7	T	M	VLNPFIPTL	6	Y	P
mhci	A*02:01	VLNPFIYTL	0.989	VLNPFIYML	7	T	M	VLNPFIYDL	7	T	D
mhci	A*02:01	VLNPFIYTL	0.989	VLNPFIYML	7	T	M	VLNPDIYTL	4	F	D
mhci	A*02:01	VLNPFIYTL	0.989	VLNPFIYML	7	T	M	VLNPFIYEL	7	T	E
mhci	A*02:01	VLNPFIYTL	0.989	VLNPFIYML	7	T	M	VLNPFINTL	6	Y	N
mhci	A*02:01	VLNPFIYTL	0.989	VLNPFIYML	7	T	M	VLNPFIYYL	7	T	Y
[truncated: 12,141 more rows]
