# Supplementary material for: NeoPrecis: enhancing immunotherapy response prediction through integration of qualified immunogenicity and clonality-aware neoantigen landscapes
Source: Nat Commun. 2026 Jan 23;17:1966. doi: 10.1038/s41467-026-68651-6 (PMC12932759; doi:10.1038/s41467-026-68651-6)
Supplement: Supplementary file 4 — Supplementary Data 2 [file 41467_2026_68651_MOESM4_ESM.csv]

MHC	allele	MT_pept	WT_pept	MT_core	MT_netMHCpan_rank	MT_netMHCpan_score	WT_core	WT_netMHCpan_rank	WT_netMHCpan_score	WT_core_matched	PRIME	DeepNeo	ICERFIRE	NeoPrecis-Immuno	in_prime	in_icerfire	in_deepneo	dataset	method	measurement	label
I	A*01:01	AISDSLLWKY	AISDSLLRKY	ASDSLLWKY	0.059	0.891	ASDSLLRKY	0.103	0.795	ASDSLLRKY	0.194		0.315	0.558	1	0	0	train	multimer/tetramer	Negative	0
I	A*01:01	ALEVLQSIPY	APEVLQSIPY	ALEVLQSIY	0.623	0.255	APEVLQSIY	1.888	0.054	APEVLQSIY	0.6		83.617	0.406	1	0	0	train	ELISPOT	Negative	0
I	A*01:01	ANDNSPFMLY	ANDNSPFVLY	ANDNSPMLY	0.146	0.716	ANDNSPFLY	0.176	0.656	ANDNSPVLY	0.024		80.637	0.489	0	0	0	train	multimer/tetramer	Positive	1
I	A*01:01	ASSEKFVKY	APSEKFVKY	ASSEKFVKY	0.113	0.778	APSEKFVKY	0.702	0.218	APSEKFVKY	0.085	0.206	7.46	0.516	0	0	0	test	multimer/tetramer	Positive	1
I	A*01:01	ASSFLKSFY	APSFLKSFY	ASSFLKSFY	0.161	0.687	APSFLKSFY	1.213	0.11	APSFLKSFY	0.032	0.249	11.964	0.497	1	0	0	train	multimer/tetramer	Negative	0
I	A*01:01	ASSSGTRLY	ASSSGTRLH	ASSSGTRLY	0.07	0.871	ASSSGTRLH	2.442	0.036	ASSSGTRLH	0.131	0.407	70.803	0.527	1	0	0	valid	multimer/tetramer	Negative	0
I	A*01:01	ATALLEYLEY	ATALLEYPEY	ATALEYLEY	0.184	0.646	ATALLEYEY	0.353	0.44	ATALEYPEY	0.066		18.332	0.482	1	0	0	train	ELISPOT	Negative	0
I	A*01:01	ATDTNNLNVNY	ATDTNNPNVNY	ATDTNNLNY	0.022	0.962	ATDTPNVNY	0.033	0.946	ATDTNNPNY	0.21		5.822	0.546	1	0	0	train	multimer/tetramer	Positive	1
I	A*01:01	ATEIVCTFY	ATGIVCTFY	ATEIVCTFY	0.048	0.91	ATGIVCTFY	0.344	0.448	ATGIVCTFY	0.002	0.273	0.17	0.551	0	0	0	test	multimer/tetramer	Positive	1
I	A*01:01	ATLFSDSWYY	ATPFSDSWYY	ATFSDSWYY	0.187	0.642	ATFSDSWYY	0.148	0.713	ATFSDSWYY	0.054		65.708	0.47	1	0	0	train	multimer/tetramer	Negative	0
I	A*01:01	ATMELYQIY	ATMELYQIS	ATMELYQIY	0.206	0.616	ATMELYQIS	14.703	0.002	ATMELYQIS	0.048	0.31	3.753	0.493	0	0	0	test	ELISPOT	Negative	0
I	A*01:01	CATCAENFY	CATCAENSY	CATCAENFY	1.623	0.069	CATCAENSY	2.114	0.046	CATCAENSY	0.584	0.317	73.491	0.363	1	0	1	train	ELISPOT	Negative	0
I	A*01:01	CFDGVTSMLY	RFDGVTSMLY	CFDGTSMLY	0.48	0.338	RFDGTSMLY	0.335	0.458	RFDGTSMLY	0.044		71.963	0.431	0	0	0	train	ELISPOT	Negative	0
I	A*01:01	CIDFQPDIY	CIDFQPEIY	CIDFQPDIY	0.071	0.87	CIDFQPEIY	0.059	0.89	CIDFQPEIY	0.006	0.347	1.232	0.52	0	0	0	test	multimer/tetramer	Positive	1
I	A*01:01	CSDSGKSFINY	CSDSGKSFINH	CSDSGKSFY	0.067	0.876	CSDSGKSFH	2.976	0.025	CSDSGKSFH	0.203		88.146	0.528	1	0	0	train	multimer/tetramer	Negative	0
I	A*01:01	CSESTSCLF	CSESTTCLF	CSESTSCLF	0.514	0.316	CSESTTCLF	0.482	0.337	CSESTTCLF	0.243	0.399	84.525	0.407	1	1	0	valid	multimer/tetramer	Negative	0
I	A*01:01	CSFRGSGSLSY	CSFRGSGSPSY	CSFSGSLSY	0.547	0.297	CSFSGSPSY	0.998	0.141	CSFSGSPSY	1.101		92.232	0.412	1	0	0	train	multimer/tetramer	Negative	0
I	A*01:01	CSNFLLLAY	CSNFSLLAY	CSNFLLLAY	0.465	0.348	CSNFSLLAY	0.211	0.608	CSNFSLLAY	0.007	0.265	15.395	0.414	1	0	1	train	ELISPOT	Negative	0
I	A*01:01	CSTVKDFSY	CSTVKDFSH	CSTVKDFSY	0.408	0.387	CSTVKDFSH	8.899	0.004	CSTVKDFSH	0.155	0.166	17.973	0.43	1	0	0	train	multimer/tetramer	Negative	0
I	A*01:01	CTDTYMLEL	CTDTHMLEL	CTDTYMLEL	0.517	0.315	CTDTHMLEL	0.306	0.486	CTDTHMLEL	0.007	0.366	8.552	0.408	1	0	1	train	ELISPOT	Negative	0
I	A*01:01	CTDTYMLELF	CTDTHMLELF	CTDTYMLLF	0.964	0.147	CTDTHMLLF	0.485	0.335	CTDTHMLLF	0.039		8.552	0.376	1	0	0	train	ELISPOT	Negative	0
I	A*01:01	CTFSEVAAHY	CTSSEVAAHY	CTSEVAAHY	0.462	0.35	CTSSEAAHY	0.338	0.454	CTSEVAAHY	0.278		13.154	0.411	0	1	0	train	ELISPOT	Negative	0
I	A*01:01	CVDSPPPLFF	CVDSPPPLSF	CVDPPPLFF	0.428	0.373	CVDPPPLSF	0.5	0.325	CVDPPPLSF	0.165		53.87	0.421	1	0	0	valid	ELISPOT	Negative	0
I	A*01:01	CVDWLIAVY	CVDWSIAVY	CVDWLIAVY	0.251	0.545	CVDWSIAVY	0.126	0.755	CVDWSIAVY	0.005	0.287	12.619	0.453	1	0	0	train	multimer/tetramer	Negative	0
I	A*01:01	DSEPLCLSY	DSEPLCLSD	DSEPLCLSY	0.034	0.944	DSEPLCLSD	22.018	0.001	DSEPLCLSD	0.009	0.459	10.201	0.557	1	1	0	train	multimer/tetramer	Negative	0
I	A*01:01	DTCQGAFMY	DTCQGASMY	DTCQGAFMY	0.209	0.611	DTCQGASMY	0.224	0.588	DTCQGASMY	0.103	0.457	5.78	0.468	1	0	0	train	multimer/tetramer	Negative	0
I	A*01:01	DTDSRFISY	DTDSRFIPY	DTDSRFISY	0.005	0.99	DTDSRFIPY	0.033	0.945	DTDSRFIPY	0.001	0.247	1.366	0.553	1	0	0	train	multimer/tetramer	Negative	0
I	A*01:01	DTERLPTSY	DTERLPTSH	DTERLPTSY	0.032	0.949	DTERLPTSH	1.165	0.116	DTERLPTSH	0.019	0.38	23.004	0.543	1	0	0	train	multimer/tetramer	Negative	0
I	A*01:01	EASGITYEY	EASGITYED	EASGITYEY	0.154	0.702	EASGITYED	53.71	0.0	EASGITYED	0.102	0.363	4.038	0.508	0	1	0	train	ELISA	Negative	0
I	A*01:01	EKLEFFDFFY	EKLEFFDFSY	ELEFFDFFY	0.776	0.193	ELEFFDFSY	0.796	0.187	ELEFFDFSY	0.592		17.329	0.386	0	0	0	train	ELISPOT	Negative	0
I	A*01:01	ELDEETNLKF	ELDGETNLKF	ELDEETLKF	0.653	0.241	ELDETNLKF	0.713	0.215	ELDGETLKF	0.439		51.22	0.399	1	0	0	valid	ELISPOT	Negative	0
I	A*01:01	ELDPDIQLEY	ELDPDIQLED	ELDPIQLEY	0.01	0.98	ELDPIQLED	11.623	0.002	ELDPIQLED	0.024		4.971	0.564	1	1	0	train	ELISPOT	Negative	0
I	A*01:01	ELESSNDSY	ELESSDDSY	ELESSNDSY	0.099	0.802	ELESSDDSY	0.143	0.724	ELESSDDSY	0.052	0.285	47.426	0.506	1	0	0	train	multimer/tetramer	Negative	0
I	A*01:01	ELTQGYIYFY	ELTQGYIYFH	ETQGYIYFY	0.515	0.316	ETQGYIYFH	6.798	0.006	ETQGYIYFH	0.111		0.061	0.415	1	0	0	train	multimer/tetramer	Negative	0
I	A*01:01	EMDMHLSDY	EMDMHISDY	EMDMHLSDY	0.082	0.836	EMDMHISDY	0.075	0.855	EMDMHISDY	0.007	0.267	7.51	0.511	0	1	0	valid	ELISPOT	Negative	0
I	A*01:01	ESDKEELVGY	ESDKEEFVGY	ESDKEELVY	0.014	0.974	ESDKEEFVY	0.031	0.953	ESDKEEFVY	0.101		18.255	0.544	1	0	0	train	ELISPOT	Negative	0
I	A*01:01	ESDKTPWFW	ESVKTPWFW	ESDKTPWFW	0.451	0.358	ESVKTPWFW	2.937	0.026	ESVKTPWFW	0.08	0.476	32.813	0.466	1	0	0	train	multimer/tetramer	Negative	0
I	A*01:01	ESDQPDLSSF	ESDQPDLSNF	ESDQPDLSF	0.371	0.421	ESDQPDLSF	0.399	0.393	ESDQPDLSF	0.866		97.692	0.425	1	0	0	train	ELISPOT	Negative	0
I	A*01:01	ESEPYTFSY	ESEPYTFSH	ESEPYTFSY	0.007	0.987	ESEPYTFSH	0.557	0.291	ESEPYTFSH	0.001	0.308	1.938	0.55	1	0	0	train	multimer/tetramer	Negative	0
I	A*01:01	ESSRDASFLY	ESSRDASSLY	ESSDASFLY	0.086	0.825	ESSDASSLY	0.08	0.84	ESSDASSLY	0.247		70.109	0.511	0	0	0	train	multimer/tetramer	Positive	1
I	A*01:01	ETDESLIYSF	GTDESLIYSF	ETDESLIYF	0.294	0.5	GTDESLIYF	0.497	0.327	GTDESLIYF	0.153		18.583	0.445	0	1	0	train	ELISPOT	Negative	0
I	A*01:01	ETDLQPFWEA	ETDLQPFREA	ETDQPFWEA	1.783	0.059	ETDLQPFRA	1.925	0.052	ETDQPFREA	0.308		56.145	0.392	1	0	0	train	multimer/tetramer	Negative	0
I	A*01:01	ETECEYFNRY	ETEREYFNRY	ETEEYFNRY	0.1	0.801	ETEREFNRY	0.071	0.868	ETEEYFNRY	0.016		8.22	0.502	0	0	0	test	multimer/tetramer	Positive	1
I	A*01:01	FATCLGLFY	FATCLGLSY	FATCLGLFY	0.53	0.307	FATCLGLSY	0.633	0.25	FATCLGLSY	0.049	0.331	10.547	0.408	1	0	0	valid	multimer/tetramer	Negative	0
I	A*01:01	FGYEHWALY	LGYEHWALY	FGYEHWALY	0.678	0.229	LGYEHWALY	1.086	0.127	LGYEHWALY	0.137	0.251	4.447	0.393	1	0	1	train	ELISPOT	Negative	0
I	A*01:01	FISAREFAY	FISAREFTY	FISAREFAY	0.544	0.299	FISAREFTY	0.394	0.398	FISAREFTY	0.569	0.219	56.276	0.407	0	0	0	test	ELISPOT	Negative	0
I	A*01:01	FLDREQRESY	SLDREQRESY	FLDREQESY	0.054	0.9	SLDREQESY	0.08	0.841	SLDREQESY	0.182		27.127	0.524	1	1	1	train	ELISPOT	Negative	0
I	A*01:01	FLEFEVYLEY	LLEFEVYLEY	FLEEVYLEY	0.145	0.719	LLEEVYLEY	0.218	0.597	LLEEVYLEY	0.014		4.887	0.491	0	0	0	test	ELISPOT	Negative	0
I	A*01:01	FLEGNEVGKTY	FLGGNEVGKTY	FLEGNEVTY	0.254	0.542	FLNEVGKTY	1.109	0.124	FLGGNEVTY	0.596		77.566	0.476	1	1	0	train	bioassay	Positive	1
I	A*01:01	FLKGLSHLY	FLKGLSHLH	FLKGLSHLY	0.283	0.511	FLKGLSHLH	3.552	0.018	FLKGLSHLH	0.067	0.342	13.164	0.454	1	0	0	train	multimer/tetramer	Negative	0
I	A*01:01	FNQCGSLLY	LNQCGSLLY	FNQCGSLLY	0.578	0.279	LNQCGSLLY	0.825	0.178	LNQCGSLLY	0.256	0.292	15.943	0.403	0	0	0	test	ELISPOT	Negative	0
I	A*01:01	FSARVLKSY	FPARVLKSY	FSARVLKSY	0.269	0.526	FPARVLKSY	1.303	0.098	FPARVLKSY	0.208	0.158	14.746	0.465	1	0	1	train	ELISPOT	Negative	0
I	A*01:01	FSDCEIFY	FSDCEISY	FSDCE-IFY	0.163	0.683	FSD-CEISY	0.17	0.668	FSDCE-ISY	0.123		5.567	0.483	1	0	0	train	multimer/tetramer	Negative	0
I	A*01:01	FSDKKVGTY	LSDKKVGTY	FSDKKVGTY	0.004	0.992	LSDKKVGTY	0.01	0.98	LSDKKVGTY	0.007	0.243	0.144	0.546	1	0	1	train	ELISPOT	Negative	0
I	A*01:01	FSDKKVGTYV	LSDKKVGTYV	FSDKKVGTY	0.448	0.36	LSDKKVGTY	0.794	0.187	LSDKKVGTY	0.401		0.144	0.419	1	0	0	train	ELISPOT	Negative	0
I	A*01:01	FSDVGEVPY	LSDVGEVPY	FSDVGEVPY	0.011	0.979	LSDVGEVPY	0.033	0.947	LSDVGEVPY	0.047	0.164	0.324	0.543	1	0	0	train	multimer/tetramer	Negative	0
I	A*01:01	FSDYERAEW	SSDYERAEW	FSDYERAEW	0.476	0.341	SSDYERAEW	0.628	0.252	SSDYERAEW	0.267	0.34	6.2	0.412	1	0	1	train	ELISPOT	Negative	0
I	A*01:01	FSDYYDLSY	FSDYYDLGY	FSDYYDLSY	0.002	0.996	FSDYYDLGY	0.005	0.991	FSDYYDLGY	0.001	0.165	0.01	0.543	1	0	1	train	ELISPOT	Negative	0
I	A*01:01	FSEAGIHY	FPEAGIHY	FSEAGIH-Y	0.145	0.719	FPE-AGIHY	2.288	0.04	FPEAGIH-Y	0.508		4.655	0.504	1	0	0	train	multimer/tetramer	Negative	0
I	A*01:01	FSQESPLDTF	FPQESPLDTF	FSESPLDTF	0.921	0.154	FPQESPLTF	2.849	0.027	FPESPLDTF	1.809		99.259	0.391	1	0	0	train	ELISPOT	Negative	0
I	A*01:01	FSRTHSAFFY	FSRTHSASFY	FSTHSAFFY	0.364	0.428	FSTHSASFY	0.288	0.505	FSTHSASFY	0.073		77.62	0.431	1	0	0	train	multimer/tetramer	Negative	0
I	A*01:01	FSSPTHSLY	SSSPTHSLY	FSSPTHSLY	0.008	0.985	SSSPTHSLY	0.012	0.976	SSSPTHSLY	0.008	0.343	4.676	0.542	1	0	0	valid	multimer/tetramer	Negative	0
I	A*01:01	FSSPTHSLYV	SSSPTHSLYV	FSSPTHSLY	0.499	0.325	SSSPTHSLY	0.672	0.232	SSSPTHSLY	0.333		4.676	0.409	1	0	0	valid	multimer/tetramer	Negative	0
I	A*01:01	FSSSSGPRSFY	SSSSSGPRSFY	FSSSSGSFY	0.121	0.764	SSSSSGSFY	0.159	0.69	SSSSSGSFY	0.587		67.148	0.497	1	0	0	train	multimer/tetramer	Negative	0
I	A*01:01	FSSYYEPWGY	FPSYYEPWGY	FSSYEPWGY	0.36	0.432	FSYYEPWGY	0.627	0.253	FPSYEPWGY	0.067		48.35	0.446	1	0	0	valid	ELISPOT	Negative	0
I	A*01:01	FTADQKVVY	FTADQKAVY	FTADQKVVY	0.055	0.899	FTADQKAVY	0.066	0.88	FTADQKAVY	0.064	0.252	1.057	0.524	1	0	0	valid	multimer/tetramer	Negative	0
I	A*01:01	FTASSFLKSFY	FTAPSFLKSFY	FTASSFLKY	0.137	0.735	FTAPSFLKY	0.076	0.854	FTAPSFLKY	0.271		48.463	0.502	1	0	0	train	multimer/tetramer	Negative	0
I	A*01:01	FTDEKVKAY	LTDEKVKAY	FTDEKVKAY	0.003	0.994	LTDEKVKAY	0.006	0.988	LTDEKVKAY	0.025	0.138	0.403	0.546	0	1	0	train	ELISPOT	Negative	0
I	A*01:01	FTDRERHCF	FTDRERHCS	FTDRERHCF	0.166	0.677	FTDRERHCS	1.567	0.073	FTDRERHCS	0.223	0.326	5.594	0.494	1	0	0	train	multimer/tetramer	Negative	0
I	A*01:01	FTGTISVMY	FTGTIPVMY	FTGTISVMY	0.065	0.881	FTGTIPVMY	0.051	0.905	FTGTIPVMY	0.012	0.257	0.291	0.534	1	0	1	train	ELISPOT	Negative	0
I	A*01:01	FTNESYLELY	FTDESYLELY	FTESYLELY	0.025	0.96	FTDESYLLY	0.001	0.997	FTESYLELY	0.045		24.189	0.534	1	0	0	train	multimer/tetramer	Positive	1
I	A*01:01	FTQEDPQMVY	LTQEDPQMVY	FTEDPQMVY	0.007	0.985	LTEDPQMVY	0.016	0.969	LTEDPQMVY	0.19		9.33	0.545	1	0	0	train	multimer/tetramer	Negative	0
I	A*01:01	FVASRTRPDY	SVASRTRPDY	FVASRTPDY	1.428	0.085	SVASRTPDY	1.508	0.078	SVASRTPDY	1.32		98.26	0.363	1	0	0	train	ELISPOT	Negative	0
I	A*01:01	FVDDYCCLV	LVDDYCCLV	FVDDYCCLV	1.086	0.127	LVDDYCCLV	1.668	0.066	LVDDYCCLV	0.162	0.455	1.42	0.374	0	0	0	test	ELISPOT	Negative	0
I	A*01:01	FVDENVDRM	FVDENLDRM	FVDENVDRM	0.37	0.422	FVDENLDRM	0.412	0.384	FVDENLDRM	0.183	0.353	18.359	0.43	1	0	1	train	ELISPOT	Negative	0
I	A*01:01	GDTDSRFISY	GDTDSRFIPY	GTDSRFISY	0.058	0.893	GTDSRFIPY	0.22	0.594	GTDSRFIPY	1.326		1.366	0.533	1	0	0	train	multimer/tetramer	Negative	0
I	A*01:01	GMDGAYLNGY	GMDVAYLNGY	GMDGAYLNY	0.327	0.466	GMDVALNGY	0.554	0.293	GMDVAYLNY	0.106		35.731	0.438	1	0	0	train	ELISPOT	Negative	0
I	A*01:01	GSDLLRQNIY	GSDPLRQNIY	GSDLLQNIY	0.093	0.811	GSDPLQNIY	0.034	0.942	GSDPLQNIY	0.107		19.769	0.514	0	0	0	train	multimer/tetramer	Positive	1
I	A*01:01	GSPLFPVIY	GSPLSPVIY	GSPLFPVIY	0.734	0.207	GSPLSPVIY	0.663	0.236	GSPLSPVIY	0.12	0.379	22.295	0.389	1	0	0	valid	multimer/tetramer	Negative	0
I	A*01:01	GSYECHVGIY	GPYECHVGIY	GSECHVGIY	0.834	0.176	GPYEHVGIY	3.996	0.014	GPECHVGIY	0.905		86.605	0.396	1	0	0	train	ELISPOT	Negative	0
I	A*01:01	GTAKSQFFKY	GTAKSQFLKY	GTAKSQFFY	0.266	0.529	GTAKSQLKY	0.168	0.672	GTAKSQFLY	0.18		60.337	0.455	1	0	0	train	multimer/tetramer	Negative	0
I	A*01:01	GTDGLLDFF	GTDGLLDSF	GTDGLLDFF	0.352	0.44	GTDGLLDSF	0.441	0.365	GTDGLLDSF	0.061	0.358	12.717	0.434	0	0	0	test	ELISPOT	Negative	0
I	A*01:01	GTDPLFMFA	GTDPLSMFA	GTDPLFMFA	0.56	0.289	GTDPLSMFA	0.443	0.363	GTDPLSMFA	0.028	0.655	5.537	0.405	1	0	0	train	multimer/tetramer	Negative	0
I	A*01:01	GTFFVLAYY	GTFSVLAYY	GTFFVLAYY	0.673	0.231	GTFSVLAYY	0.296	0.497	GTFSVLAYY	0.014	0.22	3.426	0.395	1	0	1	train	ELISPOT	Negative	0
I	A*01:01	HLEKLCHGLY	HLGKLCHGLY	HLEKLHGLY	0.34	0.452	HLGKLHGLY	1.814	0.058	HLGKLHGLY	0.162		42.724	0.458	1	0	0	train	ELISPOT	Negative	0
I	A*01:01	HLGVFSSYY	HLGVFPSYY	HLGVFSSYY	0.468	0.346	HLGVFPSYY	0.39	0.403	HLGVFPSYY	0.039	0.214	13.264	0.426	1	0	1	train	ELISPOT	Negative	0
I	A*01:01	HLSHQAHRY	HPSHQAHRY	HLSHQAHRY	0.205	0.618	HPSHQAHRY	0.575	0.28	HPSHQAHRY	0.206	0.367	35.654	0.478	1	0	1	train	ELISPOT	Negative	0
I	A*01:01	HSEYSSFFY	HSEYSSFFH	HSEYSSFFY	0.01	0.981	HSEYSSFFH	0.833	0.176	HSEYSSFFH	0.001	0.203	3.735	0.549	1	0	1	train	ELISPOT	Negative	0
I	A*01:01	HSPCALYEY	HSPCALYGY	HSPCALYEY	0.63	0.251	HSPCALYGY	1.081	0.128	HSPCALYGY	0.271	0.389	40.505	0.399	1	0	0	valid	multimer/tetramer	Negative	0
I	A*01:01	HTAASMGQY	HTAASIGQY	HTAASMGQY	0.098	0.803	HTAASIGQY	0.089	0.818	HTAASIGQY	0.146	0.333	15.207	0.506	0	0	0	test	ELISPOT	Negative	0
I	A*01:01	IAADGEFLY	IAADGEFLH	IAADGEFLY	0.085	0.827	IAADGEFLH	2.356	0.038	IAADGEFLH	0.18	0.289	0.554	0.518	1	0	0	train	multimer/tetramer	Negative	0
I	A*01:01	IFSSPTHSLY	ISSSPTHSLY	ISSPTHSLY	0.115	0.774	ISSSPTHLY	0.061	0.888	ISSPTHSLY	0.361		4.676	0.496	1	0	0	train	multimer/tetramer	Negative	0
I	A*01:01	ILDTAGHEEY	ILDTAGQEEY	ILDTAGHEY	0.037	0.934	ILDTAGQEY	0.037	0.933	ILDTAGQEY	0.045		24.891	0.547	1	0	0	train	multimer/tetramer	Positive	1
I	A*01:01	ILDTAGKEEY	ILDTAGQEEY	ILDTAGEEY	0.067	0.878	ILDTAGQEY	0.037	0.933	ILDTAGEEY	0.074		50.063	0.517	0	1	0	train	multimer/tetramer	Positive	1
I	A*01:01	ILDTAGREEY	ILDTAGQEEY	ILDTAGEEY	0.067	0.878	ILDTAGQEY	0.037	0.933	ILDTAGEEY	0.079		44.192	0.517	1	1	1	train	51 chromium	Positive-High	1
I	A*01:01	ISANSPYISY	ISANSPYIPY	ISANSPISY	0.217	0.598	ISANSPYIY	0.4	0.392	ISANSPIPY	0.15		23.55	0.474	1	0	0	train	ELISPOT	Negative	0
I	A*01:01	ISDSLLWKY	ISDSLLRKY	ISDSLLWKY	0.005	0.989	ISDSLLRKY	0.015	0.972	ISDSLLRKY	0.001	0.237	0.315	0.577	1	0	0	train	multimer/tetramer	Positive	1
I	A*01:01	ISEYVSVRFY	IPEYVSVRFY	ISEYVSVRY	0.116	0.773	IPEYVSVRY	1.251	0.105	IPEYVSVRY	0.061		47.383	0.515	1	0	0	train	multimer/tetramer	Negative	0
I	A*01:01	ISISSEQTFY	IPISSEQTFY	ISSSEQTFY	0.149	0.711	IISSEQTFY	0.638	0.248	IPSSEQTFY	0.213		56.658	0.502	1	0	0	valid	ELISPOT	Negative	0
I	A*01:01	ISNAFNAQQY	ISNALNAQQY	ISNANAQQY	0.239	0.565	ISNANAQQY	0.241	0.562	ISNANAQQY	0.916		93.632	0.454	0	0	0	train	ELISPOT	Negative	0
I	A*01:01	ISNAMSAAY	ISNAMGAAY	ISNAMSAAY	0.174	0.66	ISNAMGAAY	0.202	0.623	ISNAMGAAY	0.199	0.393	16.1	0.485	0	0	0	test	multimer/tetramer	Positive	1
I	A*01:01	ISVATFLPY	LSVATFLPY	ISVATFLPY	0.784	0.191	LSVATFLPY	0.739	0.206	LSVATFLPY	0.112	0.205	17.386	0.382	1	0	0	valid	multimer/tetramer	Negative	0
I	A*01:01	ISVMYQGNTY	IPVMYQGNTY	ISMYQGNTY	0.733	0.208	IVMYQGNTY	2.198	0.043	IPMYQGNTY	0.219		21.457	0.402	1	0	0	train	ELISPOT	Negative	0
I	A*01:01	ITCQSLRSPMY	ITSQSLRSPMY	ITCQSSPMY	0.918	0.155	ITSQSSPMY	0.379	0.413	ITSQSSPMY	1.948		95.013	0.455	1	1	0	train	multimer/tetramer	Positive	1
I	A*01:01	ITDAHELGV	ITAAHELGV	ITDAHELGV	0.394	0.398	ITAAHELGV	5.105	0.009	ITAAHELGV	0.138	0.266	27.395	0.463	1	1	1	train	ELISPOT	Negative	0
I	A*01:01	ITDVDELPIF	ITDVDEPPIF	ITDDELPIF	0.667	0.234	ITDDEPPIF	0.516	0.315	ITDDEPPIF	0.602		23.143	0.4	1	0	0	train	ELISPOT	Negative	0
I	A*01:01	ITEEPILMTY	IPEEPILMTY	ITEEPILMY	0.014	0.973	IPEEPILMY	0.49	0.331	IPEEPILMY	0.011		1.855	0.553	0	1	0	train	ELISPOT	Negative	0
I	A*01:01	ITGTGLMIY	ITGTGLMTY	ITGTGLMIY	0.204	0.62	ITGTGLMTY	0.134	0.74	ITGTGLMTY	0.038	0.403	3.685	0.469	0	0	0	test	ELISPOT	Negative	0
I	A*01:01	ITQKYDFFFY	ITQKYDFSFY	ITQKYDFFY	0.374	0.418	ITQKDFSFY	0.227	0.584	ITQKYDFSY	0.029		55.001	0.43	0	1	0	train	ELISPOT	Negative	0
I	A*01:01	KAERSYYIFY	KAERSYHIFY	KAESYYIFY	0.688	0.224	KAESYHIFY	0.444	0.363	KAESYHIFY	0.06		63.777	0.391	1	0	0	train	ELISPOT	Negative	0
I	A*01:01	KSAWMFEVFY	KSAWMFEVFH	KSAMFEVFY	0.986	0.143	KSAMFEVFH	12.593	0.002	KSAMFEVFH	0.223		70.602	0.382	0	0	0	test	ELISPOT	Negative	0
I	A*01:01	KSDSVTSDCGY	KSDSVTSDRGY	KSDSVTSGY	0.073	0.863	KSDSVTSGY	0.075	0.855	KSDSVTSGY	0.434		32.691	0.514	1	0	0	train	multimer/tetramer	Negative	0
I	A*01:01	KSFPFWTFEY	KSSPFWTFEY	KSFPWTFEY	0.438	0.367	KSSPFTFEY	0.244	0.557	KSSPWTFEY	0.11		81.987	0.439	0	0	0	test	ELISPOT	Negative	0
I	A*01:01	KSGTFFVLAY	KSGTFSVLAY	KSGTFVLAY	1.567	0.073	KSGTFSVLY	0.721	0.212	KSGTFVLAY	0.165		69.261	0.358	1	0	0	train	ELISPOT	Negative	0
I	A*01:01	KTCNTQVHLY	KTCNTQVHLH	KTNTQVHLY	0.184	0.646	KTNTQVHLH	3.342	0.02	KTNTQVHLH	0.12		64.962	0.482	1	0	0	train	multimer/tetramer	Negative	0
I	A*01:01	KTMCECMSFY	KTMCECMSSY	KTMECMSFY	0.897	0.159	KTMECMSSY	0.943	0.15	KTMECMSSY	0.629		52.12	0.38	1	0	0	train	ELISPOT	Negative	0
I	A*01:01	LADFRLARLY	LADFGLARLY	LADFRLALY	0.186	0.644	LADFGLALY	0.079	0.841	LADFGLALY	0.256		39.084	0.48	1	1	1	train	ELISPOT	Negative	0
I	A*01:01	LADSNLLEV	LADPNLLEV	LADSNLLEV	0.805	0.184	LADPNLLEV	0.458	0.353	LADPNLLEV	0.233	0.513	56.366	0.393	1	0	0	train	multimer/tetramer	Negative	0
I	A*01:01	LGDIYNEKRY	LGDIYNEKGY	LGDIYNERY	0.791	0.188	LGDIYNEKY	0.89	0.161	LGDIYNEGY	0.513		89.039	0.39	1	0	0	train	ELISPOT	Negative	0
I	A*01:01	LGSDDFNLYM	SGSDDFNLYM	LSDDFNLYM	0.454	0.356	SSDDFNLYM	0.355	0.437	SSDDFNLYM	1.46		4.522	0.416	0	0	0	train	ELISPOT	Negative	0
I	A*01:01	LGTSGSAAFY	LGTSGPAAFY	LTSGSAAFY	0.289	0.504	LTSGPAAFY	0.244	0.557	LTSGPAAFY	0.878		31.641	0.454	0	0	0	test	ELISPOT	Negative	0
I	A*01:01	LLDEPSAHLY	LLDEPSAHLD	LLDPSAHLY	0.007	0.986	LLDEPSAHL	6.801	0.006	LLDPSAHLD	0.02		11.744	0.565	1	0	0	train	multimer/tetramer	Negative	0
I	A*01:01	LLDLMAYDRY	LLGLMAYDRY	LLDMAYDRY	0.174	0.66	LLGLMADRY	3.036	0.024	LLGMAYDRY	0.027		18.739	0.523	1	0	0	train	ELISPOT	Negative	0
I	A*01:01	LLDPFQKKLY	LLDPSQKKLY	LLDPFQKLY	0.057	0.895	LLDPSQKLY	0.037	0.933	LLDPSQKLY	0.044		10.929	0.526	1	0	0	train	multimer/tetramer	Negative	0
I	A*01:01	LLEKLPILY	LLEELPILY	LLEKLPILY	0.054	0.901	LLEELPILY	0.035	0.94	LLEELPILY	0.009	0.265	2.055	0.525	0	0	0	test	multimer/tetramer	Positive	1
I	A*01:01	LMDDSLMQIF	LMDDSLMQIS	LMDDSLMQF	0.982	0.143	LMDDSLMQS	8.012	0.004	LMDDSLMQS	0.707		34.228	0.388	1	0	0	train	ELISPOT	Negative	0
I	A*01:01	LSAKTCNVDY	PSAKTCNVDY	LSAKTNVDY	0.703	0.218	PSAKTNVDY	1.404	0.087	PSAKTNVDY	0.527		83.814	0.395	1	0	0	train	ELISPOT	Negative	0
I	A*01:01	LSDCLEICM	SSDCLEICM	LSDCLEICM	1.687	0.065	SSDCLEICM	1.273	0.102	SSDCLEICM	0.596	0.332	38.227	0.36	0	0	0	test	ELISPOT	Negative	0
I	A*01:01	LSDGPSMGRY	LSDSPSMGRY	LSDGPSMRY	0.006	0.988	LSDSPSMRY	0.005	0.991	LSDSPSMRY	0.055		23.319	0.547	1	0	0	train	multimer/tetramer	Positive	1
I	A*01:01	LSFFTVMAY	LSLFTVMAY	LSFFTVMAY	0.487	0.334	LSLFTVMAY	0.591	0.27	LSLFTVMAY	0.021	0.374	3.709	0.444	1	0	1	train	ELISPOT	Negative	0
I	A*01:01	LSFSSMPTAY	LPFSSMPTAY	LSSSMPTAY	0.313	0.48	LPFSSPTAY	1.699	0.064	LPSSMPTAY	0.302		96.419	0.456	0	0	0	train	ELISPOT	Negative	0
I	A*01:01	LSGSDNVLY	LSGSDNVPY	LSGSDNVLY	0.087	0.822	LSGSDNVPY	0.37	0.423	LSGSDNVPY	0.052	0.335	1.804	0.515	1	0	0	train	multimer/tetramer	Negative	0
I	A*01:01	LSLLGRLLVY	LSLLGRLLVH	LSLLGRLLY	0.91	0.156	LSLLGRLLH	14.827	0.001	LSLLGRLLH	0.364		49.472	0.384	1	0	0	train	multimer/tetramer	Negative	0
I	A*01:01	LSSVSFFLY	LSSVSFFFV	LSSVSFFLY	0.113	0.777	LSSVSFFFV	5.524	0.008	LSSVSFFFV	0.006	0.207	3.088	0.555	0	0	1	train	ELISPOT	Positive	1
I	A*01:01	LTDDRLFTCY	LTDDRLFTCH	LTDDRLFTY	0.009	0.982	LTDDRLFTH	0.686	0.226	LTDDRLFTH	0.006		2.487	0.549	1	0	0	train	ELISPOT	Positive	1
I	A*01:01	LTDTSLTAL	PTDTSLTAL	LTDTSLTAL	0.594	0.269	PTDTSLTAL	1.635	0.068	PTDTSLTAL	0.146	0.514	46.158	0.405	1	0	1	train	ELISPOT	Negative	0
I	A*01:01	LTEKVSLLK	LTEKVSLLE	LTEKVSLLK	0.713	0.215	LTEKVSLLE	1.838	0.057	LTEKVSLLE	0.088	0.242	60.516	0.398	1	1	0	train	ELISPOT	Negative	0
I	A*01:01	LTEQYNEKY	LTEQYNEQY	LTEQYNEKY	0.008	0.983	LTEQYNEQY	0.006	0.988	LTEQYNEQY	0.005	0.21	1.129	0.543	1	0	0	train	multimer/tetramer	Negative	0
I	A*01:01	LTERANFQY	LTERADFQY	LTERANFQY	0.009	0.982	LTERADFQY	0.011	0.978	LTERADFQY	0.013	0.347	7.397	0.542	1	0	1	train	ELISPOT	Negative	0
I	A*01:01	LTFEARLCY	LTSEARLCY	LTFEARLCY	0.187	0.643	LTSEARLCY	0.076	0.853	LTSEARLCY	0.148	0.339	16.895	0.495	1	0	0	train	multimer/tetramer	Negative	0
I	A*01:01	LTGNESFALPY	LIGNESFALPY	LTESFALPY	0.386	0.406	LIESFALPY	2.164	0.044	LIESFALPY	1.205		96.447	0.427	1	1	0	train	multimer/tetramer	Negative	0
I	A*01:01	LTQGYIYFY	LTQGYIYFH	LTQGYIYFY	0.12	0.765	LTQGYIYFH	2.627	0.031	LTQGYIYFH	0.004	0.259	0.061	0.506	1	0	0	valid	multimer/tetramer	Negative	0
I	A*01:01	LTSMAYDCY	LTSMAYDRY	LTSMAYDCY	0.153	0.704	LTSMAYDRY	0.076	0.852	LTSMAYDRY	0.064	0.353	1.295	0.511	1	0	1	train	ELISPOT	Negative	0
I	A*01:01	LTVDYATFY	STVDYATFY	LTVDYATFY	0.099	0.802	STVDYATFY	0.076	0.851	STVDYATFY	0.018	0.249	0.098	0.506	1	0	0	train	multimer/tetramer	Negative	0
I	A*01:01	LTVVDTSGY	LTVVDTPGY	LTVVDTSGY	0.309	0.483	LTVVDTPGY	0.42	0.379	LTVVDTPGY	0.116	0.231	49.599	0.454	0	0	0	test	ELISPOT	Negative	0
I	A*01:01	LVDIVLNFY	LVDIVLNFH	LVDIVLNFY	0.039	0.926	LVDIVLNFH	1.316	0.096	LVDIVLNFH	0.001	0.134	0.058	0.538	1	0	0	train	multimer/tetramer	Negative	0
I	A*01:01	LVEQALRFY	LVEQALRFH	LVEQALRFY	0.214	0.603	LVEQALRFH	5.662	0.008	LVEQALRFH	0.107	0.34	23.772	0.473	1	0	1	train	ELISPOT	Negative	0
I	A*01:01	LVIGTTFHVY	LVIGTTLHVY	LVIGTTHVY	1.589	0.072	LVIGTTLHY	1.212	0.11	LVIGTTHVY	0.165		21.324	0.358	1	0	0	train	multimer/tetramer	Negative	0
I	A*01:01	LVVLAPLLY	PVVLAPLLY	LVVLAPLLY	0.537	0.303	PVVLAPLLY	0.78	0.192	PVVLAPLLY	0.098	0.343	33.908	0.412	1	0	1	train	ELISPOT	Negative	0
I	A*01:01	MAEGIFHSPGY	MAEGIFNSPGY	MAEGHSPGY	0.371	0.421	MAEGIFNSY	0.433	0.37	MAEGNSPGY	2.019		99.528	0.432	1	1	0	train	multimer/tetramer	Negative	0
I	A*01:01	MIDNETLLVEY	MIDNETLPVEY	MIDNETLLY	0.026	0.958	MIDNETLEY	0.039	0.929	MIDNETLPY	0.414		6.582	0.543	1	0	0	train	multimer/tetramer	Negative	0
I	A*01:01	MLDIIKAIY	MLDIMKAIY	MLDIIKAIY	0.075	0.857	MLDIMKAIY	0.088	0.82	MLDIMKAIY	0.01	0.166	0.46	0.516	1	0	0	train	multimer/tetramer	Negative	0
I	A*01:01	MLENYGNLVF	MLENYRNLVF	MLENYGNLF	1.964	0.051	MLENRNLVF	3.358	0.02	MLENYRNLF	0.573		63.904	0.367	1	0	0	train	multimer/tetramer	Negative	0
I	A*01:01	MSHNTEMNNY	MSHDTEMNNY	MSNTEMNNY	0.376	0.416	MSDTEMNNY	0.032	0.948	MSDTEMNNY	0.352		63.942	0.432	1	0	0	train	ELISPOT	Negative	0
I	A*01:01	MSSYIASFTY	MSSYIASLTY	MSSYASFTY	0.319	0.474	MSSIASLTY	0.201	0.624	MSSYASLTY	0.1		0.753	0.443	1	0	0	train	ELISPOT	Negative	0
I	A*01:01	MTEHHAGRY	ITEHHAGRY	MTEHHAGRY	0.012	0.976	ITEHHAGRY	0.018	0.967	ITEHHAGRY	0.009	0.301	9.056	0.539	1	1	0	train	multimer/tetramer	Negative	0
I	A*01:01	NIDINMADKY	DIDINMADKY	NIDNMADKY	0.195	0.632	DIDNMADKY	0.296	0.497	DIDNMADKY	0.06		29.706	0.471	1	0	0	train	multimer/tetramer	Negative	0
I	A*01:01	NLEPSGLVPKY	DLEPSGLVPKY	NLEPSGLKY	0.108	0.786	DLEPSGLKY	0.15	0.709	DLEPSGLKY	0.836		77.323	0.502	1	0	0	train	multimer/tetramer	Negative	0
I	A*01:01	NSDLSPYLCH	NSDLSPYPCH	NSDLSPYLH	0.653	0.241	NSDLSPYCH	1.401	0.087	NSDLSPYPH	0.263		88.013	0.399	1	0	0	train	ELISPOT	Negative	0
I	A*01:01	NSGGYPPLCY	NSGGYPPSCY	NSGGPPLCY	0.359	0.433	NSGGPPSCY	0.541	0.3	NSGGPPSCY	0.4		92.136	0.432	1	0	0	train	ELISPOT	Negative	0
I	A*01:01	NTFLHSVVVPY	NTFRHSVVVPY	NTFLHSVVY	1.555	0.074	NTFRHSVVY	1.26	0.104	NTFRHSVVY	1.542		39.79	0.371	0	0	0	valid	biological activity	Positive	1
I	A*01:01	NTLEQTVPY	NTPEQTVPY	NTLEQTVPY	0.245	0.555	NTPEQTVPY	0.297	0.496	NTPEQTVPY	0.298	0.283	15.99	0.49	1	0	1	train	ELISPOT	Negative	0
I	A*01:01	NTLHQVALY	NTLHQVASY	NTLHQVALY	0.188	0.641	NTLHQVASY	0.305	0.487	NTLHQVASY	0.064	0.359	12.769	0.473	0	0	0	test	ELISPOT	Negative	0
I	A*01:01	PLSPNIWMY	PLSPDIWMY	PLSPNIWMY	0.409	0.386	PLSPDIWMY	0.404	0.389	PLSPDIWMY	0.054	0.391	24.666	0.421	1	0	0	train	multimer/tetramer	Negative	0
I	A*01:01	PNSVLLLYY	PNSVLPLYY	PNSVLLLYY	1.856	0.056	PNSVLPLYY	1.202	0.111	PNSVLPLYY	0.187	0.137	13.336	0.366	1	0	0	train	multimer/tetramer	Negative	0
I	A*01:01	PSAEVEMTFY	PSAEVEMTSY	PSEVEMTFY	0.207	0.614	PSEVEMTSY	0.259	0.537	PSEVEMTSY	0.232		1.887	0.469	1	0	0	train	multimer/tetramer	Negative	0
I	A*01:01	PSDTRQMLFY	PFDTRQMLFY	PSDTRQMLY	0.036	0.937	PFDTRQMLY	0.9	0.158	PFDTRQMLY	0.022		12.43	0.532	1	1	1	train	multimer/tetramer	Positive	1
I	A*01:01	PSFSGSRCELY	PPFSGSRCELY	PSFSGSELY	0.708	0.216	PSGSRCELY	3.843	0.015	PPFSGSELY	2.954		29.306	0.403	1	0	0	train	multimer/tetramer	Negative	0
I	A*01:01	PSGSKLTFDY	PSGSELTFDY	PSGSKLTFY	1.401	0.087	PSGSELTFY	0.815	0.181	PSGSELTFY	1.329		58.34	0.364	0	0	0	valid	biological activity	Positive	1
I	A*01:01	PSNTTQEQVY	PPNTTQEQVY	PSNTTQEQY	0.473	0.343	PPNTTQQVY	3.335	0.02	PPNTTQEQY	1.455		96.282	0.428	1	0	0	train	multimer/tetramer	Negative	0
I	A*01:01	PTSLEVVSY	PTSSEVVSY	PTSLEVVSY	0.216	0.6	PTSSEVVSY	0.144	0.72	PTSSEVVSY	0.089	0.182	74.153	0.464	0	0	0	test	biological activity	Negative	0
I	A*01:01	QGDVVVSMYY	QGDVVVSMYH	QGDVVSMYY	0.321	0.471	QGDVVVSMY	4.713	0.011	QGDVVSMYH	0.023		19.337	0.446	1	0	0	train	multimer/tetramer	Negative	0
I	A*01:01	QIDVSQFGSY	QIDVSQFGSF	QIDVSQFSY	0.122	0.762	QIDVSQFSF	2.236	0.042	QIDVSQFSF	0.061		57.633	0.505	0	0	0	test	multimer/tetramer	Positive	1
I	A*01:01	QMAFSSSQSLY	QMAFPSSQSLY	QMSSSQSLY	0.62	0.256	QMASSQSLY	0.585	0.274	QMPSSQSLY	1.155		34.36	0.442	1	0	0	train	multimer/tetramer	Negative	0
I	A*01:01	QSARLYIVAY	QSARLYTVAY	QSARLIVAY	0.884	0.162	QSARLTVAY	0.499	0.326	QSARLTVAY	0.274		89.429	0.379	1	0	0	train	ELISPOT	Negative	0
I	A*01:01	QSDETDQFLV	QSDKTDQFLV	QSDETQFLV	0.876	0.164	QSDTDQFLV	1.296	0.099	QSDKTQFLV	0.269		62.114	0.379	0	1	0	valid	ELISPOT	Negative	0
I	A*01:01	QSDNGLDSDY	QSDNGLDSDD	QSDNGLDSY	0.03	0.954	QSDNGLDSD	44.0	0.0	QSDNGLDSD	0.061		20.936	0.559	0	0	0	test	multimer/tetramer	Positive	1
I	A*01:01	QTQSVVFLY	QTQSVVFSY	QTQSVVFLY	0.064	0.882	QTQSVVFSY	0.094	0.81	QTQSVVFSY	0.007	0.31	2.733	0.521	1	0	1	train	ELISPOT	Negative	0
I	A*01:01	RCVDWLIAVY	RCVDWSIAVY	RVDWLIAVY	0.73	0.209	RVDWSIAVY	0.424	0.376	RVDWSIAVY	1.08		12.619	0.387	1	0	0	train	multimer/tetramer	Negative	0
I	A*01:01	RMDDDGFYY	GMDDDGFYY	RMDDDGFYY	0.032	0.949	GMDDDGFYY	0.036	0.938	GMDDDGFYY	0.003	0.302	0.17	0.542	0	0	0	test	ELISPOT	Negative	0
I	A*01:01	RMELKPLCVY	RMELKPLRVY	RMELKPLVY	0.737	0.206	RMELKPLRY	0.639	0.247	RMELKPLVY	0.753		72.673	0.383	1	0	0	train	multimer/tetramer	Negative	0
I	A*01:01	RSAQKMFTY	RSAQEMFTY	RSAQKMFTY	0.219	0.596	RSAQEMFTY	0.142	0.724	RSAQEMFTY	0.083	0.34	33.91	0.464	1	0	0	train	multimer/tetramer	Negative	0
I	A*01:01	RVTDESILSY	RVTDESIPSY	RTDESILSY	0.008	0.983	RTDESIPSY	0.033	0.946	RTDESIPSY	0.432		0.604	0.55	0	0	0	test	multimer/tetramer	Positive	1
I	A*01:01	RVTDESILSYS	RVTDESIPSYS	RTDESILSY	0.295	0.499	RTDESIPSY	0.604	0.263	RTDESIPSY	5.579		0.604	0.452	0	0	0	test	multimer/tetramer	Positive	1
I	A*01:01	SASIRNANLY	SASIRDANLY	SSIRNANLY	0.484	0.335	SSIRDANLY	0.373	0.42	SSIRDANLY	0.685		39.769	0.411	1	0	0	train	ELISPOT	Negative	0
I	A*01:01	SCDSLCGGY	SCDALCGGY	SCDSLCGGY	0.398	0.394	SCDALCGGY	0.533	0.305	SCDALCGGY	0.18	0.723	80.266	0.426	1	0	1	train	ELISPOT	Negative	0
I	A*01:01	SCSNFLLLAY	SCSNFSLLAY	SSNFLLLAY	0.679	0.229	SSNFSLLAY	0.369	0.423	SSNFSLLAY	0.311		15.395	0.391	1	0	0	valid	ELISPOT	Negative	0
I	A*01:01	SGDHFDHMHY	SGDHSDHMHY	SGDHFDHMY	0.173	0.662	SGDHSDHMY	0.153	0.703	SGDHSDHMY	0.013		17.293	0.479	0	0	0	train	ELISPOT	Negative	0
I	A*01:01	SGSKLTFDY	SGSELTFDY	SGSKLTFDY	1.256	0.104	SGSELTFDY	0.86	0.169	SGSELTFDY	0.698	0.26	58.34	0.367	0	0	0	test	biological activity	Negative	0
I	A*01:01	SISDAKENPY	PISDAKENPY	SSDAKENPY	0.135	0.737	PSDAKENPY	0.464	0.349	PSDAKENPY	3.549		3.922	0.502	0	0	0	train	ELISPOT	Negative	0
I	A*01:01	SISSEQTFY	PISSEQTFY	SISSEQTFY	0.173	0.662	PISSEQTFY	0.405	0.389	PISSEQTFY	0.155	0.235	57.09	0.487	1	0	1	valid	ELISPOT	Negative	0
I	A*01:01	SLDFVKRDSY	SSDFVKRDSY	SLDFVKDSY	0.143	0.724	SSDFVKDSY	0.037	0.932	SSDFVKDSY	0.086		53.435	0.491	0	0	0	valid	ELISPOT	Negative	0
I	A*01:01	SLEREAKCY	SLGREAKCY	SLEREAKCY	0.359	0.433	SLGREAKCY	1.542	0.075	SLGREAKCY	0.913	0.228	60.206	0.454	0	0	0	test	multimer/tetramer	Positive	1
I	A*01:01	SLRRDYYDRGY	SRRRDYYDRGY	SLDYYDRGY	0.757	0.2	SRDYYDRGY	11.503	0.002	SRDYYDRGY	4.574		25.685	0.4	0	0	0	train	biological activity	Positive	1
I	A*01:01	SMEERIAY	SMEEKIAY	SMEER-IAY	1.212	0.11	SMEEK-IAY	1.125	0.122	SMEEK-IAY	15.713		87.93	0.367	1	0	0	train	multimer/tetramer	Negative	0
I	A*01:01	SNRACEWALQY	SNRACERALQY	SACEWALQY	1.452	0.083	SACERALQY	1.262	0.103	SACERALQY	13.658		6.201	0.388	0	0	0	test	biological activity	Positive	1
I	A*01:01	SSDCSAWY	SSDRSAWY	SSDCSAW-Y	0.318	0.474	SSDRSAW-Y	0.153	0.704	SSDRSAW-Y	1.838		8.099	0.467	1	0	0	train	multimer/tetramer	Negative	0
I	A*01:01	SSDCSAWYM	SSDRSAWYM	SSDCSAWYM	0.471	0.344	SSDRSAWYM	0.224	0.587	SSDRSAWYM	0.099	0.5	8.099	0.441	1	0	0	train	multimer/tetramer	Negative	0
I	A*01:01	SSDLFLNGGPY	SSDPFLNGGPY	SSDLFLNGY	0.176	0.656	SSDPFLNGY	0.042	0.921	SSDPFLNGY	0.573		77.574	0.483	1	0	0	train	multimer/tetramer	Negative	0
I	A*01:01	SSDSQEENY	SSDSQEGNY	SSDSQEENY	0.007	0.987	SSDSQEGNY	0.012	0.977	SSDSQEGNY	0.069	0.224	5.333	0.546	1	0	1	train	ELISPOT	Negative	0
I	A*01:01	SSEMAENEDY	SPEMAENEDY	SSEMAENEY	0.076	0.854	SPEMAENEY	1.667	0.066	SPEMAENEY	0.226		71.749	0.531	1	0	0	train	ELISPOT	Negative	0
I	A*01:01	SSENYSLDF	SSENYSSDF	SSENYSLDF	0.598	0.267	SSENYSSDF	0.984	0.143	SSENYSSDF	0.2	0.315	24.271	0.399	0	0	0	test	ELISPOT	Negative	0
I	A*01:01	SSFLVPSLPY	PSFLVPSLPY	SSFLVPSLY	0.33	0.463	PSFLVPSLY	0.916	0.155	PSFLVPSLY	1.015		91.225	0.447	1	0	0	valid	ELISPOT	Negative	0
I	A*01:01	SSYIASFTY	SSYIASLTY	SSYIASFTY	0.248	0.55	SSYIASLTY	0.146	0.717	SSYIASLTY	0.047	0.316	0.753	0.458	1	0	1	train	ELISPOT	Negative	0
I	A*01:01	STDTLSSSTY	STDTLSSSTH	STDTSSSTY	0.005	0.991	STDTSSSTH	0.617	0.257	STDTSSSTH	0.015		14.004	0.551	0	0	0	train	ELISPOT	Negative	0
I	A*01:01	STEDCLILLF	STEDCLIPLF	STEDLILLF	0.388	0.404	STEDLIPLF	0.741	0.205	STEDLIPLF	0.149		50.37	0.433	1	0	0	train	ELISPOT	Negative	0
I	A*01:01	STLPLEKLPY	STLPPEKLPY	STLPEKLPY	0.408	0.386	STLPPELPY	0.284	0.51	STLPEKLPY	1.147		62.799	0.418	1	0	0	valid	multimer/tetramer	Negative	0
I	A*01:01	STSGALDTIQY	ATSGALDTIQY	STSGDTIQY	0.102	0.797	ATSGDTIQY	0.134	0.741	ATSGDTIQY	0.638		94.88	0.509	1	1	0	train	multimer/tetramer	Negative	0
I	A*01:01	STTLATLVLPY	STTLATLALPY	STTLATLVY	0.59	0.271	STTLATLAY	0.529	0.308	STTLATLAY	0.982		58.776	0.399	1	0	0	train	multimer/tetramer	Negative	0
I	A*01:01	SYTTNAFSGEY	SYTTNAFPGEY	STNAFSGEY	0.484	0.335	STNAFPGEY	0.441	0.364	STNAFPGEY	2.555		13.593	0.424	0	0	0	train	multimer/tetramer	Positive	1
I	A*01:01	TDESILSY	TDESIPSY	-TDESILSY	0.044	0.917	-TDESIPSY	0.132	0.744	-TDESIPSY	1.29		2.352	0.537	0	0	0	train	multimer/tetramer	Positive	1
I	A*01:01	TRVTDESILSY	TRVTDESIPSY	TTDESILSY	0.005	0.99	TTDESIPSY	0.03	0.955	TTDESIPSY	3.389		0.604	0.551	0	0	0	test	multimer/tetramer	Positive	1
I	A*01:01	TSDYLSQSY	TSDYVSQSY	TSDYLSQSY	0.002	0.996	TSDYVSQSY	0.002	0.997	TSDYVSQSY	0.004	0.299	0.088	0.544	1	1	1	train	ELISPOT	Positive	1
I	A*01:01	TSLEVVSY	TSSEVVSY	TSL-EVVSY	1.291	0.099	TSSEV-VSY	0.62	0.256	TSS-EVVSY	22.415		64.668	0.374	0	0	0	test	biological activity	Positive	1
I	A*01:01	TSSESSDHY	TSSESPDHY	TSSESSDHY	0.035	0.939	TSSESPDHY	0.035	0.94	TSSESPDHY	0.053	0.261	19.43	0.545	0	0	0	test	ELISPOT	Negative	0
I	A*01:01	TTFHVYPDLY	TTLHVYPDLY	TTFHVPDLY	0.156	0.698	TTLHVPDLY	0.188	0.641	TTLHVPDLY	0.054		43.392	0.518	1	0	0	train	multimer/tetramer	Negative	0
I	A*01:01	TTLATLVLPY	TTLATLALPY	TTATLVLPY	0.574	0.281	TTATLALPY	0.482	0.337	TTATLALPY	0.784		58.776	0.401	1	0	0	train	multimer/tetramer	Negative	0
I	A*01:01	VLEEVIDRY	VLEGVIDRY	VLEEVIDRY	0.064	0.883	VLEGVIDRY	0.086	0.824	VLEGVIDRY	0.013	0.149	0.794	0.528	0	0	0	test	ELISPOT	Negative	0
I	A*01:01	VLEFEQMNLY	VLEFEKMNLY	VLEEQMNLY	0.104	0.793	VLEEKMNLY	0.157	0.694	VLEEKMNLY	0.045		17.027	0.504	0	1	0	train	ELISPOT	Negative	0
I	A*01:01	VSCRSVWEY	VPCRSVWEY	VSCRSVWEY	0.323	0.47	VPCRSVWEY	1.352	0.093	VPCRSVWEY	0.059	0.287	49.932	0.454	1	0	0	train	multimer/tetramer	Negative	0
I	A*01:01	VSDGFTAVM	VPDGFTAVM	VSDGFTAVM	0.403	0.39	VPDGFTAVM	2.396	0.037	VPDGFTAVM	0.072	0.54	14.631	0.438	1	0	1	train	ELISPOT	Negative	0
I	A*01:01	VSDNYNWTF	VSDDYNWTF	VSDNYNWTF	0.251	0.546	VSDDYNWTF	0.163	0.682	VSDDYNWTF	0.024	0.362	4.271	0.453	0	0	0	test	ELISPOT	Negative	0
I	A*01:01	VSEGGCFCY	VSEGGCSCY	VSEGGCFCY	0.072	0.866	VSEGGCSCY	0.065	0.881	VSEGGCSCY	0.041	0.437	0.985	0.519	1	0	0	valid	multimer/tetramer	Negative	0
I	A*01:01	VSLGPRLQWY	VGLGPRLQWY	VSLGPRLQY	0.69	0.224	VLGPRLQWY	3.014	0.024	VGLGPRLQY	1.077		89.786	0.4	1	0	0	train	multimer/tetramer	Negative	0
I	A*01:01	VSQPVAPSY	VPQPVAPSY	VSQPVAPSY	0.089	0.819	VPQPVAPSY	0.685	0.226	VPQPVAPSY	0.153	0.456	46.145	0.524	0	1	0	train	ELISPOT	Negative	0
I	A*01:01	VTDAVSFPI	VTDAVPFPI	VTDAVSFPI	1.344	0.093	VTDAVPFPI	1.143	0.119	VTDAVPFPI	0.676	0.282	53.267	0.377	0	0	0	test	ELISPOT	Negative	0
I	A*01:01	VTDESILSY	VTDESIPSY	VTDESILSY	0.001	0.999	VTDESIPSY	0.002	0.996	VTDESIPSY	0.001	0.158	0.604	0.553	0	0	0	test	multimer/tetramer	Positive	1
I	A*01:01	VTDESILSYS	VTDESIPSYS	VTDESILSY	0.08	0.838	VTDESIPSY	0.215	0.601	VTDESIPSY	0.138		0.604	0.521	0	0	0	test	multimer/tetramer	Positive	1
I	A*01:01	VTDESILSYSG	VTDESIPSYSG	VTDESILSY	0.408	0.387	VTDESIPSY	0.884	0.162	VTDESIPSY	1.159		0.604	0.43	0	0	0	train	multimer/tetramer	Positive	1
I	A*01:01	VTEKLQPTY	VTEKLQLTY	VTEKLQPTY	0.02	0.964	VTEKLQLTY	0.004	0.992	VTEKLQLTY	0.02	0.272	0.916	0.546	1	1	1	train	ELISPOT	Positive	1
I	A*01:01	VTLGIFFFFY	VTLGIFSFFY	VTLGIFFFY	1.892	0.054	VTLGISFFY	0.748	0.203	VTLGIFSFY	0.021		26.323	0.359	1	0	0	train	ELISPOT	Negative	0
I	A*01:01	VTPRSMNAETY	VTPRSMDAETY	VTSMNAETY	0.497	0.326	VTSMDAETY	0.371	0.421	VTSMDAETY	3.526		99.227	0.409	1	0	0	valid	multimer/tetramer	Negative	0
I	A*01:01	VVNPIIYFY	VVNPIIYSY	VVNPIIYFY	0.17	0.667	VVNPIIYSY	0.203	0.622	VVNPIIYSY	0.006	0.183	0.089	0.48	1	0	1	train	ELISPOT	Negative	0
I	A*01:01	WADWGHRTY	WADWGHRAY	WADWGHRTY	0.097	0.805	WADWGHRAY	0.131	0.746	WADWGHRAY	0.067	0.603	2.518	0.508	1	0	1	train	ELISPOT	Negative	0
I	A*01:01	WLSFFTVMAY	WLSLFTVMAY	WSFFTVMAY	1.94	0.052	WSLFTVMAY	2.206	0.043	WSLFTVMAY	0.113		3.709	0.389	1	0	0	train	ELISPOT	Negative	0
I	A*01:01	WSCLGHLGY	RSCLGHLGY	WSCLGHLGY	0.418	0.38	RSCLGHLGY	0.569	0.284	RSCLGHLGY	0.04	0.365	15.609	0.447	1	0	1	train	ELISPOT	Negative	0
I	A*01:01	WSDIMFEHFY	WSDIMFEHFF	WSDMFEHFY	0.041	0.922	WSDMFEHFF	0.921	0.154	WSDMFEHFF	0.007		19.769	0.537	1	0	0	train	multimer/tetramer	Negative	0
I	A*01:01	WSDPLKLTV	RSDPLKLTV	WSDPLKLTV	0.371	0.421	RSDPLKLTV	0.569	0.283	RSDPLKLTV	0.081	0.55	27.416	0.455	0	0	0	test	biological activity	Positive	1
I	A*01:01	WSDPLKLTVK	RSDPLKLTVK	WSDPLKLTK	1.226	0.108	RSDPLKLTK	1.892	0.054	RSDPLKLTK	0.627		27.416	0.393	0	0	0	train	biological activity	Positive	1
I	A*01:01	WSFPYEFLY	WSFPYEFSY	WSFPYEFLY	0.141	0.726	WSFPYEFSY	0.209	0.612	WSFPYEFSY	0.021	0.282	1.618	0.49	1	0	0	train	multimer/tetramer	Negative	0
I	A*01:01	WSSMYKLPY	WSNMYKLPY	WSSMYKLPY	0.435	0.369	WSNMYKLPY	0.456	0.355	WSNMYKLPY	0.088	0.238	17.292	0.45	0	0	0	test	ELISPOT	Negative	0
I	A*01:01	WTPGLSSIY	WTPGLSGIY	WTPGLSSIY	0.263	0.533	WTPGLSGIY	0.396	0.396	WTPGLSGIY	0.181	0.513	42.92	0.46	0	0	0	test	ELISPOT	Negative	0
I	A*01:01	WTRDSCDFSY	RTRDSCDFSY	WTDSCDFSY	0.093	0.812	RTDSCDFSY	0.117	0.77	RTDSCDFSY	0.61		29.888	0.534	1	1	0	train	ELISPOT	Negative	0
I	A*01:01	WVDPEDLYKGY	WVDPEDPYKGY	WVDPEDLYY	0.035	0.939	WVDPEDPYY	0.086	0.824	WVDPEDPYY	0.847		5.325	0.541	1	0	0	train	multimer/tetramer	Negative	0
I	A*01:01	YADPFALV	YADPFALA	YADPFAL-V	1.283	0.1	YADPFALA-	2.058	0.047	YADPFAL-A	8.716		4.83	0.369	0	0	0	train	ICS	Negative	0
I	A*01:01	YIREDARLFY	DIREDARLFY	YIEDARLFY	0.083	0.833	DIEDARLFY	0.34	0.452	DIEDARLFY	0.359		16.144	0.522	0	0	0	train	ELISPOT	Negative	0
I	A*01:01	YLDGKVVDY	YLDGKAVDY	YLDGKVVDY	0.031	0.951	YLDGKAVDY	0.032	0.948	YLDGKAVDY	0.011	0.28	0.152	0.535	1	0	0	train	multimer/tetramer	Positive	1
I	A*01:01	YPLYINQTCY	YPLYINQTCH	YLYINQTCY	1.455	0.083	YLYINQTCH	18.053	0.001	YLYINQTCH	1.927		65.026	0.37	0	0	0	train	biological activity	Negative	0
I	A*01:01	YSGQGNNSY	YPGQGNNSY	YSGQGNNSY	0.064	0.883	YPGQGNNSY	0.828	0.177	YPGQGNNSY	0.144	0.401	18.583	0.537	0	0	0	test	ELISPOT	Negative	0
I	A*01:01	YSNLVRQPLY	YSNPVRQPLY	YSNLVQPLY	0.167	0.675	YSNPVQPLY	0.045	0.916	YSNPVQPLY	0.254		39.514	0.487	0	0	0	train	ELISPOT	Negative	0
I	A*01:01	YSSALDLCY	YSSALNLCY	YSSALDLCY	0.04	0.925	YSSALNLCY	0.037	0.933	YSSALNLCY	0.047	0.248	2.879	0.531	1	0	1	train	ELISPOT	Negative	0
I	A*01:01	YSSEENLIF	YSSEGNLIF	YSSEENLIF	0.551	0.294	YSSEGNLIF	0.478	0.34	YSSEGNLIF	0.284	0.268	8.826	0.408	1	0	1	train	ELISPOT	Negative	0
I	A*01:01	YTAVHYAASY	YTAVHYAAAY	YTAVHAASY	0.207	0.615	YTAVHAAAY	0.259	0.536	YTAVHAAAY	0.09		48.818	0.471	1	1	0	train	ELISPOT	Negative	0
I	A*01:01	YTCEKPYYY	YTCEEPYYY	YTCEKPYYY	0.04	0.924	YTCEEPYYY	0.032	0.95	YTCEEPYYY	0.007	0.205	14.882	0.53	0	1	0	train	ELISPOT	Negative	0
I	A*01:01	YTDFHCQYV	YTDFPCQYV	YTDFHCQYV	0.224	0.588	YTDFPCQYV	0.252	0.544	YTDFPCQYV	0.005	0.42	0.137	0.481	1	0	1	train	ELISPOT	Positive	1
I	A*01:01	YTDFHCQYVK	YTDFPCQYVK	YTDFHQYVK	0.841	0.174	YTDFPQYVK	0.728	0.21	YTDFPQYVK	0.145		0.137	0.399	1	0	0	train	ELISPOT	Positive	1
I	A*01:01	YTDKSEHATY	YTDESEHATY	YTDKSEHTY	0.001	0.997	YTDESEHTY	0.001	0.998	YTDESEHTY	0.011		4.876	0.545	1	0	0	train	multimer/tetramer	Negative	0
I	A*01:01	YTFLIFSDY	YTFLISSDY	YTFLIFSDY	0.394	0.398	YTFLISSDY	0.172	0.664	YTFLISSDY	0.007	0.175	0.478	0.426	1	0	1	train	ELISPOT	Negative	0
I	A*01:01	YTLTKLVLPY	YTLTKLALPY	YTLTKLVLY	0.44	0.365	YTLTKLALY	0.424	0.376	YTLTKLALY	0.558		58.129	0.417	1	0	0	train	multimer/tetramer	Negative	0
I	A*01:01	YTWPSGNIY	YTWPSGNTY	YTWPSGNIY	0.055	0.898	YTWPSGNTY	0.037	0.932	YTWPSGNTY	0.061	0.505	4.365	0.525	1	1	1	train	ELISPOT	Negative	0
I	A*01:01	YVDFREYEYY	YVDFREYEYD	YVDREYEYY	0.038	0.931	YVDFREYEY	0.712	0.215	YVDREYEYD	0.004		0.222	0.549	1	0	0	train	ELISPOT	Positive	1
I	A*01:01	YVDVTYNFI	YVDVTYDFI	YVDVTYNFI	1.285	0.1	YVDVTYDFI	1.29	0.1	YVDVTYDFI	0.087	0.223	13.558	0.367	1	0	1	train	ELISPOT	Negative	0
I	A*01:03	CTECGRLFY	CTECGRSFY	CTECGRLFY	0.079	0.68	CTECGRSFY	0.125	0.571	CTECGRSFY	0.002	0.223		0.481	0	0	0	train	ELISPOT	Negative	0
I	A*01:03	ESDLNSWPV	ESDLDSWPV	ESDLNSWPV	0.973	0.08	ESDLDSWPV	1.361	0.05	ESDLDSWPV	1.935	0.474		0.362	1	0	1	train	ELISPOT	Negative	0
I	A*01:03	FSELPFLLLY	FSELPFLPLY	FSEPFLLLY	0.029	0.881	FSELPFLLY	0.036	0.842	FSEPFLPLY	0.005			0.529	0	0	0	train	ELISPOT	Negative	0
I	A*01:03	FTDRRDAFDF	FTDRGDAFDF	FTDRRDAFF	0.655	0.14	FTDRGDAFF	0.37	0.26	FTDRGDAFF	0.528			0.38	0	0	0	train	ELISPOT	Negative	0
I	A*01:03	FTVVGDDYY	FTVVGDDYH	FTVVGDDYY	0.096	0.641	FTVVGDDYH	3.114	0.012	FTVVGDDYH	0.047	0.174		0.481	0	0	0	train	ELISPOT	Negative	0
I	A*01:03	ISDRFIGIY	ISDRLIGIY	ISDRFIGIY	0.038	0.832	ISDRLIGIY	0.037	0.835	ISDRLIGIY	0.002	0.248		0.516	1	0	1	train	ELISPOT	Negative	0
I	A*01:03	ISSQPQVPFY	ISSQPQVPFH	ISSQPQVFY	0.168	0.475	ISSPQVPFH	4.209	0.007	ISSQPQVFH	0.572			0.447	1	0	1	valid	ELISPOT	Negative	0
I	A*01:03	LLDKFVEWY	LLDEFVEWY	LLDKFVEWY	0.1	0.63	LLDEFVEWY	0.075	0.701	LLDEFVEWY	0.004	0.188		0.471	1	0	1	train	ELISPOT	Negative	0
I	A*01:03	LLENVTLIY	LLENVTLIH	LLENVTLIY	0.056	0.771	LLENVTLIH	2.581	0.017	LLENVTLIH	0.004	0.318		0.507	0	0	0	valid	ELISPOT	Negative	0
I	A*01:03	LSEVVLFRY	LSEVVLSRY	LSEVVLFRY	0.063	0.744	LSEVVLSRY	0.032	0.865	LSEVVLSRY	0.005	0.172		0.495	0	0	0	train	ELISPOT	Negative	0
I	A*01:03	MNDHALHILY	MNDHAPHILY	MNDHALHLY	0.182	0.446	MNDHAPHLY	0.116	0.592	MNDHAPHLY	0.031			0.442	0	0	0	train	ELISPOT	Negative	0
I	A*01:03	QTSIQSPSLY	QTSIQSPSSY	QTSQSPSLY	0.072	0.713	QTSQSPSSY	0.14	0.543	QTSQSPSSY	0.292			0.487	1	0	1	train	ELISPOT	Negative	0
I	A*01:03	SSQPQVPFY	SSQPQVPFH	SSQPQVPFY	0.051	0.787	SSQPQVPFH	1.533	0.04	SSQPQVPFH	0.084	0.479		0.51	1	0	1	train	ELISPOT	Negative	0
I	A*01:03	TSIQSPSLY	TSIQSPSSY	TSIQSPSLY	0.077	0.69	TSIQSPSSY	0.154	0.514	TSIQSPSSY	0.255	0.326		0.483	1	0	1	train	ELISPOT	Negative	0
I	A*01:03	VTQVLSCLSY	VTQVLSRLSY	VTQVLSLSY	0.376	0.256	VTQVLSLSY	0.34	0.281	VTQVLSLSY	0.313			0.393	0	0	0	test	ELISPOT	Negative	0
I	A*01:03	VVDFKKNLEY	VVDLKKNLEY	VVDKKNLEY	0.043	0.812	VVDKKNLEY	0.048	0.797	VVDKKNLEY	0.078			0.504	1	0	1	train	ELISPOT	Negative	0
I	A*01:03	WTNCILHEY	WTNRILHEY	WTNCILHEY	0.16	0.497	WTNRILHEY	0.07	0.724	WTNRILHEY	0.024	0.252		0.472	1	0	1	train	ELISPOT	Negative	0
I	A*01:03	YTAYTAHLY	YTAYTAHLH	YTAYTAHLY	0.008	0.945	YTAYTAHLH	0.681	0.132	YTAYTAHLH	0.001	0.293		0.542	0	0	0	test	ELISPOT	Negative	0
I	A*01:03	YTDALVHDLL	YTDALVHDPL	YTDAVHDLL	0.531	0.181	YTDALVHDL	1.709	0.033	YTDAVHDPL	0.141			0.388	0	0	0	train	ELISPOT	Negative	0
I	A*01:09	CMDFNSNGKY	CMDFSSNGKY	CMDFNSNKY	0.228	0.581	CMDFSSNKY	0.184	0.645	CMDFSSNKY	0.078			0.469	0	0	0	train	multimer/tetramer	Positive	1
I	A*02:01	AAAAQQIQV	AAAAQQLQV	AAAAQQIQV	1.956	0.095	AAAAQQLQV	2.285	0.076	AAAAQQLQV	2.612	0.804	88.741	0.364	1	1	0	train	biological activity	Negative	0
I	A*02:01	AALLQVTLLL	AALSQVTLLL	ALLQVTLLL	1.184	0.191	ALSQVTLLL	1.525	0.134	ALSQVTLLL	4.007		1.668	0.389	1	1	0	train	biological activity	Negative	0
I	A*02:01	AIAKFNFNA	AIAKFNFNG	AIAKFNFNA	1.761	0.109	AIAKFNFNG	32.167	0.0	AIAKFNFNG	0.161	0.657	67.42	0.372	1	1	0	train	multimer/tetramer	Negative	0
I	A*02:01	AICKPLHYV	AICKPLHYM	AICKPLHYV	0.361	0.527	AICKPLHYM	2.394	0.07	AICKPLHYM	0.046	0.735	27.359	0.46	1	0	1	train	ELISPOT	Negative	0
I	A*02:01	AIDAALTFV	AIDAALTSV	AIDAALTFV	0.33	0.554	AIDAALTSV	0.167	0.717	AIDAALTSV	0.021	0.806	6.235	0.458	1	1	0	train	ELISA	Positive-High	1
I	A*02:01	AILPFTPEFL	AISPFTPEFL	AILPFTPEL	0.779	0.294	AISPFTPEL	1.414	0.152	AISPFTPEL	0.113		47.6	0.409	1	1	0	train	multimer/tetramer	Negative	0
I	A*02:01	AILPFTPEFLV	AISPFTPEFLV	AILPFTPEV	0.636	0.347	AISPFTPEV	1.087	0.212	AISPFTPEV	0.653		47.6	0.419	1	1	0	train	biological activity	Negative	0
I	A*02:01	AIQDLCLAV	AIADLGLAV	AIQDLCLAV	0.924	0.25	AIADLGLAV	0.306	0.574	AIADLGLAV	0.05	0.874	8.497	0.399	0	0	0	test	multimer/tetramer	Negative	0
I	A*02:01	AIQDLCVAV	AIADLGLAV	AIQDLCVAV	0.59	0.367	AIADLGLAV	0.306	0.574	AIADLGLAV	0.03	0.883	7.711	0.423	0	0	0	test	multimer/tetramer	Negative	0
I	A*02:01	AIVEFPVPA	AIEEFPVPA	AIVEFPVPA	0.492	0.425	AIEEFPVPA	1.961	0.095	AIEEFPVPA	0.479	0.749	46.695	0.444	1	1	0	train	multimer/tetramer	Negative	0
I	A*02:01	ALAAGSCLV	ALAAGSCVV	ALAAGSCLV	0.467	0.444	ALAAGSCVV	0.886	0.261	ALAAGSCVV	0.409	0.852	76.382	0.433	1	1	0	train	multimer/tetramer	Negative	0
I	A*02:01	ALADLAGFKEL	ALEDLAGFKEL	ALADGFKEL	0.75	0.304	ALLAGFKEL	1.948	0.095	ALEDGFKEL	0.719		93.554	0.415	1	1	0	train	biological activity	Negative	0
I	A*02:01	ALAFTPVEQV	ALALTPVEQV	ALFTPVEQV	0.225	0.658	ALLTPVEQV	0.309	0.573	ALLTPVEQV	0.668		91.848	0.486	1	1	0	train	biological activity	Negative	0
I	A*02:01	ALAFTPVEQVV	ALALTPVEQVV	ALAPVEQVV	0.71	0.319	ALAPVEQVV	0.755	0.303	ALAPVEQVV	1.911		91.848	0.405	1	1	0	train	biological activity	Negative	0
I	A*02:01	ALALAQKGV	ALALARKGV	ALALAQKGV	1.076	0.214	ALALARKGV	2.956	0.049	ALALARKGV	4.761	0.758	71.41	0.397	1	1	1	train	multimer/tetramer	Positive	1
I	A*02:01	ALAQKGVQL	ALARKGVQL	ALAQKGVQL	0.201	0.683	ALARKGVQL	0.471	0.441	ALARKGVQL	0.372	0.802	66.521	0.482	1	1	1	train	multimer/tetramer	Negative	0
I	A*02:01	ALAQKGVQLGL	ALARKGVQLGL	ALAGVQLGL	1.036	0.223	ALAGVQLGL	1.104	0.208	ALAGVQLGL	2.944		66.521	0.387	1	1	0	valid	biological activity	Negative	0
I	A*02:01	ALASGSRHV	ALASGSRPV	ALASGSRHV	0.302	0.578	ALASGSRPV	0.417	0.481	ALASGSRPV	0.369	0.747	73.478	0.481	0	0	0	test	ELISPOT	Negative	0
I	A*02:01	ALAVKALYPV	ALAEKALYPV	ALAKALYPV	1.466	0.144	ALAEKALYV	0.193	0.69	ALAKALYPV	1.222		89.984	0.371	1	1	0	train	multimer/tetramer	Negative	0
I	A*02:01	ALCGQCVRI	ALCGQCVRT	ALCGQCVRI	1.634	0.121	ALCGQCVRT	6.828	0.01	ALCGQCVRT	0.737	0.867	64.236	0.379	1	1	1	train	multimer/tetramer	Negative	0
I	A*02:01	ALCRHEYPL	ASCRHEYPL	ALCRHEYPL	1.48	0.141	ASCRHEYPL	16.805	0.001	ASCRHEYPL	0.524	0.673	66.825	0.377	1	1	0	train	multimer/tetramer	Negative	0
I	A*02:01	ALCVQPHYITV	ALCVQPHHITV	ALQPHYITV	0.917	0.252	ALQPHHITV	0.891	0.259	ALQPHHITV	0.686		43.813	0.395	1	1	0	train	biological activity	Negative	0
I	A*02:01	ALDGYNGTV	ALDGYNGTI	ALDGYNGTV	0.422	0.478	ALDGYNGTI	1.257	0.177	ALDGYNGTI	0.166	0.816	37.485	0.443	1	1	0	train	ELISPOT	Negative	0
I	A*02:01	ALDHMFMYFL	ALGHMFMYFL	ALDHMFMYL	1.541	0.132	ALGHMFMYL	4.381	0.024	ALGHMFMYL	0.048		1.726	0.382	1	0	0	valid	multimer/tetramer	Positive	1
I	A*02:01	ALDKNLHQL	ALDENLHQL	ALDKNLHQL	0.008	0.98	ALDENLHQL	0.001	0.997	ALDENLHQL	0.007	0.721	1.783	0.542	1	0	0	train	multimer/tetramer	Negative	0
I	A*02:01	ALDPHSGHFV	ARDPHSGHFV	ALDPHSHFV	0.085	0.832	ARDPHSHFV	11.641	0.003	ARDPHSHFV	0.065		2.744	0.531	1	1	0	train	cytometric bead array	Positive	1
I	A*02:01	ALDPHSGHFVA	ARDPHSGHFVA	ALDPHSFVA	1.472	0.143	ARDPGHFVA	34.929	0.0	ARDPHSFVA	0.755		2.744	0.393	1	1	0	train	biological activity	Negative	0
I	A*02:01	ALEAVRIEL	ALEAVRSEL	ALEAVRIEL	0.67	0.334	ALEAVRSEL	1.548	0.131	ALEAVRSEL	0.353	0.729	25.091	0.415	0	0	0	test	ICS	Positive	1
I	A*02:01	ALEPVAFFA	ALEPVASFA	ALEPVAFFA	0.81	0.284	ALEPVASFA	1.623	0.122	ALEPVASFA	0.178	0.823	48.871	0.402	0	0	0	test	multimer/tetramer	Positive	1
I	A*02:01	ALESIAWFSV	ALESIAWFTV	ALESIAWSV	1.768	0.109	ALESIAWTV	1.692	0.115	ALESIAWTV	0.564		99.297	0.367	1	1	0	train	multimer/tetramer	Negative	0
I	A*02:01	ALFAGSMQL	AVFAGSMQL	ALFAGSMQL	0.017	0.964	AVFAGSMQL	0.238	0.645	AVFAGSMQL	0.313	0.841	9.979	0.541	1	1	0	train	multimer/tetramer	Negative	0
I	A*02:01	ALFELRNISV	ALFELHNISV	ALFERNISV	0.078	0.845	ALFEHNISV	0.036	0.925	ALFEHNISV	0.074		58.849	0.53	1	0	0	train	multimer/tetramer	Negative	0
I	A*02:01	ALFNLIGTFPL	ALFNLIDTFPL	ALFNGTFPL	0.58	0.373	ALFNDTFPL	0.597	0.363	ALFNDTFPL	0.694		77.358	0.427	1	1	0	train	multimer/tetramer	Negative	0
I	A*02:01	ALFTWTNLL	AVFTWTNLL	ALFTWTNLL	0.126	0.771	AVFTWTNLL	0.897	0.257	AVFTWTNLL	0.115	0.808	12.775	0.502	1	1	1	train	ELISPOT	Negative	0
I	A*02:01	ALFTWTNLLV	AVFTWTNLLV	ALFTTNLLV	0.717	0.316	AVFTWTLLV	2.7	0.058	AVFTTNLLV	0.165		12.775	0.411	1	1	1	train	ELISPOT	Negative	0
I	A*02:01	ALFTWTNLLVV	AVFTWTNLLVV	ALWTNLLVV	1.262	0.176	AVWTNLLVV	4.079	0.027	AVWTNLLVV	0.317		12.775	0.383	1	1	1	train	ELISPOT	Negative	0
I	A*02:01	ALGALTVWL	ALGALTVWH	ALGALTVWL	0.574	0.377	ALGALTVWH	20.402	0.001	ALGALTVWH	0.206	0.814	28.754	0.447	0	0	0	test	ELISPOT	Positive	1
I	A*02:01	ALGGVFMML	AFGGVFMML	ALGGVFMML	0.265	0.616	AFGGVFMML	8.168	0.007	AFGGVFMML	0.041	0.863	4.367	0.474	1	1	0	train	multimer/tetramer	Negative	0
I	A*02:01	ALGTLLHTNV	ALGTLLHTNL	ALGTLLHTV	0.892	0.259	ALGTLLHTL	1.478	0.142	ALGTLLHTL	0.594		75.677	0.405	1	0	0	train	ELISPOT	Negative	0
I	A*02:01	ALGVYGGPYV	ALGVYGGPYG	ALVYGGPYV	1.283	0.171	ALVYGGPYG	31.9	0.0	ALVYGGPYG	0.496		33.106	0.385	1	0	0	train	multimer/tetramer	Negative	0
I	A*02:01	ALHEEVVCV	ALHEEVVGV	ALHEEVVCV	0.015	0.969	ALHEEVVGV	0.006	0.985	ALHEEVVGV	0.009	0.825	1.109	0.555	1	0	0	train	multimer/tetramer	Negative	0
I	A*02:01	ALHWEQVAV	ALPWEQVAV	ALHWEQVAV	0.164	0.723	ALPWEQVAV	0.288	0.592	ALPWEQVAV	0.52	0.87	27.098	0.527	1	1	0	valid	multimer/tetramer	Negative	0
I	A*02:01	ALIEAYVDI	ALIEAYVDM	ALIEAYVDI	0.445	0.461	ALIEAYVDM	0.662	0.337	ALIEAYVDM	0.099	0.766	18.336	0.44	1	1	0	train	multimer/tetramer	Negative	0
I	A*02:01	ALIHHNTYL	ALIHHNTHL	ALIHHNTYL	0.058	0.882	ALIHHNTHL	0.124	0.775	ALIHHNTHL	0.007	0.635	0.262	0.522	1	1	1	train	multimer/tetramer	Positive	1
I	A*02:01	ALKEIIPQCI	ALKKIIPQCI	ALKEIIPQI	0.956	0.242	ALKKIIPQI	4.198	0.026	ALKKIIPQI	1.664		22.881	0.394	1	0	0	train	multimer/tetramer	Negative	0
I	A*02:01	ALLETPSLL	ALLETLSLL	ALLETPSLL	0.045	0.909	ALLETLSLL	0.036	0.923	ALLETLSLL	0.048	0.772	4.874	0.538	1	1	1	train	biological activity	Positive	1
I	A*02:01	ALLETPSLLL	ALLETLSLLL	ALLETPLLL	0.154	0.74	ALLETLLLL	0.245	0.637	ALLETLLLL	0.143		4.874	0.504	1	1	0	train	multimer/tetramer	Positive	1
I	A*02:01	ALLFLESEL	ALLFPESEL	ALLFLESEL	0.42	0.479	ALLFPESEL	0.466	0.445	ALLFPESEL	0.552	0.702	1.769	0.446	0	1	0	train	ICS	Positive-Low	1
I	A*02:01	ALLGSSCAPPL	ALLGSSCAPPP	ALLGSSPPL	1.214	0.185	ALLGSSPPP	13.493	0.002	ALLGSSPPP	4.448		98.95	0.412	1	1	0	train	biological activity	Negative	0
I	A*02:01	ALLHIVTSIL	ALLHTVTSIL	ALLHIVTSL	0.838	0.275	ALLHTVTSL	0.97	0.238	ALLHTVTSL	0.704		1.325	0.4	0	0	0	test	multimer/tetramer	Positive	1
I	A*02:01	ALLMCLLPL	ALLMCPLPL	ALLMCLLPL	1.964	0.094	ALLMCPLPL	1.126	0.203	ALLMCPLPL	0.589	0.743	16.036	0.376	1	0	1	train	ELISPOT	Negative	0
I	A*02:01	ALLPTPHCESL	ALLPTPPCESL	ALLPTPHSL	0.158	0.732	ALLPTPPSL	0.137	0.759	ALLPTPPSL	0.733		68.05	0.512	1	1	0	train	multimer/tetramer	Negative	0
I	A*02:01	ALLQEEAHV	ALLQEGAHV	ALLQEEAHV	0.083	0.836	ALLQEGAHV	0.145	0.752	ALLQEGAHV	0.091	0.759	28.631	0.515	1	1	0	train	biological activity	Negative	0
I	A*02:01	ALLQEEAHVPL	ALLQEGAHVPL	ALLQEEAHL	0.811	0.284	ALLQEGAHL	1.197	0.188	ALLQEGAHL	1.42		28.631	0.404	1	1	0	train	biological activity	Negative	0
I	A*02:01	ALLQVTLLL	ALSQVTLLL	ALLQVTLLL	0.099	0.813	ALSQVTLLL	0.134	0.763	ALSQVTLLL	0.017	0.805	1.668	0.513	1	1	0	train	multimer/tetramer	Positive	1
I	A*02:01	ALLSNDNAL	ALLSNDNAF	ALLSNDNAL	0.463	0.447	ALLSNDNAF	2.938	0.049	ALLSNDNAF	0.406	0.71	74.788	0.451	0	0	0	test	ICS	Positive	1
I	A*02:01	ALLVVSREL	AVLVVSREL	ALLVVSREL	0.512	0.413	AVLVVSREL	3.171	0.043	AVLVVSREL	0.557	0.736	57.938	0.43	0	0	0	test	ICS	Positive	1
I	A*02:01	ALNKMFFQL	ALNKMFCQL	ALNKMFFQL	0.144	0.752	ALNKMFCQL	0.82	0.281	ALNKMFCQL	0.024	0.764	5.432	0.51	0	0	0	test	ELISPOT	Positive	1
I	A*02:01	ALNSSEEYNL	ALNSNEEYNL	ALNSSEEYL	1.357	0.16	ALNSNEEYL	1.291	0.17	ALNSNEEYL	1.118		98.129	0.386	1	1	0	train	multimer/tetramer	Negative	0
I	A*02:01	ALPGFFPRL	APPGFFPRL	ALPGFFPRL	0.049	0.9	APPGFFPRL	5.889	0.013	APPGFFPRL	0.064	0.831	10.619	0.538	0	0	0	test	multimer/tetramer	Positive	1
I	A*02:01	ALPILGEQV	ALPILGGQV	ALPILGEQV	0.835	0.276	ALPILGGQV	2.773	0.055	ALPILGGQV	2.653	0.802	72.583	0.403	1	1	0	train	biological activity	Negative	0
I	A*02:01	ALPLSVFRA	AVPLSVFRA	ALPLSVFRA	0.667	0.335	AVPLSVFRA	2.934	0.05	AVPLSVFRA	0.864	0.789	40.869	0.414	0	0	0	test	ELISPOT	Negative	0
I	A*02:01	ALPPTVYEV	ALPPTVYEA	ALPPTVYEV	0.004	0.99	ALPPTVYEA	0.055	0.887	ALPPTVYEA	0.008	0.869	0.752	0.541	1	0	0	train	multimer/tetramer	Positive	1
I	A*02:01	ALPQHLIRV	APPQHLIRV	ALPQHLIRV	0.027	0.942	APPQHLIRV	6.249	0.012	APPQHLIRV	0.016	0.787	0.639	0.547	0	1	0	train	ICS	Positive	1
I	A*02:01	ALQHFELENSL	ALQHFELANSL	ALFELENSL	0.341	0.544	ALFELANSL	0.492	0.426	ALFELANSL	3.251		94.343	0.458	1	1	0	train	biological activity	Negative	0
I	A*02:01	ALQNFDNKLV	ALQNYDNKLV	ALQNFDNKV	1.989	0.092	ALQNYDNKV	2.653	0.059	ALQNYDNKV	0.491		69.585	0.364	1	1	0	train	multimer/tetramer	Negative	0
I	A*02:01	ALQQCLQGA	ALQQRLQGA	ALQQCLQGA	1.208	0.186	ALQQRLQGA	1.171	0.194	ALQQRLQGA	0.795	0.835	72.564	0.406	1	1	0	train	multimer/tetramer	Negative	0
I	A*02:01	ALQSAYVKI	ALQSAYVKN	ALQSAYVKI	0.581	0.373	ALQSAYVKN	27.387	0.0	ALQSAYVKN	0.151	0.803	35.726	0.422	1	1	0	train	multimer/tetramer	Negative	0
I	A*02:01	ALQSQSISL	VLQSQSISL	ALQSQSISL	0.104	0.806	VLQSQSISL	0.119	0.782	VLQSQSISL	0.137	0.798	57.831	0.505	1	1	1	train	ELISPOT	Negative	0
I	A*02:01	ALQSQSISLV	VLQSQSISLV	ALQSQSISV	0.694	0.325	VLQSQSISV	0.988	0.234	VLQSQSISV	0.742		57.831	0.408	1	1	1	train	ELISPOT	Negative	0
I	A*02:01	ALSDGPIDAV	ALSDGAIDAV	ALSDGPIAV	0.133	0.764	ALSDGIDAV	0.294	0.586	ALSDGAIAV	0.099		39.777	0.502	1	0	0	train	multimer/tetramer	Negative	0
I	A*02:01	ALSDQVRDV	ARSDQVRDV	ALSDQVRDV	0.261	0.621	ARSDQVRDV	23.418	0.0	ARSDQVRDV	0.32	0.801	40.185	0.488	1	1	0	train	multimer/tetramer	Negative	0
I	A*02:01	ALSPGLTRT	ALSPGSTRT	ALSPGLTRT	0.859	0.269	ALSPGSTRT	2.473	0.066	ALSPGSTRT	1.709	0.836	88.067	0.401	0	1	0	train	ELISPOT	Negative	0
I	A*02:01	ALSPVIPHI	ALSPVIPLI	ALSPVIPHI	0.008	0.982	ALSPVIPLI	0.016	0.966	ALSPVIPLI	0.01	0.799	0.127	0.554	1	1	1	train	multimer/tetramer	Positive	1
I	A*02:01	ALSYTPAEV	ALSYTPVEV	ALSYTPAEV	0.143	0.754	ALSYTPVEV	0.058	0.882	ALSYTPVEV	0.354	0.831	31.075	0.495	1	1	0	train	multimer/tetramer	Positive	1
I	A*02:01	ALTASTVPL	ALTASPVPL	ALTASTVPL	0.648	0.342	ALTASPVPL	0.509	0.414	ALTASPVPL	0.437	0.751	74.818	0.427	1	1	1	train	ELISPOT	Negative	0
I	A*02:01	ALVGAISSI	ALVGAIPSI	ALVGAISSI	0.229	0.654	ALVGAIPSI	0.028	0.94	ALVGAIPSI	0.157	0.785	41.183	0.49	1	0	1	train	ELISPOT	Negative	0
I	A*02:01	ALVNKLYSL	ALVNELYSL	ALVNKLYSL	0.027	0.941	ALVNELYSL	0.04	0.918	ALVNELYSL	0.012	0.724	4.724	0.533	1	1	0	train	multimer/tetramer	Negative	0
I	A*02:01	ALVNQQFLCV	ALLNQQFLCV	ALVNQQFLV	1.25	0.178	ALLNQQFLV	0.573	0.377	ALLNQQFLV	1.001		92.947	0.386	1	0	0	train	multimer/tetramer	Negative	0
I	A*02:01	ALVRGVCMKV	ALVRGVFMKV	ALVRGVMKV	1.279	0.172	ALVGVFMKV	0.968	0.239	ALVRGVMKV	1.029		66.045	0.377	1	1	0	train	multimer/tetramer	Negative	0
I	A*02:01	ALWDRVVDL	APWDRVVDL	ALWDRVVDL	0.017	0.965	APWDRVVDL	6.644	0.01	APWDRVVDL	0.017	0.869	0.17	0.551	1	1	0	train	multimer/tetramer	Positive	1
I	A*02:01	ALWEAFYRQNL	ALREAFYRQNL	ALWEAFQNL	0.403	0.491	ALREAFQNL	4.451	0.023	ALREAFQNL	1.309		86.424	0.508	1	0	0	train	multimer/tetramer	Negative	0
I	A*02:01	ALWPLAYGV	ALWSLAYGV	ALWPLAYGV	0.025	0.946	ALWSLAYGV	0.074	0.851	ALWSLAYGV	0.034	0.906	2.9	0.549	1	0	0	train	multimer/tetramer	Negative	0
I	A*02:01	ALWSLSRHASL	ALWSLSRHAAL	ALWSLSASL	0.978	0.236	ALWSLSAAL	1.377	0.158	ALWSLSAAL	2.254		84.194	0.396	1	1	0	valid	multimer/tetramer	Negative	0
I	A*02:01	ALYCHQLNV	ALYCHQLNI	ALYCHQLNV	0.112	0.794	ALYCHQLNI	0.422	0.478	ALYCHQLNI	0.051	0.776	11.253	0.507	0	0	0	test	ELISPOT	Negative	0
I	A*02:01	ALYGFVPVL	ALYGSVPVL	ALYGFVPVL	0.022	0.954	ALYGSVPVL	0.026	0.945	ALYGSVPVL	0.007	0.859	0.022	0.538	1	1	1	train	multimer/tetramer	Positive	1
I	A*02:01	AMAGSLVFL	AMAGSPVFL	AMAGSLVFL	0.085	0.833	AMAGSPVFL	0.119	0.781	AMAGSPVFL	0.013	0.731	0.059	0.523	1	1	0	train	multimer/tetramer	Positive	1
I	A*02:01	AMAKIQAKV	AMAKIQAKI	AMAKIQAKV	0.106	0.802	AMAKIQAKI	0.506	0.416	AMAKIQAKI	0.293	0.607	17.729	0.508	0	0	0	test	ELISA	Positive	1
I	A*02:01	AMAVLYLAL	AVAVLYLAL	AMAVLYLAL	1.918	0.098	AVAVLYLAL	4.03	0.028	AVAVLYLAL	0.173	0.75	19.01	0.369	1	1	0	train	ELISPOT	Negative	0
I	A*02:01	AMDLGIHKV	AMDLGIDKV	AMDLGIHKV	0.012	0.972	AMDLGIDKV	0.281	0.6	AMDLGIDKV	0.051	0.684	0.58	0.553	0	0	0	test	multimer/tetramer	Positive	1
I	A*02:01	AMIAKISNEL	AMITKISNEL	AMIAKINEL	1.475	0.142	AMITKINEL	1.568	0.129	AMITKINEL	2.217		47.242	0.375	1	0	0	train	ELISPOT	Negative	0
I	A*02:01	AMICGNVCV	AMICGNVCL	AMICGNVCV	0.971	0.238	AMICGNVCL	1.151	0.198	AMICGNVCL	0.199	0.716	67.537	0.401	0	0	0	test	ELISPOT	Negative	0
I	A*02:01	AMLSKVVIL	AMPSKVVIL	AMLSKVVIL	0.099	0.813	AMPSKVVIL	0.482	0.433	AMPSKVVIL	0.052	0.715	1.69	0.526	0	1	0	train	ELISPOT	Negative	0
I	A*02:01	AMVHYLMIL	AMVHYLMVL	AMVHYLMIL	0.977	0.237	AMVHYLMVL	0.663	0.337	AMVHYLMVL	0.047	0.757	9.765	0.391	1	1	0	train	biological activity	Negative	0
I	A*02:01	AMVLAVRGV	AMVLADRGV	AMVLAVRGV	1.47	0.143	AMVLADRGV	3.508	0.036	AMVLADRGV	1.8	0.788	45.613	0.381	1	1	0	valid	multimer/tetramer	Negative	0
I	A*02:01	AQAPSLWGA	AQAPSPWGA	AQAPSLWGA	0.438	0.466	AQAPSPWGA	0.649	0.342	AQAPSPWGA	0.542	0.812	44.809	0.448	1	1	0	train	biological activity	Negative	0
I	A*02:01	AQFCDVRLQV	GQFCDVRLQV	AQFDVRLQV	0.896	0.258	GQFDVRLQV	1.131	0.202	GQFDVRLQV	1.975		92.131	0.395	1	1	0	train	multimer/tetramer	Negative	0
I	A*02:01	AQFKGAWIL	AQSKGAWIL	AQFKGAWIL	0.433	0.47	AQSKGAWIL	1.646	0.12	AQSKGAWIL	1.178	0.797	16.101	0.441	1	1	1	train	multimer/tetramer	Negative	0
I	A*02:01	AQFSSDVLNLV	AQFSSEVLNLV	AQFDVLNLV	1.0	0.231	AQFEVLNLV	1.291	0.17	AQFEVLNLV	1.669		3.745	0.396	1	1	0	train	biological activity	Negative	0
I	A*02:01	AQSWAFEQV	AESWAFEQV	AQSWAFEQV	1.116	0.205	AESWAFEQV	14.397	0.002	AESWAFEQV	1.911	0.81	72.07	0.384	1	1	0	train	multimer/tetramer	Negative	0
I	A*02:01	AQVELNLML	AQEELNLML	AQVELNLML	0.475	0.438	AQEELNLML	1.221	0.184	AQEELNLML	0.201	0.681	16.205	0.446	1	1	0	train	biological activity	Negative	0
I	A*02:01	ATFLCPANV	ATFLCPADV	ATFLCPANV	1.993	0.092	ATFLCPADV	5.165	0.017	ATFLCPADV	4.003	0.757	45.611	0.365	1	1	0	train	multimer/tetramer	Negative	0
I	A*02:01	AVADMQVGAV	TVADMQVGAV	AVADMQVAV	1.376	0.158	TVADMQVGV	2.336	0.074	TVADMQVAV	1.041		93.205	0.381	1	1	0	train	multimer/tetramer	Negative	0
I	A*02:01	AVAGIIPPSV	AVAGKIPPSV	AVAGIIPSV	0.42	0.479	AVAGKIPSV	0.476	0.437	AVAGKIPSV	0.425		49.723	0.45	0	1	0	train	ELISPOT	Negative	0
I	A*02:01	AVDDIFVKA	AVDDIFVEA	AVDDIFVKA	0.478	0.436	AVDDIFVEA	0.406	0.489	AVDDIFVEA	0.048	0.681	13.852	0.432	1	1	0	train	biological activity	Negative	0
I	A*02:01	AVFDVGRITEV	AAFDVGRITEV	AVFDVITEV	0.246	0.636	AAFDVITEV	1.455	0.145	AAFDVITEV	0.686		94.414	0.469	1	1	0	train	multimer/tetramer	Negative	0
I	A*02:01	AVGSYVYSV	AVGSHVYSV	AVGSYVYSV	0.135	0.762	AVGSHVYSV	0.096	0.817	AVGSHVYSV	0.029	0.795	2.949	0.498	1	1	1	train	multimer/tetramer	Positive	1
I	A*02:01	AVIDAYTEI	AVINAYTEI	AVIDAYTEI	0.514	0.412	AVINAYTEI	1.954	0.095	AVINAYTEI	0.094	0.735	11.417	0.426	1	1	1	train	multimer/tetramer	Negative	0
I	A*02:01	AVLERYLEL	AVLERDLEL	AVLERYLEL	0.307	0.574	AVLERDLEL	0.356	0.531	AVLERDLEL	0.104	0.733	4.784	0.475	0	0	0	test	ICS	Positive	1
I	A*02:01	AVLGSFSYV	AVLGSFPYV	AVLGSFSYV	0.266	0.615	AVLGSFPYV	0.064	0.871	AVLGSFPYV	0.08	0.739	4.762	0.482	1	0	0	train	multimer/tetramer	Negative	0
I	A*02:01	AVMRWGMPL	AVMRWGMPP	AVMRWGMPL	1.936	0.096	AVMRWGMPP	15.058	0.002	AVMRWGMPP	2.005	0.855	12.947	0.395	1	1	0	valid	ELISPOT	Positive	1
I	A*02:01	CLDLKILYL	CRDLKILYL	CLDLKILYL	0.494	0.424	CRDLKILYL	13.064	0.002	CRDLKILYL	0.045	0.599	9.241	0.448	1	1	0	train	multimer/tetramer	Negative	0
I	A*02:01	CLFLEIYTV	CLFLGIYTV	CLFLEIYTV	0.435	0.468	CLFLGIYTV	0.422	0.477	CLFLGIYTV	0.02	0.773	1.444	0.442	1	0	1	train	ELISPOT	Negative	0
I	A*02:01	CLLTNWPSV	SLLTNWPSV	CLLTNWPSV	0.826	0.279	SLLTNWPSV	0.09	0.824	SLLTNWPSV	0.278	0.785	57.248	0.408	1	1	0	train	multimer/tetramer	Negative	0
I	A*02:01	CLNEYHLFL	CLNEYHLFF	CLNEYHLFL	0.471	0.441	CLNEYHLFF	4.978	0.018	CLNEYHLFF	0.02	0.688	1.882	0.45	1	1	1	train	multimer/tetramer	Positive	1
I	A*02:01	CLPEIPGV	CLPQIPGV	CL-PEIPGV	1.901	0.099	CL-PQIPGV	2.629	0.06	CL-PQIPGV	6.359		78.121	0.366	1	0	0	train	multimer/tetramer	Negative	0
I	A*02:01	CMGENQFNV	FMGENQFNV	CMGENQFNV	0.724	0.314	FMGENQFNV	0.028	0.94	FMGENQFNV	0.327	0.646	68.483	0.418	1	1	0	train	multimer/tetramer	Negative	0
I	A*02:01	CMWGRLWQL	CQWGRLWQL	CMWGRLWQL	0.327	0.557	CQWGRLWQL	0.432	0.47	CQWGRLWQL	0.092	0.857	25.625	0.464	0	0	0	test	ELISA	Positive	1
I	A*02:01	CMYEAVNEV	GMYEAVNEV	CMYEAVNEV	0.102	0.808	GMYEAVNEV	0.009	0.978	GMYEAVNEV	0.061	0.755	2.115	0.517	1	1	0	train	multimer/tetramer	Negative	0
I	A*02:01	CVQPHYITV	CVQPHHITV	CVQPHYITV	1.25	0.178	CVQPHHITV	1.429	0.15	CVQPHHITV	0.034	0.785	52.443	0.38	1	1	0	train	biological activity	Negative	0
I	A*02:01	ELFDPNQSPQV	ELFEPNQSPQV	ELFDPSPQV	0.512	0.412	ELFEPSPQV	0.636	0.347	ELFEPSPQV	1.811		99.089	0.432	1	1	0	train	multimer/tetramer	Negative	0
I	A*02:01	EMASVLFKA	EVASVLFKA	EMASVLFKA	0.963	0.24	EVASVLFKA	2.532	0.064	EVASVLFKA	0.482	0.655	27.83	0.396	1	0	0	valid	multimer/tetramer	Negative	0
I	A*02:01	EMDDFEIVV	ERDDFEIVV	EMDDFEIVV	0.684	0.329	ERDDFEIVV	10.983	0.003	ERDDFEIVV	0.066	0.537	9.981	0.43	0	0	0	test	biological activity	Positive	1
I	A*02:01	FAIADTAYV	FASADTAYV	FAIADTAYV	0.555	0.388	FASADTAYV	0.958	0.241	FASADTAYV	0.262	0.689	0.733	0.43	1	1	0	train	ELISPOT	Positive	1
I	A*02:01	FALGNVISA	SALGNVISA	FALGNVISA	1.085	0.212	SALGNVISA	2.28	0.077	SALGNVISA	0.375	0.742	22.945	0.388	1	1	1	train	multimer/tetramer	Negative	0
I	A*02:01	FALGNVISAL	SALGNVISAL	FLGNVISAL	1.499	0.138	SLGNVISAL	2.097	0.086	SLGNVISAL	1.552		54.423	0.374	1	1	0	train	multimer/tetramer	Negative	0
I	A*02:01	FALLQEEAHV	FALLQEGAHV	FLLQEEAHV	0.508	0.415	FLLQEGAHV	0.614	0.356	FLLQEGAHV	7.021		28.631	0.43	1	1	0	train	biological activity	Negative	0
I	A*02:01	FFSSVTVAL	FFSSVTVAF	FFSSVTVAL	1.935	0.097	FFSSVTVAF	7.994	0.007	FFSSVTVAF	0.926	0.681	57.091	0.382	1	1	0	train	biological activity	Negative	0
I	A*02:01	FHLAELCIEV	LHLAELCIEV	FLAELCIEV	0.664	0.336	LLAELCIEV	1.421	0.151	LLAELCIEV	2.67		9.132	0.415	1	0	0	train	multimer/tetramer	Negative	0
I	A*02:01	FIAEQILATL	SIAEQILATL	FIAEQILTL	0.307	0.574	SIAEILATL	0.617	0.354	SIAEQILTL	0.096		80.552	0.459	1	0	0	train	multimer/tetramer	Negative	0
I	A*02:01	FIASNGVKLV	FIASKGVKLV	FIASGVKLV	1.763	0.109	FIASGVKLV	1.771	0.108	FIASGVKLV	0.91		29.777	0.365	0	0	0	train	51 chromium	Positive	1
I	A*02:01	FIDCYLLAI	SIDCYLLAI	FIDCYLLAI	1.241	0.18	SIDCYLLAI	2.685	0.058	SIDCYLLAI	0.027	0.649	1.46	0.381	1	1	0	train	multimer/tetramer	Positive	1
I	A*02:01	FIFSYVVAV	FIISYVVAV	FIFSYVVAV	0.054	0.891	FIISYVVAV	0.052	0.893	FIISYVVAV	0.01	0.76	0.986	0.536	1	1	0	train	multimer/tetramer	Positive	1
I	A*02:01	FIGPLMDAL	IIGPLMDAL	FIGPLMDAL	1.05	0.22	IIGPLMDAL	2.447	0.068	IIGPLMDAL	0.609	0.789	16.264	0.394	1	1	1	train	multimer/tetramer	Negative	0
I	A*02:01	FIHGGAIATV	FIHGGAIATM	FIHGGIATV	0.47	0.442	FIHGGIATM	2.794	0.054	FIHGGIATM	0.163		90.945	0.443	1	1	0	train	multimer/tetramer	Negative	0
I	A*02:01	FILDAVQRV	SILDAVQRV	FILDAVQRV	0.01	0.977	SILDAVQRV	0.027	0.941	SILDAVQRV	0.051	0.741	0.229	0.54	1	1	1	train	multimer/tetramer	Positive	1
I	A*02:01	FILDLFRTWNI	FILDLFRTRNI	FILDRTWNI	1.711	0.114	FILDLTRNI	5.01	0.018	FILDRTRNI	1.661		66.47	0.404	1	1	0	train	multimer/tetramer	Negative	0
I	A*02:01	FIMDTIGGREV	FIMDTIGGGEV	FIMDTIREV	0.405	0.49	FIMDTIGEV	0.892	0.259	FIMDTIGEV	0.628		93.43	0.453	1	1	0	train	multimer/tetramer	Negative	0
I	A*02:01	FIMGISILL	FITGISILL	FIMGISILL	0.113	0.792	FITGISILL	0.246	0.636	FITGISILL	0.032	0.676	0.09	0.505	1	1	0	train	multimer/tetramer	Positive	1
I	A*02:01	FIMTLNTSL	FIMTFNTSL	FIMTLNTSL	0.248	0.634	FIMTFNTSL	0.201	0.684	FIMTFNTSL	0.094	0.711	9.538	0.475	0	0	0	test	ELISPOT	Positive	1
I	A*02:01	FIPKFVSFL	LIPKFVSFL	FIPKFVSFL	0.393	0.5	LIPKFVSFL	1.419	0.152	LIPKFVSFL	0.097	0.657	21.496	0.447	1	1	0	train	multimer/tetramer	Negative	0
I	A*02:01	FIWLATRRV	SIWLATRRV	FIWLATRRV	0.717	0.316	SIWLATRRV	1.224	0.183	SIWLATRRV	2.27	0.78	36.919	0.408	1	0	0	train	multimer/tetramer	Negative	0
I	A*02:01	FIYIFHTL	FIYVFHTL	FIY-IFHTL	1.646	0.12	FIY-VFHTL	1.623	0.122	FIY-VFHTL	1.396		66.8	0.367	0	0	0	test	biological activity	Positive	1
I	A*02:01	FIYLFVTET	FIYLFVPET	FIYLFVTET	1.289	0.17	FIYLFVPET	0.801	0.286	FIYLFVPET	0.826	0.763	7.012	0.392	1	0	0	train	multimer/tetramer	Negative	0
I	A*02:01	FIYQYYSSI	FIDQYYSSI	FIYQYYSSI	0.914	0.253	FIDQYYSSI	0.581	0.373	FIDQYYSSI	0.144	0.679	13.655	0.395	1	1	0	train	multimer/tetramer	Positive	1
I	A*02:01	FLAADGHPA	FLAADGDPA	FLAADGHPA	0.456	0.452	FLAADGDPA	2.116	0.085	FLAADGDPA	2.443	0.75	38.169	0.448	1	1	0	train	multimer/tetramer	Negative	0
I	A*02:01	FLAEHEYGL	FLAEHDYGL	FLAEHEYGL	0.004	0.99	FLAEHDYGL	0.005	0.988	FLAEHDYGL	0.013	0.587	0.076	0.544	0	1	0	train	multimer/tetramer	Positive	1
I	A*02:01	FLAKILKPL	FLAKIFKPL	FLAKILKPL	0.159	0.731	FLAKIFKPL	0.346	0.54	FLAKIFKPL	0.305	0.481	8.803	0.496	1	1	0	train	multimer/tetramer	Negative	0
I	A*02:01	FLAPLFLVLL	FLAPLFMVLL	FLAPLLVLL	0.33	0.554	FLAPLMVLL	0.467	0.444	FLAPLMVLL	0.027		0.557	0.452	1	1	0	train	ELISPOT	Positive	1
I	A*02:01	FLAPTGVPV	FLVPTGVPV	FLAPTGVPV	0.041	0.917	FLVPTGVPV	0.107	0.801	FLVPTGVPV	0.4	0.799	3.396	0.529	0	1	0	train	ELISPOT	Negative	0
I	A*02:01	FLASPSVPL	VLASPSVPL	FLASPSVPL	0.054	0.891	VLASPSVPL	0.25	0.632	VLASPSVPL	0.858	0.697	7.252	0.53	1	1	0	valid	multimer/tetramer	Positive	1
I	A*02:01	FLAYELLPAL	VLAYELLPAL	FLAELLPAL	0.194	0.689	VLAELLPAL	0.356	0.532	VLAELLPAL	0.468		71.979	0.489	1	1	0	train	multimer/tetramer	Negative	0
I	A*02:01	FLCEILRSMSI	FLCEILRSMCI	FLCEISMSI	1.739	0.111	FLCEILRSI	3.251	0.042	FLCEISMCI	1.659		22.208	0.384	1	0	0	train	multimer/tetramer	Negative	0
I	A*02:01	FLCNARVKV	FQCNARVKV	FLCNARVKV	0.525	0.405	FQCNARVKV	2.873	0.052	FQCNARVKV	0.498	0.788	33.833	0.433	1	0	0	train	multimer/tetramer	Negative	0
I	A*02:01	FLCRFKQLL	FLRRFKQLL	FLCRFKQLL	0.772	0.297	FLRRFKQLL	1.785	0.107	FLRRFKQLL	1.185	0.657	45.133	0.451	1	1	0	valid	biological activity	Negative	0
I	A*02:01	FLDEFMEGV	FLDEFMEAV	FLDEFMEGV	0.021	0.955	FLDEFMEAV	0.011	0.975	FLDEFMEAV	0.005	0.616	0.233	0.535	1	1	1	train	multimer/tetramer	Positive	1
I	A*02:01	FLDEGFSGL	FPDEGFSGL	FLDEGFSGL	0.005	0.989	FPDEGFSGL	2.546	0.063	FPDEGFSGL	0.066	0.672	1.293	0.556	1	0	0	train	multimer/tetramer	Negative	0
I	A*02:01	FLDEGFSGLV	FPDEGFSGLV	FLDEGFSLV	0.075	0.85	FPDEGFSLV	8.565	0.006	FPDEGFSLV	0.176		1.293	0.528	1	0	0	valid	multimer/tetramer	Negative	0
I	A*02:01	FLDFMTKINDL	FLDFMTKINGL	FLDTKINDL	1.969	0.094	FLDTKINGL	0.597	0.363	FLDTKINGL	3.687		75.46	0.374	1	1	0	train	biological activity	Negative	0
I	A*02:01	FLDKFMEAV	FLDEFMEAV	FLDKFMEAV	0.025	0.946	FLDEFMEAV	0.011	0.975	FLDEFMEAV	0.017	0.619	1.502	0.535	1	0	0	train	multimer/tetramer	Negative	0
I	A*02:01	FLDPDIGGL	FLDPDIGGV	FLDPDIGGL	0.038	0.92	FLDPDIGGV	0.03	0.934	FLDPDIGGV	0.513	0.77	0.532	0.538	0	0	0	test	ELISPOT	Negative	0
I	A*02:01	FLDPDLTNI	SLDPDLTNI	FLDPDLTNI	0.005	0.988	SLDPDLTNI	0.027	0.941	SLDPDLTNI	0.018	0.716	0.315	0.543	1	0	0	train	multimer/tetramer	Positive	1
I	A*02:01	FLDPLAHEI	FLDPLAYEI	FLDPLAHEI	0.001	0.997	FLDPLAYEI	0.004	0.989	FLDPLAYEI	0.034	0.775	0.55	0.544	1	1	0	train	biological activity	Negative	0
I	A*02:01	FLEAFHLV	FLEAFHEV	FL-EAFHLV	0.558	0.386	FL-EAFHEV	0.279	0.602	FL-EAFHEV	1.411		24.597	0.421	0	0	0	test	biological activity	Positive-Low	1
I	A*02:01	FLEEHKEFL	LLEEHKEFL	FLEEHKEFL	0.047	0.904	LLEEHKEFL	0.329	0.555	LLEEHKEFL	0.136	0.479	5.5	0.529	0	1	0	valid	ELISPOT	Negative	0
I	A*02:01	FLEIYTVTV	FLGIYTVTV	FLEIYTVTV	0.108	0.8	FLGIYTVTV	0.082	0.837	FLGIYTVTV	0.032	0.686	0.006	0.512	1	1	1	train	multimer/tetramer	Positive	1
I	A*02:01	FLEPQWYRV	FLEPQWYSV	FLEPQWYRV	0.072	0.855	FLEPQWYSV	0.04	0.918	FLEPQWYSV	0.402	0.788	9.842	0.53	1	1	0	train	multimer/tetramer	Negative	0
I	A*02:01	FLFELIPEP	FPFELIPEP	FLFELIPEP	0.254	0.628	FPFELIPEP	12.009	0.003	FPFELIPEP	0.424	0.896	1.646	0.483	1	1	0	train	multimer/tetramer	Positive-Low	1
I	A*02:01	FLFMYLVMV	FLFMYLVTV	FLFMYLVMV	0.362	0.526	FLFMYLVTV	0.168	0.715	FLFMYLVTV	0.01	0.795	0.139	0.448	1	1	0	train	multimer/tetramer	Positive	1
I	A*02:01	FLFQDSKKI	FFFQDSKKI	FLFQDSKKI	0.166	0.719	FFFQDSKKI	7.336	0.008	FFFQDSKKI	1.617	0.562	30.895	0.495	1	1	1	valid	ELISPOT	Negative	0
I	A*02:01	FLFQEECWHL	FLSQEECWHL	FLFQEEWHL	0.216	0.668	FLSQEEWHL	0.551	0.39	FLSQEEWHL	0.232		43.826	0.481	1	0	0	train	multimer/tetramer	Negative	0
I	A*02:01	FLFRILPHT	FLFRILPDT	FLFRILPHT	0.27	0.611	FLFRILPDT	0.936	0.247	FLFRILPDT	0.277	0.761	7.316	0.474	0	0	0	test	ELISPOT	Positive	1
I	A*02:01	FLFYPLDFT	FFFYPLDFT	FLFYPLDFT	1.088	0.211	FFFYPLDFT	13.845	0.002	FFFYPLDFT	2.33	0.759	1.159	0.394	1	1	0	train	ELISPOT	Positive	1
I	A*02:01	FLGEAWAQV	SLGEAWAQV	FLGEAWAQV	0.055	0.888	SLGEAWAQV	0.126	0.771	SLGEAWAQV	0.392	0.825	5.79	0.523	1	1	0	train	multimer/tetramer	Positive-Low	1
I	A*02:01	FLGIFNTGFKM	FLGIFNTGLKM	FLFNTGFKM	1.953	0.095	FLFNTGLKM	1.776	0.108	FLFNTGLKM	4.77		62.531	0.37	1	1	0	train	biological activity	Negative	0
I	A*02:01	FLGITNML	FQGITNML	FL-GITNML	1.383	0.157	FQ-GITNML	7.594	0.008	FQ-GITNML	1.995		62.474	0.384	0	0	0	train	biological activity	Positive-High	1
I	A*02:01	FLGSLLILV	SLGSLLILV	FLGSLLILV	0.113	0.792	SLGSLLILV	0.093	0.821	SLGSLLILV	0.013	0.746	0.425	0.503	1	0	0	train	multimer/tetramer	Positive	1
I	A*02:01	FLGSLLILVV	SLGSLLILVV	FLGSLLILV	1.668	0.118	SLGSLLILV	1.481	0.141	SLGSLLILV	0.092		0.425	0.37	1	0	0	train	multimer/tetramer	Negative	0
I	A*02:01	FLGTSTLLVSV	FLGTSTLLVWV	FLGTSLVSV	0.756	0.302	FLGTSTLLV	1.898	0.099	FLGTSLVWV	0.946		9.072	0.42	0	0	0	train	biological activity	Positive	1
I	A*02:01	FLHKGLSKPV	FLHEGLSKPV	FLHKGLSKV	0.579	0.374	FLHEGLSKV	0.085	0.833	FLHEGLSKV	4.676		97.112	0.42	1	1	0	train	multimer/tetramer	Negative	0
I	A*02:01	FLHKGYVPC	FLHEGYVPC	FLHKGYVPC	1.487	0.14	FLHEGYVPC	0.465	0.445	FLHEGYVPC	1.758	0.834	7.507	0.374	1	1	0	train	multimer/tetramer	Negative	0
I	A*02:01	FLHTVSKTRL	FLHTVSKTRP	FLHTVSTRL	1.496	0.139	FLHTVSTRP	12.026	0.003	FLHTVSTRP	3.469		90.838	0.403	1	1	0	train	biological activity	Negative	0
I	A*02:01	FLIHSSTGL	FLIHPSTGL	FLIHSSTGL	0.09	0.825	FLIHPSTGL	0.05	0.899	FLIHPSTGL	0.263	0.641	3.864	0.519	0	0	0	test	ICS	Negative	0
I	A*02:01	FLIHSSTGLI	FLIHPSTGLI	FLIHSSTGI	1.928	0.097	FLIHPSTGI	1.307	0.167	FLIHPSTGI	2.062		3.864	0.374	0	0	0	train	ICS	Negative	0
I	A*02:01	FLILRGVLV	FLILRGVLG	FLILRGVLV	0.385	0.507	FLILRGVLG	11.584	0.003	FLILRGVLG	0.742	0.74	2.265	0.45	1	1	0	valid	multimer/tetramer	Negative	0
I	A*02:01	FLILVSTV	FLILVSTL	FLI-LVSTV	1.501	0.138	FLI-LVSTL	1.499	0.138	FLI-LVSTL	0.937		68.993	0.382	1	0	0	train	multimer/tetramer	Negative	0
I	A*02:01	FLIQTEQKL	FLVQTEQKL	FLIQTEQKL	0.043	0.912	FLVQTEQKL	0.104	0.806	FLVQTEQKL	0.301	0.578	0.733	0.529	0	1	0	train	ICS	Positive	1
I	A*02:01	FLIYLDVSV	FLTYLDVSV	FLIYLDVSV	0.123	0.775	FLTYLDVSV	0.15	0.746	FLTYLDVSV	0.124	0.695	0.003	0.505	1	1	1	train	multimer/tetramer	Positive	1
I	A*02:01	FLKDSVKV	FLKDEVKV	FL-KDSVKV	1.207	0.186	FLKDEV-KV	1.287	0.171	FL-KDEVKV	13.697		96.906	0.399	1	0	0	train	multimer/tetramer	Negative	0
I	A*02:01	FLKHKMPLSL	FLKHKLPLSL	FLHKMPLSL	1.141	0.2	FLHKLPLSL	0.8	0.287	FLHKLPLSL	1.936		98.698	0.383	0	1	0	train	ELISPOT	Negative	0
I	A*02:01	FLLDDPLSTV	FLLDDPLSAV	FLLDDPLSV	0.009	0.978	FLLDDPLSV	0.014	0.969	FLLDDPLSV	0.013		3.804	0.537	1	1	0	train	multimer/tetramer	Negative	0
I	A*02:01	FLLDEAIGL	FLLDEANGL	FLLDEAIGL	0.009	0.979	FLLDEANGL	0.022	0.952	FLLDEANGL	0.042	0.705	0.038	0.549	1	1	0	train	ELISPOT	Positive-Intermediate	1
I	A*02:01	FLLDETEVSV	FLLDGTEVSV	FLLDETVSV	0.02	0.958	FLLDGTVSV	0.015	0.968	FLLDGTVSV	0.016		1.706	0.541	1	0	0	train	multimer/tetramer	Negative	0
I	A*02:01	FLLDSCTKL	SLLDSCTKL	FLLDSCTKL	0.03	0.934	SLLDSCTKL	0.084	0.835	SLLDSCTKL	0.034	0.746	0.973	0.532	1	1	0	train	ELISA	Positive	1
I	A*02:01	FLLGKTSSV	FLQGKTSSV	FLLGKTSSV	0.006	0.985	FLQGKTSSV	0.024	0.949	FLQGKTSSV	0.089	0.67	4.966	0.559	1	0	1	train	ELISPOT	Negative	0
I	A*02:01	FLLICGLQQV	FLLICGLRQV	FLLIGLQQV	0.288	0.592	FLLIGLRQV	0.783	0.293	FLLIGLRQV	0.459		7.566	0.471	0	0	0	train	biological activity	Positive-Low	1
I	A*02:01	FLLINSSV	FLLINASV	FLL-INSSV	1.809	0.105	FLL-INASV	1.688	0.116	FLL-INASV	9.726		97.962	0.374	1	0	0	train	multimer/tetramer	Negative	0
I	A*02:01	FLLRFLYTQL	SLLRFLYTQL	FLLRFLTQL	1.027	0.225	SLLRFLTQL	1.124	0.204	SLLRFLTQL	0.193		14.491	0.39	1	1	0	train	multimer/tetramer	Positive	1
I	A*02:01	FLLWKATGV	FLSWKATGV	FLLWKATGV	0.086	0.831	FLSWKATGV	0.178	0.702	FLSWKATGV	0.626	0.799	4.018	0.516	1	0	0	train	multimer/tetramer	Negative	0
I	A*02:01	FLLYGLSSVAL	FLLYGLSLVAL	FLLYGSVAL	0.909	0.254	FLLYGLSAL	1.431	0.149	FLLYGSVAL	1.918		1.12	0.393	0	0	0	train	biological activity	Negative	0
I	A*02:01	FLLYYGQDI	FLLYYGRDI	FLLYYGQDI	1.39	0.156	FLLYYGRDI	3.07	0.046	FLLYYGRDI	2.724	0.739	5.188	0.384	1	1	0	valid	multimer/tetramer	Negative	0
I	A*02:01	FLMASISSF	FLMASISSS	FLMASISSF	0.773	0.296	FLMASISSS	1.016	0.227	FLMASISSS	0.874	0.584	27.395	0.408	1	1	1	train	multimer/tetramer	Negative	0
I	A*02:01	FLMASISSFL	FLMASISSSL	FLMSISSFL	0.444	0.461	FLASISSSL	0.442	0.463	FLMSISSSL	0.393		0.539	0.439	1	1	0	train	multimer/tetramer	Negative	0
I	A*02:01	FLMASISSFLL	FLMASISSSLL	FLMASISSL	0.582	0.372	FLMASISSL	0.725	0.313	FLMASISSL	0.679		0.539	0.416	1	1	0	train	biological activity	Negative	0
I	A*02:01	FLMRVMDISYL	FLMRVMDIPYL	FLMRDISYL	0.513	0.412	FLMRDIPYL	0.273	0.608	FLMRDIPYL	0.568		65.358	0.441	1	1	0	valid	biological activity	Negative	0
I	A*02:01	FLNCDIMLGV	FLNYDIMLGV	FLNDIMLGV	0.253	0.629	FLNDIMLGV	0.188	0.694	FLNDIMLGV	0.144		41.0	0.467	1	0	0	train	multimer/tetramer	Positive	1
I	A*02:01	FLNDASACV	FLNDAGACV	FLNDASACV	0.053	0.891	FLNDAGACV	0.111	0.795	FLNDAGACV	0.207	0.815	6.655	0.535	1	0	0	train	multimer/tetramer	Negative	0
I	A*02:01	FLNDLLSVL	FLNDLLSVM	FLNDLLSVL	0.026	0.943	FLNDLLSVM	0.116	0.787	FLNDLLSVM	0.021	0.733	0.471	0.532	1	1	0	train	multimer/tetramer	Positive	1
I	A*02:01	FLNDSEQV	FLNDSEQV	FLND-SEQV	0.67	0.334	FLND-SEQV	0.67	0.334	FLND-SEQV	9.449		97.312	0.408	1	0	0	valid	multimer/tetramer	Negative	0
I	A*02:01	FLNFLPTV	FLNFVPTV	FLN-FLPTV	0.362	0.527	FLN-FVPTV	0.295	0.585	FLN-FVPTV	0.836		51.289	0.452	1	0	0	train	multimer/tetramer	Negative	0
I	A*02:01	FLNSFQEL	FLNSFEEL	FLN-SFQEL	0.777	0.295	FLN-SFEEL	0.878	0.263	FLN-SFEEL	6.486		53.836	0.403	1	0	0	train	multimer/tetramer	Negative	0
I	A*02:01	FLNVLFPLL	FLNVFFPLL	FLNVLFPLL	0.195	0.689	FLNVFFPLL	0.224	0.66	FLNVFFPLL	0.071	0.778	1.248	0.486	1	1	0	train	multimer/tetramer	Positive	1
I	A*02:01	FLPDLNVNA	FLPDLNANA	FLPDLNVNA	0.115	0.788	FLPDLNANA	0.214	0.67	FLPDLNANA	0.144	0.784	0.36	0.502	1	1	0	train	multimer/tetramer	Positive	1
I	A*02:01	FLPKQGQIFCL	FLPKQGQIFCS	FLQGQIFCL	1.502	0.138	FLQGQIFCS	9.966	0.004	FLQGQIFCS	4.282		83.248	0.382	1	0	0	train	multimer/tetramer	Negative	0
I	A*02:01	FLPRPPLPPSV	FPPRPPLPPSV	FLPPLPPSV	0.172	0.709	FPPPLPPSV	7.368	0.008	FPPPLPPSV	3.805		81.344	0.5	1	1	0	train	biological activity	Negative	0
I	A*02:01	FLPVTDASSV	SLPVTDASSV	FLPTDASSV	1.242	0.179	SLVTDASSV	2.528	0.064	SLPTDASSV	2.459		99.631	0.381	1	1	0	train	biological activity	Negative	0
I	A*02:01	FLQDLKFV	LLQDLKFV	FLQDLKF-V	1.209	0.186	LLQDLKF-V	3.466	0.037	LLQDLKF-V	1.054		23.071	0.385	1	0	0	train	multimer/tetramer	Negative	0
I	A*02:01	FLQFRGNEV	FLQSRGNEV	FLQFRGNEV	0.442	0.462	FLQSRGNEV	0.235	0.647	FLQSRGNEV	2.779	0.766	63.701	0.443	1	1	1	train	multimer/tetramer	Negative	0
I	A*02:01	FLQKYTVKL	FLQEYTVKL	FLQKYTVKL	0.018	0.962	FLQEYTVKL	0.003	0.994	FLQEYTVKL	0.021	0.679	0.105	0.538	1	0	1	train	ELISPOT	Negative	0
I	A*02:01	FLRHMCHFTEV	FLRHMCHFIEV	FLMCHFTEV	1.498	0.138	FLMCHFIEV	1.781	0.107	FLMCHFIEV	3.772		69.824	0.375	1	0	0	train	multimer/tetramer	Negative	0
I	A*02:01	FLRNIPRSI	FLRNIPGSI	FLRNIPRSI	1.196	0.188	FLRNIPGSI	1.928	0.097	FLRNIPGSI	0.83	0.681	89.975	0.394	1	1	0	train	biological activity	Negative	0
I	A*02:01	FLSASSNSF	FPSASSNSF	FLSASSNSF	1.805	0.106	FPSASSNSF	20.207	0.001	FPSASSNSF	5.884	0.539	82.172	0.38	1	1	0	train	biological activity	Negative	0
I	A*02:01	FLSDHLYLV	FLSDHPYLV	FLSDHLYLV	0.002	0.996	FLSDHPYLV	0.002	0.996	FLSDHPYLV	0.001	0.69	0.0	0.544	1	1	0	train	multimer/tetramer	Positive	1
I	A*02:01	FLSEFAGTQL	FLPEFAGTQL	FLSEFGTQL	0.152	0.743	FLPEFATQL	0.265	0.617	FLPEFGTQL	0.213		60.352	0.521	1	0	0	train	multimer/tetramer	Negative	0
I	A*02:01	FLSELEASV	SLSELEASV	FLSELEASV	0.015	0.968	SLSELEASV	0.03	0.932	SLSELEASV	0.063	0.656	12.104	0.539	1	0	0	train	multimer/tetramer	Negative	0
I	A*02:01	FLSGGGPFSNL	SLSGGGPFSNL	FLSGGGPFL	0.421	0.478	SLSGGGPFL	1.085	0.212	SLSGGGPFL	2.394		74.783	0.44	1	1	0	train	multimer/tetramer	Negative	0
I	A*02:01	FLSLRRMLV	FLNLRRMLV	FLSLRRMLV	1.192	0.189	FLNLRRMLV	1.119	0.205	FLNLRRMLV	1.921	0.763	23.894	0.4	0	0	0	test	multimer/tetramer	Negative	0
I	A*02:01	FLSNFIILML	FLSNFIIQML	FLSNIILML	0.631	0.349	FLSNFIIQL	0.314	0.568	FLSNIIQML	0.062		0.109	0.423	1	1	0	valid	multimer/tetramer	Positive	1
I	A*02:01	FLSQRVAFL	FLRQRVAFL	FLSQRVAFL	0.069	0.861	FLRQRVAFL	0.594	0.365	FLRQRVAFL	0.054	0.777	16.501	0.562	1	1	1	train	multimer/tetramer	Negative	0
I	A*02:01	FLSTHLKLFL	FLSTHLKLFP	FLSTHLLFL	0.858	0.269	FLSTHLLFP	9.824	0.004	FLSTHLLFP	0.516		34.323	0.423	1	1	0	train	biological activity	Negative	0
I	A*02:01	FLSTVMDRV	VLSTVMDRV	FLSTVMDRV	0.061	0.875	VLSTVMDRV	0.265	0.616	VLSTVMDRV	0.247	0.663	3.384	0.526	1	1	0	train	multimer/tetramer	Negative	0
I	A*02:01	FLTAHSLPL	FLTAHRLPL	FLTAHSLPL	0.269	0.612	FLTAHRLPL	0.94	0.246	FLTAHRLPL	0.473	0.674	7.949	0.494	1	1	0	valid	ELISPOT	Positive	1
I	A*02:01	FLTDVACRV	FLIDVACRV	FLTDVACRV	0.074	0.851	FLIDVACRV	0.041	0.915	FLIDVACRV	0.187	0.772	1.153	0.52	0	0	0	test	ICS	Positive	1
I	A*02:01	FLTEGERSPYL	FVTEGERSPYL	FLTEGSPYL	0.101	0.81	FVTEGSPYL	1.138	0.201	FVTEGSPYL	2.35		93.377	0.51	0	0	0	train	biological activity	Positive	1
I	A*02:01	FLTKLVHLV	FLTKLVHLG	FLTKLVHLV	0.021	0.955	FLTKLVHLG	4.966	0.018	FLTKLVHLG	0.006	0.75	0.118	0.541	1	0	0	train	multimer/tetramer	Negative	0
I	A*02:01	FLTVFSHFM	FLTVFSPFM	FLTVFSHFM	0.402	0.492	FLTVFSPFM	0.496	0.423	FLTVFSPFM	0.171	0.685	2.041	0.463	1	1	0	train	multimer/tetramer	Positive	1
I	A*02:01	FLVESQLHL	FLVESQLQL	FLVESQLHL	0.009	0.979	FLVESQLQL	0.007	0.983	FLVESQLQL	0.09	0.594	0.897	0.553	1	0	0	train	multimer/tetramer	Negative	0
I	A*02:01	FLVLMPMKV	FLALMPMKV	FLVLMPMKV	0.129	0.768	FLALMPMKV	0.039	0.92	FLALMPMKV	0.399	0.778	0.874	0.499	1	1	0	train	multimer/tetramer	Negative	0
I	A*02:01	FLVNKFSTL	FLVNKFSTV	FLVNKFSTL	0.062	0.874	FLVNKFSTV	0.025	0.946	FLVNKFSTV	0.061	0.658	4.926	0.529	1	1	0	train	multimer/tetramer	Negative	0
I	A*02:01	FLVSVIFFV	FLVSVIFFC	FLVSVIFFV	0.173	0.707	FLVSVIFFC	2.016	0.091	FLVSVIFFC	0.001	0.684	2.659	0.486	0	0	0	test	ELISPOT	Positive	1
I	A*02:01	FLWGSRAHA	FLWGSKAHA	FLWGSRAHA	0.289	0.592	FLWGSKAHA	0.155	0.739	FLWGSKAHA	1.031	0.816	42.379	0.464	1	0	0	train	multimer/tetramer	Negative	0
I	A*02:01	FLWGSRAHAEI	FLWGSRAHREI	FLWGSHAEI	1.214	0.185	FLWGSRAEI	1.669	0.118	FLWGSHREI	2.291		38.087	0.396	1	0	0	train	multimer/tetramer	Negative	0
I	A*02:01	FLYAYLDILL	LLYAYLDILL	FLYAYDILL	0.584	0.371	LLYAYDILL	1.586	0.126	LLYAYDILL	0.084		0.235	0.421	0	0	0	train	multimer/tetramer	Positive	1
I	A*02:01	FLYELEEKMEV	FLHELEEKMEV	FLYEEKMEV	0.052	0.894	FLLEEKMEV	0.094	0.82	FLHEEKMEV	0.16		0.532	0.525	1	0	0	valid	multimer/tetramer	Negative	0
I	A*02:01	FLYNLLTRV	FLYNPLTRV	FLYNLLTRV	0.011	0.974	FLYNPLTRV	0.005	0.988	FLYNPLTRV	0.005	0.767	0.028	0.546	1	1	1	train	multimer/tetramer	Positive	1
I	A*02:01	FLYSMGSIKFI	FLYCMGSIKFI	FLMGSIKFI	1.373	0.158	FLMGSIKFI	1.383	0.157	FLMGSIKFI	1.109		92.343	0.374	1	1	0	train	multimer/tetramer	Negative	0
I	A*02:01	FMASILKGYRL	FMASILKGYRS	FMASILYRL	1.628	0.121	FMASILYRS	14.517	0.002	FMASILYRS	1.973		99.711	0.379	1	1	0	train	biological activity	Negative	0
I	A*02:01	FMATYEINV	KMATFEIDE	FMATYEINV	0.051	0.895	KMATFEIDE	19.835	0.001	KMATFEIDE	0.033	0.531	0.018	0.554	1	0	0	train	multimer/tetramer	Negative	0
I	A*02:01	FMENIMEM	SMENIMEM	FM-ENIMEM	1.345	0.162	SM-ENIMEM	2.771	0.055	SM-ENIMEM	8.437		52.375	0.378	1	0	0	valid	multimer/tetramer	Negative	0
I	A*02:01	FMFVNSLLL	SMFVNSLLL	FMFVNSLLL	0.237	0.645	SMFVNSLLL	0.551	0.39	SMFVNSLLL	0.485	0.636	1.269	0.473	1	1	0	train	ELISA	Positive	1
I	A*02:01	FMIGYTSAL	FMIGYASAL	FMIGYTSAL	0.082	0.837	FMIGYASAL	0.221	0.663	FMIGYASAL	0.075	0.623	0.048	0.519	1	1	0	train	multimer/tetramer	Positive	1
I	A*02:01	FMKDGLTGA	FMTDGLTGA	FMKDGLTGA	0.215	0.669	FMTDGLTGA	0.193	0.69	FMTDGLTGA	0.502	0.686	4.971	0.513	1	0	0	train	multimer/tetramer	Negative	0
I	A*02:01	FMLLTQARI	FMLLTQARL	FMLLTQARI	1.144	0.199	FMLLTQARL	0.458	0.451	FMLLTQARL	2.746	0.557	19.499	0.387	1	1	0	train	multimer/tetramer	Positive	1
I	A*02:01	FMLYLLTLM	FMLYLVTLM	FMLYLLTLM	1.479	0.141	FMLYLVTLM	1.206	0.186	FMLYLVTLM	0.32	0.718	1.607	0.376	1	1	0	train	multimer/tetramer	Positive	1
I	A*02:01	FMMPRIVDV	FMMPRIVNV	FMMPRIVDV	0.01	0.977	FMMPRIVNV	0.002	0.996	FMMPRIVNV	0.042	0.788	0.332	0.54	1	1	1	train	ELISPOT	Negative	0
I	A*02:01	FMPDFDLHL	SMPDFDLHL	FMPDFDLHL	0.057	0.884	SMPDFDLHL	0.129	0.768	SMPDFDLHL	0.053	0.619	0.272	0.522	1	1	1	train	biological activity	Positive	1
I	A*02:01	FMQQGCDIL	FMQQGCDIS	FMQQGCDIL	1.501	0.138	FMQQGCDIS	15.307	0.001	FMQQGCDIS	1.346	0.833	60.28	0.382	1	1	0	valid	biological activity	Negative	0
I	A*02:01	FMQRLLGPQRV	FVQRLLGPQRV	FMLLGPQRV	1.194	0.189	FVLLGPQRV	3.276	0.041	FVLLGPQRV	4.394		77.787	0.387	1	1	0	train	multimer/tetramer	Positive	1
I	A*02:01	FMSESTSNI	LMSESTSNI	FMSESTSNI	0.121	0.778	LMSESTSNI	0.698	0.323	LMSESTSNI	0.318	0.471	43.561	0.503	1	1	0	train	multimer/tetramer	Negative	0
I	A*02:01	FMTKINDLEV	FMTKINGLEV	FMTKIDLEV	1.472	0.143	FMTKINLEV	1.69	0.116	FMTKIGLEV	0.913		91.877	0.378	1	1	0	train	multimer/tetramer	Negative	0
I	A*02:01	FNVLFDRLSKL	FNVLFDGLSKL	FLFDRLSKL	0.291	0.589	FLFDGLSKL	0.037	0.923	FLFDGLSKL	19.418		0.099	0.469	1	0	0	train	multimer/tetramer	Negative	0
I	A*02:01	FQAQHIAMA	FQAQHIAVA	FQAQHIAMA	0.514	0.412	FQAQHIAVA	0.846	0.273	FQAQHIAVA	0.209	0.692	6.452	0.428	1	1	0	train	in vitro assay	Positive	1
I	A*02:01	FQHPYDQAHLL	FQQPYDQAHLL	FQYDQAHLL	0.556	0.387	FQYDQAHLL	0.556	0.387	FQYDQAHLL	4.232		96.646	0.418	1	1	0	train	multimer/tetramer	Negative	0
I	A*02:01	FQLNQSFEI	SQLNQSFEI	FQLNQSFEI	0.21	0.675	SQLNQSFEI	0.468	0.443	SQLNQSFEI	0.419	0.642	5.582	0.479	1	1	1	train	multimer/tetramer	Positive	1
I	A*02:01	FQLPILQPA	FQLPTLQPA	FQLPILQPA	0.434	0.469	FQLPTLQPA	0.526	0.404	FQLPTLQPA	1.64	0.669	22.88	0.438	1	0	0	train	multimer/tetramer	Negative	0
I	A*02:01	FQPSFSHLV	FQPSFPHLV	FQPSFSHLV	0.239	0.643	FQPSFPHLV	0.106	0.802	FQPSFPHLV	0.238	0.7	18.417	0.49	1	1	1	train	multimer/tetramer	Negative	0
I	A*02:01	FQVIQPERV	FQVIQPERA	FQVIQPERV	1.163	0.195	FQVIQPERA	5.253	0.017	FQVIQPERA	7.8	0.581	42.924	0.382	0	0	0	test	ELISA	Positive	1
I	A*02:01	FSFSLDFLV	FSFPLDFLV	FSFSLDFLV	1.132	0.202	FSFPLDFLV	0.587	0.369	FSFPLDFLV	0.915	0.645	23.725	0.399	1	0	1	train	ELISPOT	Negative	0
I	A*02:01	FSLARQFSL	FPLARQFSL	FSLARQFSL	1.667	0.118	FPLARQFSL	6.906	0.009	FPLARQFSL	4.249	0.635	64.978	0.388	1	1	0	train	biological activity	Negative	0
I	A*02:01	FSLPKSVPL	FSLPESVPL	FSLPKSVPL	1.423	0.151	FSLPESVPL	1.678	0.117	FSLPESVPL	7.378	0.644	50.193	0.376	1	1	0	valid	biological activity	Negative	0
I	A*02:01	FSSDVLNLV	FSSEVLNLV	FSSDVLNLV	0.471	0.441	FSSEVLNLV	0.474	0.439	FSSEVLNLV	0.55	0.595	3.745	0.438	1	1	0	train	multimer/tetramer	Positive	1
I	A*02:01	FTDLSGFQV	FTDLNGFQV	FTDLSGFQV	0.798	0.288	FTDLNGFQV	0.599	0.362	FTDLNGFQV	2.487	0.612	28.966	0.411	1	1	0	train	multimer/tetramer	Negative	0
I	A*02:01	FTLEGGHRA	FTVEGGHRA	FTLEGGHRA	1.097	0.209	FTVEGGHRA	2.142	0.084	FTVEGGHRA	3.105	0.634	50.145	0.392	1	1	0	train	multimer/tetramer	Negative	0
I	A*02:01	FVANLFNTYL	FVANLFNTYP	FVANFNTYL	1.986	0.093	FVANLFNTP	17.394	0.001	FVANFNTYP	0.159		54.832	0.394	1	0	0	train	multimer/tetramer	Negative	0
I	A*02:01	FVGALSFSI	FVGVLSFSI	FVGALSFSI	1.453	0.146	FVGVLSFSI	3.112	0.045	FVGVLSFSI	0.481	0.721	14.489	0.376	1	1	0	train	multimer/tetramer	Positive-Low	1
I	A*02:01	FVHLSNVKV	LVHLSNVKV	FVHLSNVKV	1.016	0.227	LVHLSNVKV	2.97	0.048	LVHLSNVKV	1.665	0.657	22.863	0.393	1	1	0	train	biological activity	Negative	0
I	A*02:01	FVIGYDPPSA	LVIGYDPPSA	FVIGYPPSA	1.437	0.148	LVIGYPPSA	4.651	0.021	LVIGYPPSA	1.149		99.411	0.378	1	1	0	train	multimer/tetramer	Negative	0
I	A*02:01	FVILLLNLV	FVILPLNLV	FVILLLNLV	1.51	0.137	FVILPLNLV	0.489	0.428	FVILPLNLV	0.297	0.655	9.645	0.379	0	0	0	test	ELISPOT	Negative	0
I	A*02:01	FVLASLCLYV	FVLAPLCLYV	FVLASLLYV	1.179	0.192	FLAPLCLYV	0.701	0.322	FVLAPLLYV	0.229		19.743	0.392	1	0	0	train	multimer/tetramer	Negative	0
I	A*02:01	FVLAVKRTV	FVSAVKRTV	FVLAVKRTV	1.034	0.223	FVSAVKRTV	1.464	0.144	FVSAVKRTV	0.986	0.68	46.285	0.395	1	1	0	train	biological activity	Negative	0
I	A*02:01	FVLEHEDGL	FVLDHEDGL	FVLEHEDGL	0.411	0.486	FVLDHEDGL	0.448	0.459	FVLDHEDGL	0.397	0.535	18.105	0.447	1	0	0	train	multimer/tetramer	Negative	0
I	A*02:01	FVLNGGGEV	FVLNDGGEV	FVLNGGGEV	1.492	0.139	FVLNDGGEV	1.87	0.101	FVLNDGGEV	7.048	0.789	44.153	0.381	1	1	0	train	multimer/tetramer	Negative	0
I	A*02:01	FVLPPVFKV	FVLPPVFKL	FVLPPVFKV	0.007	0.983	FVLPPVFKL	0.019	0.959	FVLPPVFKL	0.071	0.749	1.327	0.551	0	0	0	test	ELISPOT	Negative	0
I	A*02:01	FVNLEQHVV	FVNLGQHVV	FVNLEQHVV	0.795	0.289	FVNLGQHVV	0.785	0.292	FVNLGQHVV	1.477	0.727	14.14	0.406	0	0	0	test	biological activity	Positive	1
I	A*02:01	FVSALCMFL	FVSALRMFL	FVSALCMFL	1.898	0.099	FVSALRMFL	1.305	0.167	FVSALRMFL	0.203	0.834	9.453	0.392	1	1	1	train	multimer/tetramer	Negative	0
I	A*02:01	FVTETPLEV	FVTETPLEG	FVTETPLEV	0.037	0.923	FVTETPLEG	16.735	0.001	FVTETPLEG	0.077	0.726	1.108	0.534	1	1	0	train	ELISPOT	Positive	1
I	A*02:01	FVYVFITHL	FVYVFTTHL	FVYVFITHL	0.39	0.503	FVYVFTTHL	0.39	0.502	FVYVFTTHL	0.031	0.674	0.17	0.447	1	1	0	train	multimer/tetramer	Positive	1
I	A*02:01	FWLFWGLTYI	FWLSWGLTYI	FLFWGLTYI	0.677	0.331	FLSWGLTYI	1.25	0.178	FLSWGLTYI	1.72		2.28	0.414	1	1	0	train	biological activity	Negative	0
I	A*02:01	GIIPPSVQV	GKIPPSVQV	GIIPPSVQV	0.079	0.843	GKIPPSVQV	5.66	0.014	GKIPPSVQV	0.629	0.744	2.661	0.525	0	1	0	valid	ELISPOT	Negative	0
I	A*02:01	GIPENSFNV	GIPGNSFNV	GIPENSFNV	0.366	0.523	GIPGNSFNV	0.887	0.26	GIPGNSFNV	0.229	0.719	33.934	0.457	1	1	1	train	ELISPOT	Negative	0
I	A*02:01	GITTSVFPV	GMTTSVFPV	GITTSVFPV	1.253	0.177	GMTTSVFPV	0.511	0.413	GMTTSVFPV	0.395	0.675	51.586	0.381	1	1	0	train	multimer/tetramer	Negative	0
I	A*02:01	GLAAIDLIL	GLAGIDLIL	GLAAIDLIL	0.498	0.422	GLAGIDLIL	0.351	0.536	GLAGIDLIL	0.236	0.677	34.12	0.428	1	1	0	train	multimer/tetramer	Negative	0
I	A*02:01	GLAEFQDNV	GLAEFQENV	GLAEFQDNV	0.051	0.897	GLAEFQENV	0.017	0.964	GLAEFQENV	0.095	0.642	3.874	0.525	1	1	0	train	multimer/tetramer	Negative	0
I	A*02:01	GLAFDMDEI	GLAVDMDEI	GLAFDMDEI	1.181	0.192	GLAVDMDEI	1.463	0.144	GLAVDMDEI	1.183	0.641	35.239	0.398	1	1	0	valid	multimer/tetramer	Negative	0
I	A*02:01	GLAMAGSLVFL	GLAMAGSPVFL	GLAGSLVFL	0.621	0.353	GLAGSPVFL	0.67	0.334	GLAGSPVFL	0.698		0.059	0.426	1	1	0	valid	biological activity	Negative	0
I	A*02:01	GLAPGLPSV	GLAPGLPSG	GLAPGLPSV	0.002	0.995	GLAPGLPSG	2.161	0.083	GLAPGLPSG	0.035	0.828	4.503	0.549	0	1	0	valid	ELISPOT	Negative	0
I	A*02:01	GLAQEYTTSL	GLAQEDTTSL	GLAEYTTSL	0.264	0.617	GLAEDTTSL	0.33	0.554	GLAEDTTSL	0.4		60.486	0.475	1	1	0	train	multimer/tetramer	Negative	0
I	A*02:01	GLAYEIEPI	GLTYEIEPI	GLAYEIEPI	0.594	0.365	GLTYEIEPI	1.446	0.147	GLTYEIEPI	1.253	0.6	30.622	0.43	1	1	0	train	multimer/tetramer	Negative	0
I	A*02:01	GLDDIKNLKV	GLDDIKDLKV	GLDDINLKV	0.186	0.696	GLDDIKLKV	0.257	0.624	GLDDIDLKV	0.143		39.896	0.486	0	0	0	train	multimer/tetramer	Positive	1
I	A*02:01	GLDGAVDMV	GLDGAVDMG	GLDGAVDMV	0.294	0.586	GLDGAVDMG	28.0	0.0	GLDGAVDMG	0.074	0.824	6.565	0.466	0	0	0	test	ELISPOT	Positive	1
I	A*02:01	GLDGYREYSL	GLDGYRGYSL	GLDGYEYSL	0.816	0.282	GLDGYGYSL	1.131	0.202	GLDGYGYSL	0.589		57.137	0.404	1	0	0	train	ELISPOT	Negative	0
I	A*02:01	GLFEDTNLFA	GLFEDTNLCA	GLFEDTLFA	0.446	0.46	GLFEDTNLA	0.819	0.281	GLFEDTLCA	0.089		49.472	0.459	1	0	0	train	multimer/tetramer	Negative	0
I	A*02:01	GLFGDIYLA	GSFGDIYLA	GLFGDIYLA	0.052	0.894	GSFGDIYLA	2.857	0.052	GSFGDIYLA	0.046	0.771	0.003	0.527	1	0	1	train	ELISPOT	Positive	1
I	A*02:01	GLFGDIYLAI	GSFGDIYLAI	GLFGDILAI	0.369	0.52	GSFGDILAI	7.905	0.007	GSFGDILAI	0.185		0.003	0.451	1	0	0	train	ELISPOT	Positive-Low	1
I	A*02:01	GLFHKNHNL	GLFHNNHNL	GLFHKNHNL	0.066	0.866	GLFHNNHNL	0.077	0.845	GLFHNNHNL	0.124	0.648	7.502	0.525	0	0	0	test	ELISPOT	Positive	1
I	A*02:01	GLFRPYGSTV	GLFRRYGSTV	GLFPYGSTV	0.453	0.455	GLFRYGSTV	2.596	0.061	GLFRYGSTV	0.795		85.223	0.449	1	1	0	train	multimer/tetramer	Negative	0
I	A*02:01	GLFRVTPEIPV	GLFRVTPEIPA	GLFRVTPEV	0.8	0.287	GLFRVTPEA	2.339	0.073	GLFRVTPEA	2.631		7.581	0.4	1	0	0	train	multimer/tetramer	Negative	0
I	A*02:01	GLGEEQNHGV	GWGEEQNHGV	GLGEEQHGV	0.676	0.332	GWGEEQHGV	23.727	0.0	GWGEEQHGV	0.566		71.461	0.417	1	1	0	valid	multimer/tetramer	Negative	0
I	A*02:01	GLGKGTYGV	GVGKGTYGV	GLGKGTYGV	0.246	0.636	GVGKGTYGV	1.442	0.148	GVGKGTYGV	0.252	0.761	9.298	0.474	1	1	0	train	ELISPOT	Positive	1
I	A*02:01	GLGPKDTYV	GLGPKDTYI	GLGPKDTYV	0.119	0.781	GLGPKDTYI	0.462	0.448	GLGPKDTYI	0.196	0.73	12.775	0.504	1	1	0	train	multimer/tetramer	Negative	0
I	A*02:01	GLIEPSPPSA	GLSEPSPPSA	GLIEPPPSA	0.246	0.636	GLSEPPPSA	0.672	0.333	GLSEPPPSA	1.022		96.01	0.48	1	1	0	train	multimer/tetramer	Negative	0
I	A*02:01	GLIPFFMVV	GLIPFFMVA	GLIPFFMVV	0.07	0.858	GLIPFFMVA	0.364	0.525	GLIPFFMVA	0.012	0.791	0.06	0.514	1	1	0	train	multimer/tetramer	Positive	1
I	A*02:01	GLKDLLNPI	GLEDLLNPI	GLKDLLNPI	0.49	0.427	GLEDLLNPI	0.632	0.349	GLEDLLNPI	0.697	0.627	61.52	0.436	1	0	0	valid	multimer/tetramer	Negative	0
I	A*02:01	GLLAPFSEEGL	GLPAPFSEEGL	GLLAPEEGL	1.491	0.139	GLPAPFSEL	2.968	0.048	GLPAPEEGL	2.59		91.358	0.392	0	0	0	train	biological activity	Positive-High	1
I	A*02:01	GLLDEDFYA	GPLDEDFYA	GLLDEDFYA	0.13	0.767	GPLDEDFYA	26.132	0.0	GPLDEDFYA	0.04	0.663	0.051	0.511	1	1	1	train	ELISA	Positive	1
I	A*02:01	GLLEPHTV	GLLEPHAV	GLLE-PHTV	0.507	0.415	GLLE-PHAV	0.782	0.293	GLLE-PHAV	0.702		88.885	0.43	1	0	0	train	multimer/tetramer	Negative	0
I	A*02:01	GLLHKVKEL	GLLRKVKEL	GLLHKVKEL	0.219	0.664	GLLRKVKEL	0.366	0.523	GLLRKVKEL	0.204	0.552	21.019	0.498	0	0	0	test	ICS	Negative	0
I	A*02:01	GLLNSIWPL	GLLNSTWPL	GLLNSIWPL	0.07	0.858	GLLNSTWPL	0.118	0.783	GLLNSTWPL	0.071	0.732	2.322	0.519	1	1	0	train	ELISPOT	Positive	1
I	A*02:01	GLLPVLSWLL	GLLPVLSWLP	GLLPVSWLL	0.358	0.53	GLLPVLSWL	4.001	0.028	GLLPVSWLP	0.328		28.217	0.481	1	1	0	train	multimer/tetramer	Negative	0
I	A*02:01	GLMKGGANL	GLMKGGADL	GLMKGGANL	0.247	0.635	GLMKGGADL	0.841	0.274	GLMKGGADL	1.265	0.776	35.778	0.471	0	0	0	test	ICS	Negative	0
I	A*02:01	GLMVIAWFI	GLMAIAWFI	GLMVIAWFI	1.072	0.215	GLMAIAWFI	0.356	0.531	GLMAIAWFI	0.077	0.753	12.376	0.39	1	1	0	train	biological activity	Negative	0
I	A*02:01	GLNETIAKL	GLDETIAKL	GLNETIAKL	0.026	0.944	GLDETIAKL	0.016	0.966	GLDETIAKL	0.021	0.659	2.739	0.539	1	0	1	train	ELISPOT	Negative	0
I	A*02:01	GLPAEGVSEV	GLPGEGVSEV	GLAEGVSEV	0.118	0.783	GLPEGVSEV	0.237	0.645	GLGEGVSEV	1.311		68.762	0.503	1	1	0	train	multimer/tetramer	Negative	0
I	A*02:01	GLPNHGATFKV	GLPNHGATFKE	GLHGATFKV	0.973	0.238	GLHGATFKE	25.707	0.0	GLHGATFKE	1.29		99.155	0.399	1	1	0	train	biological activity	Negative	0
I	A*02:01	GLQAILVHV	GLQAILVHE	GLQAILVHV	0.031	0.931	GLQAILVHE	7.013	0.009	GLQAILVHE	0.005	0.76	1.079	0.538	0	0	0	test	multimer/tetramer	Positive	1
I	A*02:01	GLSEKCSLV	GLSGKCSLV	GLSEKCSLV	0.391	0.502	GLSGKCSLV	1.193	0.189	GLSGKCSLV	0.317	0.735	76.055	0.453	1	0	0	train	multimer/tetramer	Negative	0
I	A*02:01	GLSKYRPAI	GLSKYRPAS	GLSKYRPAI	1.429	0.15	GLSKYRPAS	12.578	0.002	GLSKYRPAS	0.681	0.702	80.273	0.39	1	0	0	train	multimer/tetramer	Negative	0
I	A*02:01	GLSLYTTEM	GLSLYTTER	GLSLYTTEM	1.034	0.223	GLSLYTTER	11.349	0.003	GLSLYTTER	0.555	0.71	55.796	0.434	1	1	0	train	multimer/tetramer	Negative	0
I	A*02:01	GLTEVIQSL	GLTEVTQSL	GLTEVIQSL	0.011	0.974	GLTEVTQSL	0.026	0.945	GLTEVTQSL	0.018	0.685	2.194	0.542	0	0	0	test	ELISPOT	Positive	1
I	A*02:01	GLTFKDVTV	GLTFKDVAV	GLTFKDVTV	0.405	0.49	GLTFKDVAV	0.682	0.329	GLTFKDVAV	0.432	0.699	14.815	0.445	1	0	0	train	multimer/tetramer	Negative	0
I	A*02:01	GLTSFFIAI	GLTSFVIAI	GLTSFFIAI	0.53	0.402	GLTSFVIAI	0.221	0.663	GLTSFVIAI	0.033	0.654	10.666	0.435	1	1	0	train	multimer/tetramer	Positive	1
I	A*02:01	GLWRPAWRCV	GLWRPGWRCV	GLWRPAWRV	1.303	0.168	GLWRPGWRV	1.044	0.221	GLWRPGWRV	5.135		55.22	0.379	1	1	0	train	multimer/tetramer	Negative	0
I	A*02:01	GLYDVQLTI	GLYAVQLTI	GLYDVQLTI	0.022	0.954	GLYAVQLTI	0.176	0.703	GLYAVQLTI	0.029	0.734	0.035	0.55	0	0	0	test	ICS	Positive	1
I	A*02:01	GLYGNLIVL	GLSGNLIVL	GLYGNLIVL	0.061	0.876	GLSGNLIVL	0.271	0.61	GLSGNLIVL	0.025	0.77	0.15	0.527	1	0	0	train	multimer/tetramer	Positive	1
I	A*02:01	GMAGQIPPL	GMAGQVPPL	GMAGQIPPL	0.067	0.864	GMAGQVPPL	0.094	0.82	GMAGQVPPL	0.477	0.748	19.82	0.518	1	1	0	valid	multimer/tetramer	Negative	0
I	A*02:01	GMFEAGDCQV	GMFEAGDRQV	GMFEGDCQV	0.453	0.454	GMFEGDRQV	0.425	0.475	GMFEGDRQV	0.671		71.427	0.462	1	1	0	train	multimer/tetramer	Negative	0
I	A*02:01	GMGPLLAMV	GMGPLLATV	GMGPLLAMV	0.176	0.703	GMGPLLATV	0.079	0.842	GMGPLLATV	0.122	0.825	8.02	0.484	1	1	0	train	multimer/tetramer	Positive	1
I	A*02:01	GMLTNIWTV	RMLTNIWTV	GMLTNIWTV	0.03	0.933	RMLTNIWTV	0.029	0.937	RMLTNIWTV	0.006	0.751	0.54	0.54	1	0	0	train	multimer/tetramer	Negative	0
I	A*02:01	GMMTTQQAGYV	GMMTTQQAGYM	GMMTTQQYV	1.911	0.098	GMMTTQQYM	5.507	0.015	GMMTTQQYM	3.651		97.091	0.376	1	1	0	train	multimer/tetramer	Negative	0
I	A*02:01	GMPKVLYST	GMQKVLYST	GMPKVLYST	1.678	0.117	GMQKVLYST	1.737	0.111	GMQKVLYST	0.784	0.753	58.596	0.377	1	1	0	train	multimer/tetramer	Negative	0
I	A*02:01	GMPPCLLAL	GMTPCLLAL	GMPPCLLAL	0.799	0.287	GMTPCLLAL	0.594	0.365	GMTPCLLAL	0.355	0.782	74.889	0.426	1	1	1	train	multimer/tetramer	Negative	0
I	A*02:01	GQFEPLETTA	GQFEPSETTA	GQFEPLTTA	1.28	0.172	GQFEPSTTA	2.646	0.06	GQFEPSTTA	1.033		45.122	0.382	1	1	0	train	biological activity	Negative	0
I	A*02:01	GQFGKVWMA	GQFGEVWMA	GQFGKVWMA	0.123	0.775	GQFGEVWMA	0.229	0.654	GQFGEVWMA	0.567	0.771	1.803	0.5	1	0	0	train	multimer/tetramer	Negative	0
I	A*02:01	GSLDVLMAV	GSLDVPMAV	GSLDVLMAV	0.457	0.452	GSLDVPMAV	0.596	0.364	GSLDVPMAV	0.259	0.735	8.188	0.446	1	1	1	train	multimer/tetramer	Negative	0
I	A*02:01	GTIGIFWFV	GTIGIFWFL	GTIGIFWFV	0.415	0.483	GTIGIFWFL	0.74	0.308	GTIGIFWFL	0.036	0.66	5.882	0.45	0	0	0	test	ELISA	Positive	1
I	A*02:01	GVFDGAASV	GAFDGAASV	GVFDGAASV	0.063	0.872	GAFDGAASV	0.593	0.366	GAFDGAASV	0.68	0.778	8.064	0.516	0	1	0	train	ELISPOT	Negative	0
I	A*02:01	GVLPLSPSV	GVLPVSPSV	GVLPLSPSV	0.059	0.879	GVLPVSPSV	0.044	0.91	GVLPVSPSV	0.239	0.824	61.494	0.521	1	1	0	train	multimer/tetramer	Negative	0
I	A*02:01	HIAKSLFEV	HIAKSPFEV	HIAKSLFEV	0.107	0.801	HIAKSPFEV	0.206	0.678	HIAKSPFEV	0.045	0.606	0.298	0.516	1	1	0	train	biological activity	Positive	1
I	A*02:01	HIDDSDSITV	HMDDSDSITV	HIDDSSITV	1.295	0.169	HMDDSSITV	0.424	0.476	HMDDSSITV	0.199		97.014	0.38	1	1	0	train	multimer/tetramer	Negative	0
I	A*02:01	HILSFVYPI	RILSFVYPI	HILSFVYPI	1.025	0.225	RILSFVYPI	0.583	0.371	RILSFVYPI	0.105	0.608	5.793	0.411	0	0	0	test	biological activity	Positive	1
I	A*02:01	HIMPDTAEI	HIMPDTPEI	HIMPDTAEI	0.387	0.505	HIMPDTPEI	0.089	0.827	HIMPDTPEI	0.316	0.733	35.544	0.45	1	1	0	valid	ELISPOT	Negative	0
I	A*02:01	HIQPHLASV	HIQPHLASL	HIQPHLASV	0.102	0.808	HIQPHLASL	0.431	0.471	HIQPHLASL	0.055	0.773	51.113	0.515	1	1	0	valid	multimer/tetramer	Negative	0
I	A*02:01	HIVEISTPV	HMVEISTPV	HIVEISTPV	0.485	0.431	HMVEISTPV	0.237	0.646	HMVEISTPV	0.424	0.59	23.656	0.431	1	1	0	train	multimer/tetramer	Positive	1
I	A*02:01	HIYEGQITAL	DIYEGQITAL	HIYEGQITL	0.462	0.448	DIYEGQITL	4.31	0.025	DIYEGQITL	0.23		8.524	0.444	1	1	0	train	multimer/tetramer	Negative	0
I	A*02:01	HLFCVFYGL	RLFCVFYGL	HLFCVFYGL	1.136	0.201	RLFCVFYGL	0.87	0.266	RLFCVFYGL	0.032	0.761	3.13	0.406	1	0	1	train	ELISPOT	Negative	0
I	A*02:01	HLHLYSCSL	HLQLYSCSL	HLHLYSCSL	1.976	0.093	HLQLYSCSL	2.109	0.086	HLQLYSCSL	0.824	0.79	54.28	0.395	0	0	0	test	biological activity	Positive	1
I	A*02:01	HLIDSNTLQV	HLIDPNTLQV	HLIDSTLQV	0.107	0.801	HLIDPTLQV	0.074	0.852	HLIDPTLQV	0.213		32.358	0.514	0	1	0	train	biological activity	Positive	1
I	A*02:01	HLIGGIQVL	HSIGGIQVL	HLIGGIQVL	0.083	0.836	HSIGGIQVL	3.713	0.033	HSIGGIQVL	0.114	0.728	0.859	0.515	1	0	0	train	multimer/tetramer	Negative	0
I	A*02:01	HLLPYFCIIYM	HLLPYFYIIYM	HLLPYIIYM	1.495	0.139	HLLPYIIYM	1.51	0.137	HLLPYIIYM	0.569		6.374	0.371	1	1	0	train	multimer/tetramer	Negative	0
I	A*02:01	HLLSVEYQI	HLLSVGYQI	HLLSVEYQI	0.109	0.798	HLLSVGYQI	0.246	0.636	HLLSVGYQI	0.101	0.605	0.764	0.507	1	1	0	valid	ELISPOT	Positive	1
I	A*02:01	HLMDGDLGL	NLMDGDLGL	HLMDGDLGL	0.035	0.926	NLMDGDLGL	0.078	0.844	NLMDGDLGL	0.158	0.725	0.894	0.537	1	1	1	train	multimer/tetramer	Positive	1
I	A*02:01	HLMNIAIIA	HLMDIAIIA	HLMNIAIIA	1.251	0.178	HLMDIAIIA	0.351	0.536	HLMDIAIIA	0.181	0.74	17.684	0.381	1	0	0	train	multimer/tetramer	Negative	0
I	A*02:01	HLNGLLREV	HLNGLLREA	HLNGLLREV	0.112	0.792	HLNGLLREA	0.858	0.269	HLNGLLREA	0.087	0.758	5.77	0.501	0	1	0	train	ELISPOT	Positive-High	1
I	A*02:01	HLSPGELHKEV	HLSPGEFHKEV	HLSPGELEV	0.74	0.308	HLSPGEFEV	0.61	0.357	HLSPGEFEV	4.417		96.697	0.411	1	1	0	train	multimer/tetramer	Negative	0
I	A*02:01	HLYAYHEEL	HLYAYHEEP	HLYAYHEEL	0.088	0.828	HLYAYHEEP	4.542	0.022	HLYAYHEEP	0.102	0.706	3.165	0.54	1	1	1	train	ELISPOT	Negative	0
I	A*02:01	HLYDLESGMCI	HLYDLESGVCI	HLYDLEMCI	1.455	0.145	HLYDLEVCI	1.36	0.16	HLYDLEVCI	0.86		36.33	0.377	1	1	0	train	multimer/tetramer	Negative	0
I	A*02:01	HMTEVVRHC	HMTEVVRRC	HMTEVVRHC	1.761	0.109	HMTEVVRRC	2.504	0.065	HMTEVVRRC	0.628	0.746	22.083	0.384	1	1	1	train	x-ray crystallography	Positive	1
I	A*02:01	IAMDVTEGL	IAMDGTEGL	IAMDVTEGL	1.28	0.172	IAMDGTEGL	1.743	0.111	IAMDGTEGL	0.318	0.72	13.256	0.38	1	1	0	valid	multimer/tetramer	Negative	0
I	A*02:01	IFLSELEASV	ISLSELEASV	ILSELEASV	0.645	0.344	ILSELEASV	0.655	0.34	ILSELEASV	4.298		12.104	0.41	1	0	0	train	multimer/tetramer	Negative	0
I	A*02:01	IIFLHEDLTV	NIFLHEDLTV	IIFHEDLTV	1.686	0.116	NIFHEDLTV	2.761	0.056	NIFHEDLTV	0.504		84.084	0.375	0	0	0	train	biological activity	Positive	1
I	A*02:01	IILVAVPHV	IILVAVQHV	IILVAVPHV	0.269	0.612	IILVAVQHV	0.539	0.397	IILVAVQHV	0.135	0.797	10.373	0.471	1	1	1	train	multimer/tetramer	Positive	1
I	A*02:01	IIQARFEEV	IIRARFEEV	IIQARFEEV	0.925	0.25	IIRARFEEV	3.828	0.031	IIRARFEEV	0.38	0.723	66.073	0.411	1	1	0	train	multimer/tetramer	Negative	0
I	A*02:01	IKLIPGVSTT	IKLIPGVSIT	ILIPGVSTT	1.988	0.092	ILIPGVSIT	5.558	0.015	ILIPGVSIT	16.048		22.385	0.365	0	1	0	train	ELISA	Negative	0
I	A*02:01	ILAALFLGL	IWAALFLGL	ILAALFLGL	0.385	0.507	IWAALFLGL	13.662	0.002	IWAALFLGL	0.079	0.77	1.154	0.451	1	1	1	valid	multimer/tetramer	Positive	1
I	A*02:01	ILAELELSRRL	ILAELELCRRL	ILAELELSL	0.417	0.481	ILAELELRL	0.564	0.382	ILAELELCL	2.485		83.297	0.457	1	1	0	train	multimer/tetramer	Negative	0
I	A*02:01	ILAPEAVGSGI	ILAPQAVGSGI	ILAPEAVGI	1.46	0.145	ILAPQAVGI	2.24	0.079	ILAPQAVGI	2.506		99.865	0.374	1	1	0	train	multimer/tetramer	Negative	0
I	A*02:01	ILCETCLIV	ILCGTCLIV	ILCETCLIV	1.593	0.125	ILCGTCLIV	2.821	0.054	ILCGTCLIV	0.118	0.825	14.641	0.379	1	1	1	train	ELISA	Positive-Low	1
I	A*02:01	ILCKDLSTV	ILCKDLPTV	ILCKDLSTV	0.303	0.577	ILCKDLPTV	0.078	0.845	ILCKDLPTV	0.097	0.712	27.992	0.474	0	0	0	test	ICS	Positive	1
I	A*02:01	ILDGGHEDASL	ILDGGHEDAPL	ILDGGHASL	0.539	0.397	ILDGGHAPL	1.662	0.118	ILDGGHAPL	1.243		92.621	0.433	1	1	0	train	biological activity	Negative	0
I	A*02:01	ILDKVLVHL	ILDKVLVHP	ILDKVLVHL	0.009	0.98	ILDKVLVHP	2.213	0.08	ILDKVLVHP	0.005	0.669	0.051	0.571	0	1	0	train	51 chromium	Positive	1
I	A*02:01	ILDSASHHCPL	ILDSASHDCPL	ILDSASHHL	0.433	0.469	ILDSASHPL	1.538	0.133	ILDSASHDL	4.561		95.289	0.444	1	1	0	train	multimer/tetramer	Negative	0
I	A*02:01	ILDVCSSGL	ILGVCSSGL	ILDVCSSGL	1.034	0.223	ILGVCSSGL	3.205	0.043	ILGVCSSGL	2.053	0.635	83.344	0.399	1	1	1	train	multimer/tetramer	Negative	0
I	A*02:01	ILENPFFSI	ILENPFSSI	ILENPFFSI	0.529	0.403	ILENPFSSI	1.014	0.228	ILENPFSSI	0.165	0.656	46.867	0.426	1	1	0	train	biological activity	Negative	0
I	A*02:01	ILFDSLTRECV	ILFDSLTGECV	ILFDSLTRV	0.07	0.86	ILFDSLTGV	0.082	0.838	ILFDSLTGV	1.284		67.139	0.524	1	1	0	train	multimer/tetramer	Negative	0
I	A*02:01	ILFEEANGRL	IPFEEANGRL	ILFEEANRL	0.446	0.459	IPFEEANRL	20.92	0.001	IPFEEANRL	1.175		62.698	0.449	0	1	0	train	ELISPOT	Negative	0
I	A*02:01	ILFQCMPVPV	VLFQCMPVPV	ILFQCPVPV	1.229	0.182	VLFQCPVPV	1.331	0.164	VLFQCPVPV	0.654		95.725	0.381	0	0	0	test	biological activity	Positive	1
I	A*02:01	ILGEQVVHT	ILGGQVVHT	ILGEQVVHT	0.377	0.513	ILGGQVVHT	1.004	0.23	ILGGQVVHT	0.697	0.816	31.355	0.455	1	1	0	train	biological activity	Negative	0
I	A*02:01	ILGEQVVHTV	ILGGQVVHTV	ILGEVVHTV	0.181	0.699	ILGGVVHTV	0.439	0.465	ILGGVVHTV	0.118		52.314	0.493	1	1	0	train	biological activity	Negative	0
I	A*02:01	ILGEQVVHTVL	ILGGQVVHTVL	ILGEQVVHL	0.729	0.312	ILGGQVVHL	1.43	0.15	ILGGQVVHL	1.467		52.314	0.415	1	1	0	train	biological activity	Negative	0
I	A*02:01	ILGIFNEFV	ILGISNEFV	ILGIFNEFV	0.531	0.401	ILGISNEFV	0.858	0.269	ILGISNEFV	0.207	0.58	5.29	0.427	1	1	0	train	multimer/tetramer	Positive-Low	1
I	A*02:01	ILISYIGMV	ILITYIGMV	ILISYIGMV	0.333	0.551	ILITYIGMV	0.487	0.429	ILITYIGMV	0.11	0.721	2.205	0.454	0	0	0	test	biological activity	Positive	1
I	A*02:01	ILITQVLGL	ILIAQVLGL	ILITQVLGL	0.106	0.803	ILIAQVLGL	0.111	0.795	ILIAQVLGL	0.135	0.749	0.622	0.506	1	1	0	train	multimer/tetramer	Positive	1
I	A*02:01	ILIVMFPFL	ILIVMVPFL	ILIVMFPFL	0.888	0.26	ILIVMVPFL	0.386	0.506	ILIVMVPFL	0.043	0.708	1.437	0.407	1	1	0	train	multimer/tetramer	Positive	1
I	A*02:01	ILKQNYFSV	ILKQNDFSV	ILKQNYFSV	0.457	0.451	ILKQNDFSV	0.347	0.54	ILKQNDFSV	0.107	0.726	3.52	0.451	1	1	0	train	multimer/tetramer	Negative	0
I	A*02:01	ILLAVLQEI	KLLAVLQEI	ILLAVLQEI	0.067	0.864	KLLAVLQEI	0.027	0.942	KLLAVLQEI	0.066	0.717	1.701	0.529	1	1	0	train	multimer/tetramer	Negative	0
I	A*02:01	ILLDWAANI	ILLDWAANV	ILLDWAANI	0.118	0.783	ILLDWAANV	0.027	0.942	ILLDWAANV	0.187	0.781	2.254	0.505	1	1	0	valid	multimer/tetramer	Positive	1
I	A*02:01	ILMHGLVSL	YLMHGLVSL	ILMHGLVSL	0.021	0.956	YLMHGLVSL	0.007	0.983	YLMHGLVSL	0.021	0.77	0.089	0.543	1	1	0	valid	ELISPOT	Positive	1
I	A*02:01	ILNAMIAKI	ILNAMITKI	ILNAMIAKI	0.43	0.472	ILNAMITKI	0.203	0.681	ILNAMITKI	0.15	0.685	6.591	0.444	1	1	1	train	multimer/tetramer	Positive	1
I	A*02:01	ILNVDIFTL	ILNVDVFTL	ILNVDIFTL	0.069	0.86	ILNVDVFTL	0.084	0.834	ILNVDVFTL	0.014	0.715	0.054	0.517	1	1	0	valid	multimer/tetramer	Positive	1
I	A*02:01	ILPDAGQTV	ILADAGQTV	ILPDAGQTV	0.087	0.83	ILADAGQTV	0.04	0.918	ILADAGQTV	0.516	0.864	1.606	0.52	1	1	0	train	multimer/tetramer	Positive	1
I	A*02:01	ILPELTRLL	IPPELTRLL	ILPELTRLL	0.191	0.692	IPPELTRLL	8.941	0.005	IPPELTRLL	0.27	0.742	8.968	0.496	1	1	0	train	biological activity	Negative	0
I	A*02:01	ILPFTPEFL	ISPFTPEFL	ILPFTPEFL	0.563	0.383	ISPFTPEFL	9.385	0.005	ISPFTPEFL	0.581	0.769	47.6	0.424	1	1	1	train	biological activity	Negative	0
I	A*02:01	ILPFTPEFLV	ISPFTPEFLV	ILFTPEFLV	0.881	0.262	ISFTPEFLV	9.414	0.005	ISFTPEFLV	1.08		47.6	0.4	1	1	0	train	multimer/tetramer	Negative	0
I	A*02:01	ILPGVFSKL	IPPGVFSKL	ILPGVFSKL	0.16	0.729	IPPGVFSKL	6.912	0.009	IPPGVFSKL	0.386	0.758	1.905	0.504	1	0	0	train	multimer/tetramer	Negative	0
I	A*02:01	ILPISFHVA	ILPISSHVA	ILPISFHVA	1.737	0.111	ILPISSHVA	2.844	0.053	ILPISSHVA	0.78	0.752	74.151	0.369	0	0	0	test	multimer/tetramer	Positive	1
I	A*02:01	ILQDGFLYV	ILEDGFLYV	ILQDGFLYV	0.009	0.979	ILEDGFLYV	0.025	0.947	ILEDGFLYV	0.004	0.76	0.002	0.541	0	1	0	train	ICS	Positive	1
I	A*02:01	ILQSNPLLEV	ILQSNPLLEA	ILQNPLLEV	0.305	0.575	ILQSPLLEA	1.061	0.217	ILQNPLLEA	0.161		92.38	0.457	1	1	0	valid	multimer/tetramer	Negative	0
I	A*02:01	ILSGGRTLQI	ILPGGRTLQI	ILSGGTLQI	1.272	0.174	ILPGGTLQI	1.357	0.16	ILPGGTLQI	2.069		95.331	0.407	1	1	0	train	biological activity	Negative	0
I	A*02:01	ILSPIDISGQV	ISSPIDISGQV	ILSPIDIQV	0.273	0.608	ISSPIDIQV	7.727	0.007	ISSPIDIQV	2.196		58.416	0.469	1	1	0	valid	biological activity	Negative	0
I	A*02:01	ILSPSAHEL	ILPPSAHEL	ILSPSAHEL	0.024	0.95	ILPPSAHEL	0.037	0.923	ILPPSAHEL	0.196	0.771	5.3	0.562	1	1	0	train	multimer/tetramer	Positive-Low	1
I	A*02:01	ILTDIEEKV	ILTDMEEKV	ILTDIEEKV	0.028	0.938	ILTDMEEKV	0.079	0.841	ILTDMEEKV	0.063	0.487	0.321	0.532	1	1	0	train	multimer/tetramer	Positive	1
I	A*02:01	ILTGLNYEV	ILTGLNYEA	ILTGLNYEV	0.067	0.865	ILTGLNYEA	0.706	0.32	ILTGLNYEA	0.028	0.766	0.403	0.516	1	1	1	train	multimer/tetramer	Positive	1
I	A*02:01	ILTPVLNPI	ILTPMLNPI	ILTPVLNPI	0.389	0.503	ILTPMLNPI	0.742	0.307	ILTPMLNPI	0.495	0.706	32.786	0.446	1	1	0	valid	biological activity	Negative	0
I	A*02:01	ILTSSDGGEPV	ILTASDGGEPV	ILSDGGEPV	1.56	0.13	ILSDGGEPV	1.56	0.13	ILADGGEPV	4.675		99.964	0.387	1	1	0	valid	multimer/tetramer	Negative	0
I	A*02:01	ILVLGVMVAL	ILVLGVMVAR	ILLGVMVAL	1.792	0.107	ILLGVMVAR	16.16	0.001	ILLGVMVAR	0.671		17.194	0.41	0	0	0	train	biological activity	Positive	1
I	A*02:01	ILWIFSIYL	ILWTFSIYL	ILWIFSIYL	0.532	0.401	ILWTFSIYL	0.118	0.784	ILWTFSIYL	0.019	0.695	1.222	0.427	1	1	0	train	ELISA	Positive-High	1
I	A*02:01	ILWRQDINL	ILWRQDIDL	ILWRQDINL	0.105	0.804	ILWRQDIDL	0.419	0.479	ILWRQDIDL	0.375	0.784	0.933	0.505	0	1	0	train	ICS	Positive	1
I	A*02:01	ILWYAPESL	IFWYAPESL	ILWYAPESL	0.139	0.758	IFWYAPESL	5.161	0.017	IFWYAPESL	0.619	0.857	16.312	0.503	1	1	0	train	multimer/tetramer	Negative	0
I	A*02:01	ILYHGNLVV	ILYHGNPVV	ILYHGNLVV	0.087	0.83	ILYHGNPVV	0.046	0.906	ILYHGNPVV	0.188	0.766	0.028	0.52	1	0	0	train	multimer/tetramer	Negative	0
I	A*02:01	IMAHCILDL	IIAHCILDL	IMAHCILDL	1.519	0.135	IIAHCILDL	3.528	0.036	IIAHCILDL	0.269	0.601	49.186	0.373	1	1	1	train	multimer/tetramer	Negative	0
I	A*02:01	IMEEVWYFL	ITEEVWYFL	IMEEVWYFL	0.492	0.425	ITEEVWYFL	3.853	0.031	ITEEVWYFL	0.051	0.624	0.986	0.429	0	0	0	test	biological activity	Positive	1
I	A*02:01	IMGQQPAPQV	NMGQQPAPQV	IMQQPAPQV	1.51	0.137	NMQQPAPQV	3.32	0.04	NMQQPAPQV	4.305		97.669	0.379	1	0	0	valid	multimer/tetramer	Negative	0
I	A*02:01	IMPGNSFAV	IMPGDSFAV	IMPGNSFAV	0.358	0.53	IMPGDSFAV	0.264	0.617	IMPGDSFAV	0.319	0.78	35.668	0.45	1	1	0	train	multimer/tetramer	Negative	0
I	A*02:01	IMPNFPPQA	IMPNFPPQG	IMPNFPPQA	0.203	0.682	IMPNFPPQG	8.124	0.007	IMPNFPPQG	0.679	0.811	29.755	0.485	1	1	0	train	multimer/tetramer	Negative	0
I	A*02:01	IMSKELWPV	IISKELWPV	IMSKELWPV	0.176	0.703	IISKELWPV	0.302	0.578	IISKELWPV	0.289	0.675	35.599	0.485	1	1	0	train	multimer/tetramer	Negative	0
I	A*02:01	IMSSSLFNL	IMSPSLFNL	IMSSSLFNL	0.236	0.646	IMSPSLFNL	0.061	0.876	IMSPSLFNL	0.066	0.595	3.391	0.488	1	1	0	train	multimer/tetramer	Positive-Low	1
I	A*02:01	IQAAYVHVI	IHAAYVHVI	IQAAYVHVI	0.815	0.282	IHAAYVHVI	13.973	0.002	IHAAYVHVI	0.101	0.669	12.708	0.424	1	1	0	train	multimer/tetramer	Negative	0
I	A*02:01	IQANALPLM	IQENALPLM	IQANALPLM	1.969	0.094	IQENALPLM	4.719	0.02	IQENALPLM	0.859	0.768	65.848	0.375	1	1	0	train	biological activity	Negative	0
I	A*02:01	IQLAVFFFL	IQLAVFFFS	IQLAVFFFL	1.215	0.185	IQLAVFFFS	13.66	0.002	IQLAVFFFS	0.049	0.652	10.523	0.391	0	0	0	test	biological activity	Positive-High	1
I	A*02:01	IQVWEALLTL	VQVWEALLTL	IQWEALLTL	1.019	0.226	VQWEALLTL	1.105	0.208	VQWEALLTL	2.455		54.653	0.39	1	1	0	train	biological activity	Negative	0
I	A*02:01	ITADVNYNL	ITADVNHNL	ITADVNYNL	0.443	0.462	ITADVNHNL	0.362	0.526	ITADVNHNL	0.109	0.582	8.985	0.436	0	0	0	test	biological activity	Positive	1
I	A*02:01	IVAADLIMTL	IVVADLIMTL	IVADLIMTL	1.084	0.212	IVADLIMTL	1.083	0.212	IVVDLIMTL	0.174		12.554	0.389	1	1	0	train	biological activity	Negative	0
I	A*02:01	IVILVVTGV	IVILVGTGV	IVILVVTGV	0.963	0.24	IVILVGTGV	2.307	0.075	IVILVGTGV	0.296	0.717	11.789	0.395	1	1	0	train	multimer/tetramer	Negative	0
I	A*02:01	IVMEYLAFL	IVMEYLALL	IVMEYLAFL	0.159	0.731	IVMEYLALL	0.17	0.712	IVMEYLALL	0.008	0.714	0.247	0.496	1	1	0	train	ELISPOT	Negative	0
I	A*02:01	IVYPTPTPI	IVHPTPTPI	IVYPTPTPI	0.58	0.373	IVHPTPTPI	1.932	0.097	IVHPTPTPI	1.257	0.793	13.279	0.42	1	0	0	valid	multimer/tetramer	Negative	0
I	A*02:01	KALDPHSGHFV	KARDPHSGHFV	ALDPHSHFV	1.791	0.107	KAPHSGHFV	13.831	0.002	ARDPHSHFV	0.65		2.744	0.386	1	1	0	train	biological activity	Negative	0
I	A*02:01	KAWENFPNV	KAWENSPNV	KAWENFPNV	0.129	0.769	KAWENSPNV	0.171	0.711	KAWENSPNV	0.09	0.823	5.348	0.499	1	0	0	train	multimer/tetramer	Positive	1
I	A*02:01	KELLKHPFTL	KELLKHPFIL	KLLKHPFTL	0.509	0.415	KLLKHPFIL	1.743	0.111	KLLKHPFIL	5.313		3.264	0.428	0	1	0	train	ELISA	Positive	1
I	A*02:01	KIDIERILSV	KIEIERILSV	KIIERILSV	0.387	0.505	KIIERILSV	0.436	0.467	KIIERILSV	0.641		80.618	0.442	1	1	0	train	multimer/tetramer	Negative	0
I	A*02:01	KIFLCNARV	KIFQCNARV	KIFLCNARV	1.504	0.137	KIFQCNARV	0.815	0.282	KIFQCNARV	2.63	0.612	73.149	0.376	1	0	0	train	multimer/tetramer	Negative	0
I	A*02:01	KINDLEVQI	KINGLEVQI	KINDLEVQI	0.19	0.692	KINGLEVQI	0.595	0.364	KINGLEVQI	0.114	0.605	28.889	0.5	1	1	0	train	biological activity	Negative	0
I	A*02:01	KIPCESPPLQV	KIPCESPPLEV	KIPSPPLQV	1.371	0.159	KIPSPPLEV	1.509	0.137	KIPSPPLEV	2.654		99.815	0.377	1	1	0	train	multimer/tetramer	Negative	0
I	A*02:01	KIPRPVLWV	KIPRPVSWV	KIPRPVLWV	0.847	0.273	KIPRPVSWV	1.218	0.184	KIPRPVSWV	0.961	0.743	65.993	0.401	1	1	0	train	biological activity	Negative	0
I	A*02:01	KIVEAQSGV	EIVEAQSGV	KIVEAQSGV	0.487	0.429	EIVEAQSGV	4.541	0.022	EIVEAQSGV	1.425	0.703	77.923	0.431	1	1	0	valid	biological activity	Negative	0
I	A*02:01	KIWEELLKI	KIREELLKI	KIWEELLKI	0.027	0.94	KIREELLKI	1.0	0.231	KIREELLKI	0.035	0.676	4.649	0.597	1	1	0	train	multimer/tetramer	Negative	0
I	A*02:01	KLADFGLAC	KLADFGLAR	KLADFGLAC	0.652	0.341	KLADFGLAR	3.534	0.036	KLADFGLAR	0.314	0.839	26.179	0.446	1	0	0	train	multimer/tetramer	Negative	0
I	A*02:01	KLADFGLACA	KLADFGLARA	KLADGLACA	0.861	0.268	KLADGLARA	0.343	0.543	KLADGLARA	0.125		26.179	0.424	1	0	0	valid	multimer/tetramer	Negative	0
I	A*02:01	KLADYLNVL	KLADYLKVL	KLADYLNVL	0.028	0.938	KLADYLKVL	0.063	0.872	KLADYLKVL	0.004	0.681	0.088	0.543	1	1	0	train	multimer/tetramer	Positive-Low	1
I	A*02:01	KLAFGQKPPL	KPAFGQKPPL	KLFGQKPPL	0.921	0.251	KAFGQKPPL	13.984	0.002	KPFGQKPPL	6.971		92.182	0.408	1	1	0	train	biological activity	Negative	0
I	A*02:01	KLANPLPYT	KLAKPLPYT	KLANPLPYT	0.265	0.617	KLAKPLPYT	0.269	0.612	KLAKPLPYT	0.265	0.784	6.454	0.479	1	1	1	train	multimer/tetramer	Positive	1
I	A*02:01	KLARHYLIHTV	KLARHYLIHTG	KLARHIHTV	0.611	0.357	KLAYLIHTG	31.8	0.0	KLARHIHTG	0.592		84.333	0.421	1	1	0	train	multimer/tetramer	Negative	0
I	A*02:01	KLARVISRLAV	KLARVISRLAD	KLARVILAV	1.708	0.114	KLARVISRL	19.786	0.001	KLARVILAD	1.519		30.234	0.369	1	1	0	train	multimer/tetramer	Negative	0
I	A*02:01	KLATNLLKEL	KLATKLLKEL	KLATNLLEL	0.924	0.25	KLATKLLEL	1.11	0.207	KLATKLLEL	0.62		73.546	0.401	1	1	0	train	multimer/tetramer	Negative	0
I	A*02:01	KLCIFAPFV	KLCIFAPYV	KLCIFAPFV	0.818	0.281	KLCIFAPYV	0.522	0.407	KLCIFAPYV	0.111	0.729	45.893	0.401	1	1	0	train	multimer/tetramer	Negative	0
I	A*02:01	KLDPRLAQL	KLDPRLARL	KLDPRLAQL	0.011	0.975	KLDPRLARL	0.028	0.94	KLDPRLARL	0.045	0.785	4.784	0.544	1	1	0	train	multimer/tetramer	Negative	0
I	A*02:01	KLEAFPLVTEV	KLEAFPLGTEV	KLFPLVTEV	0.143	0.753	KLFPLGTEV	0.224	0.659	KLFPLGTEV	1.657		66.317	0.497	1	1	0	train	multimer/tetramer	Negative	0
I	A*02:01	KLFAQLINNKA	KLFAQLINNKV	KLFAQLIKA	0.851	0.271	KLFAQLIKV	0.317	0.565	KLFAQLIKV	4.467		97.438	0.397	1	1	0	train	multimer/tetramer	Negative	0
I	A*02:01	KLFEFLVYGV	KLFEFLVHGV	KLFEFLVGV	0.108	0.799	KLFEFVHGV	0.058	0.882	KLFEFLVGV	0.006		2.634	0.501	1	1	0	train	multimer/tetramer	Positive	1
I	A*02:01	KLFEHYSQEL	KLFEHYYQEL	KLFEHSQEL	0.052	0.894	KLFEHYYQL	0.159	0.732	KLFEHYQEL	0.301		39.244	0.527	1	1	0	train	multimer/tetramer	Negative	0
I	A*02:01	KLFESKAEL	QLFESKAEL	KLFESKAEL	0.026	0.945	QLFESKAEL	0.084	0.834	QLFESKAEL	0.241	0.628	32.853	0.536	1	1	1	valid	ELISPOT	Negative	0
I	A*02:01	KLFESKAELA	QLFESKAELA	KLFEKAELA	0.537	0.398	QLFEKAELA	1.619	0.122	QLFEKAELA	1.039		32.853	0.426	1	1	1	train	ELISPOT	Negative	0
I	A*02:01	KLGDSCVTAL	KLGGSCVTAL	KLGDSVTAL	0.622	0.353	KLGGSVTAL	1.83	0.104	KLGGSVTAL	0.305		59.574	0.431	1	1	0	train	multimer/tetramer	Negative	0
I	A*02:01	KLGDVITII	KHGDVITII	KLGDVITII	0.097	0.816	KHGDVITII	17.265	0.001	KHGDVITII	0.021	0.713	0.054	0.52	1	1	0	train	ELISPOT	Positive	1
I	A*02:01	KLHVSVEAFV	KLHVSVEALV	KLHSVEAFV	1.358	0.16	KLHSVEALV	1.638	0.12	KLHSVEALV	0.859		85.004	0.382	1	0	0	train	multimer/tetramer	Negative	0
I	A*02:01	KLIASILYQA	ELIASILYQA	KLASILYQA	0.659	0.338	ELIASILQA	3.371	0.039	ELASILYQA	0.278		79.586	0.413	0	0	0	train	ICS	Positive	1
I	A*02:01	KLIELTRQV	KRIELTRQV	KLIELTRQV	0.009	0.979	KRIELTRQV	5.973	0.013	KRIELTRQV	0.029	0.639	3.426	0.56	1	1	0	train	multimer/tetramer	Negative	0
I	A*02:01	KLIKPNSKDSV	KLIKQNSKDSV	KLIKPNSSV	1.141	0.2	KLIKQNSSV	1.757	0.11	KLIKQNSSV	3.341		98.483	0.391	1	1	0	train	multimer/tetramer	Negative	0
I	A*02:01	KLINSQINL	KLINSQISL	KLINSQINL	0.04	0.918	KLINSQISL	0.029	0.935	KLINSQISL	0.073	0.566	5.397	0.538	1	0	0	train	multimer/tetramer	Negative	0
I	A*02:01	KLIPGVSTT	KLIPGVSIT	KLIPGVSTT	0.17	0.712	KLIPGVSIT	0.869	0.266	KLIPGVSIT	0.567	0.803	22.385	0.487	0	1	0	train	ELISA	Negative	0
I	A*02:01	KLKAIPTTL	KLKAIPTTI	KLKAIPTTL	0.221	0.663	KLKAIPTTI	0.395	0.498	KLKAIPTTI	0.076	0.757	16.937	0.479	0	1	0	train	ELISA	Positive	1
I	A*02:01	KLKDIREIVPL	KLKDIKEIVPL	KLKDEIVPL	0.516	0.41	KLKDEIVPL	0.489	0.428	KLKDEIVPL	1.802		80.966	0.423	1	1	0	train	multimer/tetramer	Negative	0
I	A*02:01	KLKEHLGFAV	KLKEHLGSAV	KLKEHLFAV	0.584	0.371	KLKEHLSAV	1.143	0.2	KLKEHLSAV	0.252		79.952	0.419	1	0	0	train	multimer/tetramer	Negative	0
I	A*02:01	KLKRGIQFL	KPKRGIQFL	KLKRGIQFL	0.42	0.479	KPKRGIQFL	17.794	0.001	KPKRGIQFL	0.255	0.681	25.532	0.453	0	0	0	test	biological activity	Positive-High	1
I	A*02:01	KLLAGVEIV	KLLAGDEIV	KLLAGVEIV	0.087	0.829	KLLAGDEIV	0.461	0.448	KLLAGDEIV	0.073	0.756	0.346	0.517	1	1	0	train	multimer/tetramer	Positive	1
I	A*02:01	KLLEGQPVLL	ELLEGQPVLL	KLLEGPVLL	0.034	0.927	ELLEGPVLL	0.803	0.286	ELLEGPVLL	0.043		3.759	0.532	1	0	0	valid	multimer/tetramer	Negative	0
I	A*02:01	KLLENFYVT	ELLENFYVT	KLLENFYVT	0.43	0.472	ELLENFYVT	4.175	0.026	ELLENFYVT	0.147	0.755	2.487	0.44	0	1	0	train	ELISPOT	Negative	0
I	A*02:01	KLLENFYVTV	ELLENFYVTV	KLLENFVTV	0.108	0.799	ELLENFVTV	1.409	0.153	ELLENFVTV	0.004		45.977	0.506	0	1	0	train	ELISPOT	Negative	0
I	A*02:01	KLLMSQANV	KLVMSQANV	KLLMSQANV	0.299	0.581	KLVMSQANV	0.721	0.315	KLVMSQANV	1.014	0.715	56.779	0.465	1	1	1	valid	ELISPOT	Negative	0
I	A*02:01	KLLNCPCPA	KLLNRPCPA	KLLNCPCPA	1.929	0.097	KLLNRPCPA	1.433	0.149	KLLNRPCPA	2.884	0.793	12.993	0.388	1	0	0	train	multimer/tetramer	Negative	0
I	A*02:01	KLLPTNTNI	KLLPTNTDI	KLLPTNTNI	0.061	0.877	KLLPTNTDI	0.39	0.502	KLLPTNTDI	0.053	0.715	12.718	0.52	1	0	1	train	ELISPOT	Negative	0
I	A*02:01	KLLSEFFSC	KLLSEFSSC	KLLSEFFSC	0.557	0.386	KLLSEFSSC	0.896	0.258	KLLSEFSSC	0.113	0.815	50.408	0.423	1	0	0	train	multimer/tetramer	Negative	0
I	A*02:01	KLLSEFFSCL	KLLSEFSSCL	KLLSEFFSL	0.591	0.366	KLLSEFSSL	0.772	0.297	KLLSEFSSL	0.383		26.953	0.419	1	0	0	train	multimer/tetramer	Negative	0
I	A*02:01	KLLSFHSV	GLLSFHSV	KLLSF-HSV	0.911	0.254	GLLSF-HSV	1.3	0.168	GLLSF-HSV	0.914		68.925	0.401	1	0	0	train	multimer/tetramer	Positive	1
I	A*02:01	KLLSGEMAIEL	KILSGEMAIEL	KLLSGEIEL	0.177	0.703	KILSGEIEL	1.346	0.162	KILSGEIEL	0.558		53.574	0.484	1	1	0	valid	multimer/tetramer	Negative	0
I	A*02:01	KLLTDMQL	KLLTDVQL	KLL-TDMQL	1.793	0.106	KLL-TDVQL	1.34	0.163	KLL-TDVQL	12.915		88.042	0.369	1	0	0	valid	multimer/tetramer	Negative	0
I	A*02:01	KLMNIQQKL	KLMNIQQQL	KLMNIQQKL	0.018	0.962	KLMNIQQQL	0.01	0.976	KLMNIQQQL	0.087	0.656	1.021	0.539	1	1	1	train	multimer/tetramer	Positive	1
I	A*02:01	KLNFRLFVI	KLNSRLFVI	KLNFRLFVI	1.365	0.159	KLNSRLFVI	0.388	0.504	KLNSRLFVI	0.186	0.723	65.179	0.384	1	1	1	train	ELISPOT	Negative	0
I	A*02:01	KLNLIQNV	KLNLIQHV	KL-NLIQNV	1.148	0.199	KL-NLIQHV	1.027	0.225	KL-NLIQHV	2.915		82.025	0.389	1	0	0	train	multimer/tetramer	Negative	0
I	A*02:01	KLNNDLNEL	KLKNDLNEL	KLNNDLNEL	0.101	0.809	KLKNDLNEL	0.286	0.595	KLKNDLNEL	0.036	0.674	14.621	0.528	0	0	0	test	ELISPOT	Positive-Low	1
I	A*02:01	KLNPSQNVV	KLNPSQNVA	KLNPSQNVV	0.21	0.674	KLNPSQNVA	1.474	0.142	KLNPSQNVA	0.52	0.737	62.483	0.477	1	0	0	valid	multimer/tetramer	Negative	0
I	A*02:01	KLNTITAVV	KLNTITPVV	KLNTITAVV	0.193	0.69	KLNTITPVV	0.045	0.908	KLNTITPVV	0.048	0.734	3.449	0.487	1	1	0	train	multimer/tetramer	Positive	1
I	A*02:01	KLPDLWCKI	KLPDLWRKI	KLPDLWCKI	0.605	0.359	KLPDLWRKI	0.703	0.321	KLPDLWRKI	0.63	0.794	13.223	0.443	0	0	0	test	biological activity	Positive-Low	1
I	A*02:01	KLPLDIDPV	KLPLDINPV	KLPLDIDPV	0.511	0.413	KLPLDINPV	0.274	0.607	KLPLDINPV	1.628	0.723	40.529	0.428	1	1	0	train	multimer/tetramer	Positive	1
I	A*02:01	KLPYSYNLCV	TLPYSYNLCV	KLYSYNLCV	1.006	0.229	TLYSYNLCV	1.577	0.127	TLYSYNLCV	2.278		86.671	0.405	1	0	0	train	multimer/tetramer	Negative	0
I	A*02:01	KLQFHCMPV	KLQFHSMPV	KLQFHCMPV	1.353	0.161	KLQFHSMPV	0.441	0.463	KLQFHSMPV	0.517	0.834	3.285	0.386	1	1	0	train	multimer/tetramer	Positive	1
I	A*02:01	KLQVFLPRL	KVQVFLPRL	KLQVFLPRL	0.128	0.769	KVQVFLPRL	1.028	0.225	KVQVFLPRL	0.044	0.726	7.356	0.501	0	0	0	test	ELISPOT	Negative	0
I	A*02:01	KLRRVDFETFL	KSRRVDFETFL	KLVDFETFL	0.354	0.533	KSVDFETFL	12.684	0.002	KSVDFETFL	3.296		62.99	0.454	1	1	0	train	biological activity	Negative	0
I	A*02:01	KLSELHTYI	KLSELHAYI	KLSELHTYI	0.032	0.93	KLSELHAYI	0.059	0.879	KLSELHAYI	0.015	0.649	5.338	0.537	1	1	0	train	multimer/tetramer	Positive	1
I	A*02:01	KLSFLVMII	KLPFLVMII	KLSFLVMII	1.26	0.176	KLPFLVMII	1.393	0.156	KLPFLVMII	0.204	0.772	16.549	0.407	1	0	0	train	multimer/tetramer	Negative	0
I	A*02:01	KLSHQLVLL	KLSHQPVLL	KLSHQLVLL	0.079	0.842	KLSHQPVLL	0.11	0.797	KLSHQPVLL	0.048	0.757	0.205	0.524	1	1	1	train	multimer/tetramer	Positive	1
I	A*02:01	KLSHQLVLLFL	KLSHQPVLLFL	KLSHQLVFL	1.426	0.15	KLSPVLLFL	0.478	0.436	KLSHQPVFL	1.032		0.205	0.386	1	1	0	train	biological activity	Negative	0
I	A*02:01	KLSPQQDAGV	KLSPQQDAGG	KLSPQQAGV	0.854	0.271	KLSPQQAGG	33.438	0.0	KLSPQQAGG	1.946		99.001	0.404	0	1	0	train	ELISA	Negative	0
I	A*02:01	KLTESLHKV	KLTESLHEV	KLTESLHKV	0.004	0.99	KLTESLHEV	0.003	0.993	KLTESLHEV	0.004	0.642	2.487	0.543	0	0	0	test	multimer/tetramer	Positive	1
I	A*02:01	KLTRRPIFI	ELTRRPIFI	KLTRRPIFI	1.28	0.172	ELTRRPIFI	6.878	0.01	ELTRRPIFI	0.194	0.691	64.954	0.381	1	1	0	train	multimer/tetramer	Negative	0
I	A*02:01	KLVPRKVCV	KLVARKVCV	KLVPRKVCV	0.403	0.491	KLVARKVCV	1.289	0.17	KLVARKVCV	0.873	0.772	45.299	0.452	0	0	0	test	ICS	Negative	0
I	A*02:01	KLVPSGSKL	KLVPSGSEL	KLVPSGSKL	0.502	0.419	KLVPSGSEL	0.349	0.537	KLVPSGSEL	2.173	0.696	82.697	0.428	0	0	0	test	biological activity	Positive	1
I	A*02:01	KLWASPLHV	KLGASPLHV	KLWASPLHV	0.008	0.981	KLGASPLHV	0.109	0.797	KLGASPLHV	0.043	0.825	1.695	0.581	1	1	0	train	multimer/tetramer	Positive	1
I	A*02:01	KLWYASLTLV	KLWYASLALV	KLWASLTLV	0.399	0.495	KLWASLALV	0.643	0.344	KLWASLALV	0.275		23.555	0.449	1	1	0	train	multimer/tetramer	Negative	0
I	A*02:01	KLYEEAGDVFL	KLYEEAGDVFF	KLYEGDVFL	0.037	0.922	KLYEGDVFF	0.887	0.26	KLYEGDVFF	0.083		60.584	0.547	1	1	0	train	multimer/tetramer	Negative	0
I	A*02:01	KLYESFYGP	KLDESFYGP	KLYESFYGP	1.247	0.178	KLDESFYGP	2.375	0.071	KLDESFYGP	0.832	0.887	12.237	0.408	1	0	0	train	multimer/tetramer	Negative	0
I	A*02:01	KLYFDEKYSI	ELYFDEKYSI	KLFDEKYSI	0.153	0.741	ELFDEKYSI	2.837	0.053	ELFDEKYSI	1.021		36.918	0.494	1	0	0	train	ELISPOT	Negative	0
I	A*02:01	KLYGLDWAEL	KPYGLDWAEL	KLYGLDWEL	0.283	0.598	KPYGLDWEL	15.996	0.001	KPYGLDWEL	0.247		39.717	0.477	1	1	0	train	multimer/tetramer	Positive	1
I	A*02:01	KLYTSEILSPI	KLYTSEISSPI	KLYEILSPI	1.267	0.175	KLYTSEISI	1.151	0.198	KLYEISSPI	3.278		10.988	0.383	1	1	0	train	biological activity	Negative	0
I	A*02:01	KMANDIRFL	KIANDIRFL	KMANDIRFL	0.284	0.596	KIANDIRFL	0.989	0.234	KIANDIRFL	0.038	0.558	16.125	0.464	1	1	0	train	multimer/tetramer	Negative	0
I	A*02:01	KMAQFYYSA	KMGQFYYSA	KMAQFYYSA	0.602	0.36	KMGQFYYSA	1.321	0.165	KMGQFYYSA	0.042	0.683	26.296	0.418	0	0	0	test	multimer/tetramer	Positive-Low	1
I	A*02:01	KMIGFSKTA	KMIGFSETA	KMIGFSKTA	0.58	0.373	KMIGFSETA	0.333	0.551	KMIGFSETA	0.38	0.544	42.052	0.421	1	1	0	valid	multimer/tetramer	Negative	0
I	A*02:01	KMIGNHLWV	EMIGNHLWV	KMIGNHLWV	0.367	0.522	EMIGNHLWV	3.447	0.037	EMIGNHLWV	0.251	0.6	14.351	0.45	1	1	1	train	multimer/tetramer	Positive	1
I	A*02:01	KMLDGLESL	EMLDGLESL	KMLDGLESL	0.009	0.979	EMLDGLESL	0.227	0.656	EMLDGLESL	0.014	0.602	12.444	0.542	1	0	0	train	multimer/tetramer	Negative	0
I	A*02:01	KMPWNNQLL	KMPRNNQLL	KMPWNNQLL	1.418	0.152	KMPRNNQLL	1.852	0.102	KMPRNNQLL	2.783	0.757	17.686	0.401	1	1	0	train	multimer/tetramer	Negative	0
I	A*02:01	KMTNFKTTPPV	KMTDFKTTPPV	KMFKTTPPV	1.957	0.095	KMTDFTPPV	0.994	0.232	KMFKTTPPV	5.931		93.507	0.362	1	1	0	train	biological activity	Negative	0
I	A*02:01	KMWAGKKLA	EMWAGKKLA	KMWAGKKLA	1.485	0.14	EMWAGKKLA	6.078	0.012	EMWAGKKLA	7.682	0.663	61.183	0.375	1	1	0	train	biological activity	Negative	0
I	A*02:01	KMYHHCPWV	KMDHHCPWV	KMYHHCPWV	0.453	0.455	KMDHHCPWV	0.446	0.46	KMDHHCPWV	0.156	0.787	15.211	0.463	1	1	0	train	multimer/tetramer	Negative	0
I	A*02:01	KQAPGDQVTEI	KQAPGDQVTGI	KQADQVTEI	1.627	0.121	KQAPGVTGI	1.936	0.096	KQADQVTGI	2.777		99.373	0.375	1	1	0	train	biological activity	Negative	0
I	A*02:01	KQIAELETWV	KQLAELETWV	KQIAELETV	1.531	0.134	KLAELETWV	0.661	0.338	KQLAELETV	1.791		43.565	0.373	0	0	0	test	multimer/tetramer	Positive-Low	1
I	A*02:01	KQPEGLWPPL	EQPEGLWPPL	KQPEGLWPL	1.438	0.148	EQPEGLWPL	5.09	0.017	EQPEGLWPL	3.046		95.306	0.377	1	1	0	train	multimer/tetramer	Negative	0
I	A*02:01	KQSKIVFSV	KESKIVFSV	KQSKIVFSV	0.078	0.844	KESKIVFSV	3.601	0.035	KESKIVFSV	0.037	0.552	4.096	0.511	1	1	0	train	multimer/tetramer	Negative	0
I	A*02:01	KQWLVWLFL	KQWLVWLLL	KQWLVWLFL	1.78	0.108	KQWLVWLLL	1.536	0.133	KQWLVWLLL	0.377	0.749	1.953	0.372	0	1	0	train	binding assay	Positive	1
I	A*02:01	KQWSYSTGFPV	KQGSYSTGFPV	KQWSYSTGV	1.865	0.101	KQYSTGFPV	5.234	0.017	KQGSYSTGV	2.627		99.96	0.405	1	1	0	train	multimer/tetramer	Negative	0
I	A*02:01	KTFEVVPEI	KTFQVVPEI	KTFEVVPEI	0.057	0.883	KTFQVVPEI	0.354	0.533	KTFQVVPEI	0.066	0.644	2.807	0.523	1	1	0	train	multimer/tetramer	Negative	0
I	A*02:01	KTFSLPSLL	KTFSLPSLF	KTFSLPSLL	1.131	0.202	KTFSLPSLF	6.146	0.012	KTFSLPSLF	0.911	0.689	61.387	0.402	1	1	0	train	multimer/tetramer	Negative	0
I	A*02:01	KTIQTIVFL	KTIQTIVFL	KTIQTIVFL	0.61	0.358	KTIQTIVFL	0.61	0.358	KTIQTIVFL	0.026	0.593	17.675	0.413	1	0	0	valid	multimer/tetramer	Negative	0
I	A*02:01	KTLETPEFV	KTLGTPEFV	KTLETPEFV	0.256	0.625	KTLGTPEFV	0.587	0.369	KTLGTPEFV	0.088	0.601	11.215	0.478	1	1	0	valid	multimer/tetramer	Negative	0
I	A*02:01	KTLMEVMSKI	KTLMEVMPKI	KLMEVMSKI	0.719	0.316	KLMEVMPKI	0.302	0.578	KLMEVMPKI	6.377		7.254	0.422	1	0	0	train	multimer/tetramer	Negative	0
I	A*02:01	KTSDVNSLV	KTSDVNSSV	KTSDVNSLV	0.948	0.244	KTSDVNSSV	0.636	0.347	KTSDVNSSV	0.415	0.55	73.061	0.394	1	1	0	valid	biological activity	Negative	0
I	A*02:01	KTSEEIMLV	KTSEDIMLV	KTSEEIMLV	0.185	0.696	KTSEDIMLV	0.232	0.651	KTSEDIMLV	0.064	0.621	27.037	0.485	1	1	0	train	multimer/tetramer	Negative	0
I	A*02:01	KVDIFFLGL	KVDIFSLGL	KVDIFFLGL	1.456	0.145	KVDIFSLGL	1.452	0.146	KVDIFSLGL	0.171	0.597	27.012	0.375	1	1	1	train	multimer/tetramer	Negative	0
I	A*02:01	KVLSLQTAL	KVQSLQTAL	KVLSLQTAL	0.684	0.328	KVQSLQTAL	1.776	0.108	KVQSLQTAL	0.401	0.732	71.39	0.427	1	1	0	train	multimer/tetramer	Negative	0
I	A*02:01	KVVFLFPAV	KVVFLSPAV	KVVFLFPAV	1.176	0.193	KVVFLSPAV	1.104	0.208	KVVFLSPAV	0.36	0.792	38.988	0.384	1	1	0	train	multimer/tetramer	Negative	0
I	A*02:01	KVWAVTEEV	KVWAGTEEV	KVWAVTEEV	0.1	0.811	KVWAGTEEV	0.077	0.845	KVWAGTEEV	0.081	0.773	1.767	0.507	1	0	0	train	multimer/tetramer	Negative	0
I	A*02:01	KYVYDFGVSV	KYVDDFGVSV	KVYDFGVSV	0.334	0.55	KVDDFGVSV	0.838	0.275	KVDDFGVSV	3.527		0.0	0.482	0	1	0	train	ICS	Positive-Low	1
I	A*02:01	LALPPTVYEV	LALPPTVYEA	LLPPTVYEV	0.562	0.383	LLPPTVYEA	1.432	0.149	LLPPTVYEA	1.17		0.752	0.419	1	0	0	train	multimer/tetramer	Negative	0
I	A*02:01	LAMAFDHYV	LAMAFDRYV	LAMAFDHYV	1.142	0.2	LAMAFDRYV	3.973	0.029	LAMAFDRYV	0.114	0.772	1.952	0.412	0	0	0	test	biological activity	Positive-High	1
I	A*02:01	LAMAGSLVFL	LAMAGSPVFL	LMAGSLVFL	1.799	0.106	LMAGSPVFL	1.619	0.122	LMAGSPVFL	0.733		0.059	0.378	1	1	0	train	biological activity	Negative	0
I	A*02:01	LEMDDFEIVV	LERDDFEIVV	LMDDFEIVV	1.337	0.163	LRDDFEIVV	19.612	0.001	LRDDFEIVV	1.915		9.981	0.397	0	0	0	train	biological activity	Positive-High	1
I	A*02:01	LFLLYGLSSV	LFFLYGLSSV	LLLYGLSSV	1.314	0.166	LFFYGLSSV	13.737	0.002	LFLYGLSSV	3.965		1.455	0.386	0	0	0	train	biological activity	Positive-High	1
I	A*02:01	LGLYDVQLTI	LGLYAVQLTI	LLYDVQLTI	0.586	0.369	LLYAVQLTI	3.698	0.033	LLYAVQLTI	10.769		0.035	0.433	0	0	0	train	ICS	Positive	1
I	A*02:01	LIDSNTLQV	LIDPNTLQV	LIDSNTLQV	0.191	0.692	LIDPNTLQV	0.04	0.918	LIDPNTLQV	0.206	0.69	30.92	0.497	0	1	0	train	ELISPOT	Negative	0
I	A*02:01	LIIENRYAV	LIIENRDAV	LIIENRYAV	0.726	0.313	LIIENRDAV	2.208	0.08	LIIENRDAV	0.267	0.682	7.076	0.421	1	0	0	valid	multimer/tetramer	Negative	0
I	A*02:01	LIIPFIHLI	LIIPCIHLI	LIIPFIHLI	0.134	0.763	LIIPCIHLI	0.589	0.368	LIIPCIHLI	0.013	0.69	0.088	0.517	1	1	1	train	multimer/tetramer	Positive	1
I	A*02:01	LLAAPSAMA	PLAAPSAMA	LLAAPSAMA	1.5	0.138	PLAAPSAMA	9.034	0.005	PLAAPSAMA	2.023	0.821	55.823	0.38	0	0	0	test	ICS	Negative	0
I	A*02:01	LLADQNFKFI	LLADQNLKFI	LLADQNFFI	0.89	0.259	LLADQNLFI	1.169	0.194	LLADQNLFI	0.738		66.631	0.401	1	0	0	train	ELISPOT	Negative	0
I	A*02:01	LLAEELNQLKA	LLAEELNKLKA	LLAEELLKA	0.731	0.311	LLAEELLKA	0.796	0.288	LLAEELLKA	1.917		11.604	0.404	0	0	0	train	biological activity	Negative	0
I	A*02:01	LLAELPASVHV	LLAELPASVHA	LLAELPVHV	0.258	0.623	LLAELPVHA	0.886	0.261	LLAELPVHA	0.55		46.223	0.467	1	0	0	train	multimer/tetramer	Negative	0
I	A*02:01	LLAELYCRA	LSAELYCRA	LLAELYCRA	0.909	0.254	LSAELYCRA	16.43	0.001	LSAELYCRA	0.523	0.79	40.459	0.399	1	1	0	train	multimer/tetramer	Negative	0
I	A*02:01	LLAGTLAVV	LLAGTLAGV	LLAGTLAVV	0.242	0.641	LLAGTLAGV	0.094	0.82	LLAGTLAGV	0.052	0.829	6.084	0.473	1	1	0	train	multimer/tetramer	Positive	1
I	A*02:01	LLAIKVPNV	LLAMKVPNV	LLAIKVPNV	0.059	0.88	LLAMKVPNV	0.059	0.88	LLAMKVPNV	0.172	0.727	1.158	0.523	1	1	0	train	multimer/tetramer	Positive	1
I	A*02:01	LLAILTYYV	LLAILPYYV	LLAILTYYV	0.355	0.533	LLAILPYYV	0.136	0.761	LLAILPYYV	0.019	0.73	1.701	0.465	1	1	0	train	multimer/tetramer	Positive	1
I	A*02:01	LLAKQLYRV	LLAKELYRV	LLAKQLYRV	0.052	0.894	LLAKELYRV	0.033	0.928	LLAKELYRV	0.066	0.754	6.982	0.523	1	0	0	train	multimer/tetramer	Negative	0
I	A*02:01	LLAMTVPNV	LLAMKVPNV	LLAMTVPNV	0.108	0.8	LLAMKVPNV	0.059	0.88	LLAMKVPNV	0.112	0.822	2.727	0.516	1	1	0	train	multimer/tetramer	Positive	1
I	A*02:01	LLAPLIATL	LLAPLIATP	LLAPLIATL	0.023	0.95	LLAPLIATP	1.576	0.127	LLAPLIATP	0.01	0.845	1.345	0.565	1	0	0	train	multimer/tetramer	Negative	0
I	A*02:01	LLASYDEISV	LLASYDEISG	LLASDEISV	0.664	0.336	LLASDEISG	30.273	0.0	LLASDEISG	0.369		91.541	0.417	1	1	0	train	multimer/tetramer	Negative	0
I	A*02:01	LLDDQILQL	HLDDQILQL	LLDDQILQL	0.003	0.994	HLDDQILQL	0.004	0.99	HLDDQILQL	0.009	0.757	0.513	0.551	1	1	0	train	multimer/tetramer	Negative	0
I	A*02:01	LLDEKGPEV	LLDEKEPEV	LLDEKGPEV	0.006	0.985	LLDEKEPEV	0.004	0.99	LLDEKEPEV	0.147	0.744	1.431	0.545	1	1	0	train	multimer/tetramer	Positive	1
I	A*02:01	LLDIDRFTI	LLEIDRFTI	LLDIDRFTI	0.883	0.262	LLEIDRFTI	3.353	0.039	LLEIDRFTI	0.466	0.657	27.443	0.401	1	1	0	valid	multimer/tetramer	Negative	0
I	A*02:01	LLDIWDGIPHV	WLDIWDGIPHV	LLWDGIPHV	0.033	0.928	WLWDGIPHV	0.068	0.862	WLWDGIPHV	1.472		1.96	0.542	1	1	0	train	multimer/tetramer	Negative	0
I	A*02:01	LLDNGTLTI	LLDNGTLTV	LLDNGTLTI	0.114	0.79	LLDNGTLTV	0.026	0.943	LLDNGTLTV	0.043	0.751	10.17	0.506	1	0	0	train	multimer/tetramer	Negative	0
I	A*02:01	LLDNSTTGTDV	LLDNSTRGTDV	LLDNSTTGV	1.802	0.106	LLDNSTRGV	3.696	0.033	LLDNSTRGV	2.132		94.376	0.389	1	1	1	train	ELISPOT	Negative	0
I	A*02:01	LLDSLPMDV	LLDSLPMDA	LLDSLPMDV	0.17	0.712	LLDSLPMDA	1.41	0.153	LLDSLPMDA	0.21	0.843	28.573	0.485	1	1	1	valid	multimer/tetramer	Negative	0
I	A*02:01	LLDTVLVNV	LLDTVLVNL	LLDTVLVNV	0.028	0.939	LLDTVLVNL	0.048	0.901	LLDTVLVNL	0.008	0.78	1.282	0.542	0	0	0	test	multimer/tetramer	Positive	1
I	A*02:01	LLEAVEPEV	LLEVVEPEV	LLEAVEPEV	0.211	0.673	LLEVVEPEV	0.392	0.501	LLEVVEPEV	0.414	0.743	21.961	0.481	0	0	0	test	ICS	Negative	0
I	A*02:01	LLEPHQVGL	VLEPHQVGL	LLEPHQVGL	0.15	0.746	VLEPHQVGL	0.138	0.759	VLEPHQVGL	0.538	0.781	30.775	0.494	1	1	0	train	multimer/tetramer	Negative	0
I	A*02:01	LLFAAFSSA	VLFAAFSSA	LLFAAFSSA	1.028	0.225	VLFAAFSSA	0.836	0.276	VLFAAFSSA	0.825	0.829	14.265	0.39	1	1	0	train	multimer/tetramer	Positive	1
I	A*02:01	LLFAKFSFL	LLFAKFFFL	LLFAKFSFL	0.284	0.596	LLFAKFFFL	0.168	0.716	LLFAKFFFL	0.19	0.708	13.207	0.464	0	0	0	test	ICS	Positive	1
I	A*02:01	LLFALHFSA	LLFALYFSA	LLFALHFSA	1.07	0.215	LLFALYFSA	1.843	0.103	LLFALYFSA	0.24	0.81	9.855	0.388	1	1	0	train	multimer/tetramer	Positive	1
I	A*02:01	LLFGMPPCL	LLFGMTPCL	LLFGMPPCL	0.125	0.772	LLFGMTPCL	0.229	0.654	LLFGMTPCL	0.328	0.871	0.033	0.514	1	1	1	train	multimer/tetramer	Positive	1
I	A*02:01	LLFGMPPCLL	LLFGMTPCLL	LLFGMPPLL	0.721	0.315	LLFGMTPLL	1.269	0.174	LLFGMTPLL	0.601		0.033	0.422	1	1	0	train	biological activity	Negative	0
I	A*02:01	LLFGPSCAL	LLFGPSSAL	LLFGPSCAL	0.43	0.472	LLFGPSSAL	0.218	0.666	LLFGPSSAL	1.739	0.86	20.499	0.449	1	0	0	train	multimer/tetramer	Negative	0
I	A*02:01	LLFSLFFLI	LVFSLFFLI	LLFSLFFLI	1.288	0.171	LVFSLFFLI	3.274	0.041	LVFSLFFLI	0.038	0.765	11.932	0.382	1	1	0	train	multimer/tetramer	Negative	0
I	A*02:01	LLFTDQHGL	LPFTDQHGL	LLFTDQHGL	0.083	0.835	LPFTDQHGL	14.887	0.002	LPFTDQHGL	0.509	0.778	0.588	0.525	1	0	0	train	multimer/tetramer	Negative	0
I	A*02:01	LLFTDQHGLV	LPFTDQHGLV	LLFTDQHLV	0.453	0.455	LPFTDQHLV	23.436	0.0	LPFTDQHLV	1.967		0.588	0.448	1	0	0	train	multimer/tetramer	Negative	0
I	A*02:01	LLFYGAVIEV	LLSYGAVIEV	LLYGAVIEV	0.341	0.544	LLYGAVIEV	0.371	0.519	LLYGAVIEV	0.368		66.759	0.45	1	0	0	valid	multimer/tetramer	Negative	0
I	A*02:01	LLGDALLVHL	LLGDALLVHP	LLGDALVHL	0.47	0.442	LLGDLLVHP	6.993	0.009	LLGDALVHP	0.171		42.842	0.463	0	0	0	test	biological activity	Positive	1
I	A*02:01	LLGDPGWRV	LLGDPGRRV	LLGDPGWRV	0.07	0.86	LLGDPGRRV	0.807	0.285	LLGDPGRRV	1.014	0.824	2.602	0.554	1	0	1	train	ELISPOT	Negative	0
I	A*02:01	LLGPNSFEV	LLGRNSFEV	LLGPNSFEV	0.034	0.927	LLGRNSFEV	0.438	0.465	LLGRNSFEV	0.165	0.823	0.54	0.545	0	1	0	valid	ICS	Positive	1
I	A*02:01	LLGRNSFEVHV	LLGRNSFEVRV	LLNSFEVHV	1.913	0.098	LLNSFEVRV	2.593	0.061	LLNSFEVRV	2.872		55.799	0.382	0	0	0	train	ELISPOT	Positive	1
I	A*02:01	LLGSVNNLL	LLGSVNSLL	LLGSVNNLL	0.493	0.425	LLGSVNSLL	0.552	0.39	LLGSVNSLL	0.614	0.724	46.427	0.439	1	1	0	train	multimer/tetramer	Negative	0
I	A*02:01	LLHDVFHTT	LLRDVFHTT	LLHDVFHTT	0.359	0.529	LLRDVFHTT	1.584	0.126	LLRDVFHTT	0.105	0.85	8.383	0.501	0	0	0	test	ELISPOT	Negative	0
I	A*02:01	LLHGFSFYL	LLHGFSFHL	LLHGFSFYL	0.086	0.832	LLHGFSFHL	0.081	0.839	LLHGFSFHL	0.015	0.785	0.317	0.51	1	1	0	train	multimer/tetramer	Positive	1
I	A*02:01	LLHSGVIGA	LLHSGVMGA	LLHSGVIGA	0.461	0.448	LLHSGVMGA	0.598	0.363	LLHSGVMGA	0.382	0.81	27.057	0.433	1	0	0	train	multimer/tetramer	Negative	0
I	A*02:01	LLHSGVIGAV	LLHSGVMGAV	LLHSGVIGV	0.66	0.338	LLHSGVMGV	0.935	0.247	LLHSGVMGV	0.929		27.057	0.412	1	0	0	train	multimer/tetramer	Negative	0
I	A*02:01	LLIAHFLGV	VLIAHFLGV	LLIAHFLGV	0.158	0.732	VLIAHFLGV	0.091	0.824	VLIAHFLGV	0.046	0.736	2.728	0.491	0	0	0	test	ELISA	Positive	1
I	A*02:01	LLIASVTWL	FLIASVTWL	LLIASVTWL	0.488	0.429	FLIASVTWL	0.129	0.769	FLIASVTWL	0.187	0.708	12.265	0.433	1	1	1	train	multimer/tetramer	Positive	1
I	A*02:01	LLIASVTWLL	FLIASVTWLL	LLASVTWLL	1.598	0.124	FLASVTWLL	0.538	0.398	FLASVTWLL	0.572		12.265	0.374	1	0	0	train	ELISPOT	Negative	0
I	A*02:01	LLIDAGTNV	LLIDAGANV	LLIDAGTNV	0.069	0.861	LLIDAGANV	0.11	0.797	LLIDAGANV	0.184	0.81	0.942	0.523	0	0	0	test	ICS	Positive	1
I	A*02:01	LLIGFLSGSL	LLIGLLSGSL	LLIGFLSSL	1.809	0.105	LLIGLLSSL	2.1	0.086	LLIGLLSSL	1.041		91.102	0.371	1	1	0	train	biological activity	Negative	0
I	A*02:01	LLIPVPNL	LLVPVPNL	LLIP-VPNL	0.761	0.301	LLVP-VPNL	1.324	0.165	LLVP-VPNL	3.824		60.149	0.407	1	0	0	train	multimer/tetramer	Negative	0
I	A*02:01	LLIQKFTDV	LLIQKLTDV	LLIQKFTDV	0.309	0.572	LLIQKLTDV	0.116	0.786	LLIQKLTDV	0.24	0.748	11.859	0.463	1	1	0	train	multimer/tetramer	Negative	0
I	A*02:01	LLLAELSSPFV	RLLAELSSPFV	LLLAELSSV	0.86	0.269	RLLAELPFV	0.4	0.494	RLLAELSSV	1.572		98.41	0.413	1	1	0	train	multimer/tetramer	Negative	0
I	A*02:01	LLLDDLLVS	LLLDDSLVS	LLLDDLLVS	1.649	0.119	LLLDDSLVS	3.47	0.037	LLLDDSLVS	1.057	0.747	58.069	0.372	0	0	0	test	multimer/tetramer	Positive-Low	1
I	A*02:01	LLLDDLLVSI	LLLDDSLVSI	LLLDDLVSI	0.171	0.71	LLLDDLVSI	0.163	0.724	LLLDDSVSI	0.046		1.033	0.489	0	0	0	valid	ELISA	Positive	1
I	A*02:01	LLLEFGANM	LLLEFGANV	LLLEFGANM	0.514	0.412	LLLEFGANV	0.082	0.837	LLLEFGANV	0.601	0.767	22.311	0.437	1	1	0	train	multimer/tetramer	Negative	0
I	A*02:01	LLLEVVWHL	LLLEAVWHL	LLLEVVWHL	0.017	0.964	LLLEAVWHL	0.011	0.974	LLLEAVWHL	0.001	0.802	2.802	0.538	0	1	0	train	ELISPOT	Negative	0
I	A*02:01	LLLFLTIFI	LLLFLAIFI	LLLFLTIFI	1.714	0.113	LLLFLAIFI	2.938	0.049	LLLFLAIFI	0.074	0.708	1.345	0.376	1	1	0	train	multimer/tetramer	Positive	1
I	A*02:01	LLLGIAKLLKV	LLLGIAKGLGK	LLLGKLLKV	0.732	0.311	LLLGIGLGK	25.976	0.0	LLLGKGLGK	0.623		14.065	0.43	0	0	0	train	ELISA	Positive	1
I	A*02:01	LLLLPLSVA	LLLLPLVVA	LLLLPLSVA	1.733	0.112	LLLLPLVVA	1.466	0.144	LLLLPLVVA	2.289	0.775	97.187	0.374	1	0	0	train	multimer/tetramer	Negative	0
I	A*02:01	LLLNAGSTV	LLLNAASTV	LLLNAGSTV	0.468	0.444	LLLNAASTV	0.358	0.53	LLLNAASTV	0.405	0.85	64.126	0.433	1	1	0	train	multimer/tetramer	Negative	0
I	A*02:01	LLLNGLGLA	LVLNGLGLA	LLLNGLGLA	1.267	0.175	LVLNGLGLA	6.207	0.012	LVLNGLGLA	2.361	0.825	44.678	0.383	1	0	0	train	multimer/tetramer	Negative	0
I	A*02:01	LLLNLVGTI	LPLNLVGTI	LLLNLVGTI	1.393	0.156	LPLNLVGTI	29.28	0.0	LPLNLVGTI	0.324	0.825	18.467	0.39	0	0	0	test	ELISPOT	Negative	0
I	A*02:01	LLLNMLIVL	LLLNMLIAL	LLLNMLIVL	0.465	0.445	LLLNMLIAL	0.265	0.616	LLLNMLIAL	0.013	0.774	1.812	0.433	1	1	0	train	multimer/tetramer	Positive	1
I	A*02:01	LLLPAHYET	LLPPAHYET	LLLPAHYET	1.076	0.214	LLPPAHYET	2.046	0.089	LLPPAHYET	0.974	0.878	35.541	0.406	0	0	0	test	biological activity	Positive-Low	1
I	A*02:01	LLLPGNNWKV	LLLPGNNRKV	LLLPGNWKV	0.169	0.714	LLLPGNNKV	0.523	0.406	LLLPGNRKV	0.487		7.734	0.525	1	0	0	train	multimer/tetramer	Negative	0
I	A*02:01	LLLPLSVARPL	LLLPVSVARPL	LLLPLSVAL	1.248	0.178	LLLPVSVAL	1.031	0.224	LLLPVSVAL	6.09		96.398	0.381	1	0	0	train	multimer/tetramer	Negative	0
I	A*02:01	LLLQLTTPA	LSLQLTTPA	LLLQLTTPA	1.226	0.183	LSLQLTTPA	15.907	0.001	LSLQLTTPA	0.698	0.814	52.088	0.385	1	1	0	train	multimer/tetramer	Negative	0
I	A*02:01	LLLSSLGYL	LLLSNLGYL	LLLSSLGYL	0.532	0.401	LLLSNLGYL	0.51	0.414	LLLSNLGYL	0.417	0.745	50.591	0.433	1	0	0	valid	multimer/tetramer	Negative	0
I	A*02:01	LLMVSITLL	LPMVSITLL	LLMVSITLL	0.343	0.543	LPMVSITLL	14.729	0.002	LPMVSITLL	0.068	0.75	5.631	0.466	1	1	0	train	multimer/tetramer	Negative	0
I	A*02:01	LLNDASFISV	LLNDASLISV	LLNDSFISV	0.318	0.565	LLNDSLISV	0.152	0.743	LLNDSLISV	0.185		92.353	0.462	1	0	0	valid	multimer/tetramer	Negative	0
I	A*02:01	LLNPHTLGL	LRNPHTLGL	LLNPHTLGL	0.039	0.919	LRNPHTLGL	10.51	0.004	LRNPHTLGL	0.087	0.796	5.072	0.548	0	0	0	test	ICS	Positive	1
I	A*02:01	LLNYFQNSHSV	VLNYFQNSHSV	LLFQNSHSV	0.883	0.262	VLFQNSHSV	0.672	0.333	VLFQNSHSV	6.403		99.755	0.395	1	1	0	train	multimer/tetramer	Negative	0
I	A*02:01	LLPALSPGL	LLPALSPGS	LLPALSPGL	0.301	0.579	LLPALSPGS	8.108	0.007	LLPALSPGS	0.961	0.866	80.548	0.469	0	1	0	train	ELISPOT	Negative	0
I	A*02:01	LLPGNNWKV	LLPGNNRKV	LLPGNNWKV	0.119	0.782	LLPGNNRKV	1.18	0.192	LLPGNNRKV	0.382	0.83	7.734	0.538	1	0	0	train	multimer/tetramer	Negative	0
I	A*02:01	LLPVLSWLL	LLPVLSWLP	LLPVLSWLL	0.841	0.274	LLPVLSWLP	8.941	0.005	LLPVLSWLP	0.477	0.859	36.603	0.429	1	1	0	train	biological activity	Negative	0
I	A*02:01	LLQAYRLISV	PLQAYRLISV	LLQAYLISV	1.496	0.139	PLQAYLISV	9.434	0.005	PLQAYLISV	0.443		36.843	0.38	1	0	0	valid	ELISPOT	Negative	0
I	A*02:01	LLQDGDIQV	LLQEGDIQV	LLQDGDIQV	0.028	0.939	LLQEGDIQV	0.026	0.945	LLQEGDIQV	0.082	0.764	2.125	0.538	1	1	0	train	multimer/tetramer	Negative	0
I	A*02:01	LLQEEAHVPL	LLQEGAHVPL	LLQEEAHVL	1.102	0.208	LLQEGAHVL	0.835	0.276	LLQEGAHVL	1.443		86.203	0.391	1	1	0	train	biological activity	Negative	0
I	A*02:01	LLQICERIPTI	LLQVCERIPTI	LLQERIPTI	1.953	0.095	LLQERIPTI	1.953	0.095	LLQERIPTI	6.056		86.516	0.362	1	1	0	train	biological activity	Negative	0
I	A*02:01	LLSEFFSCL	LLSEFSSCL	LLSEFFSCL	0.396	0.497	LLSEFSSCL	0.283	0.597	LLSEFSSCL	0.107	0.701	26.953	0.444	1	0	0	train	multimer/tetramer	Negative	0
I	A*02:01	LLSIVPCTV	LLSIVLCTV	LLSIVPCTV	0.506	0.416	LLSIVLCTV	0.783	0.293	LLSIVLCTV	0.42	0.838	19.738	0.439	1	1	1	train	multimer/tetramer	Negative	0
I	A*02:01	LLSLWVPQV	LLSLWAPQV	LLSLWVPQV	0.084	0.834	LLSLWAPQV	0.26	0.621	LLSLWAPQV	0.267	0.856	8.868	0.511	1	0	0	train	multimer/tetramer	Negative	0
I	A*02:01	LLSNELHRL	LLSNELHRQ	LLSNELHRL	0.096	0.817	LLSNELHRQ	10.337	0.004	LLSNELHRQ	0.055	0.728	7.525	0.528	1	0	0	valid	multimer/tetramer	Negative	0
I	A*02:01	LLSPDLIRNEV	PLSPDLIRNEV	LLSPDLIEV	0.253	0.629	PLSPDLIEV	4.084	0.027	PLSPDLIEV	3.251		86.813	0.477	1	1	0	train	multimer/tetramer	Negative	0
I	A*02:01	LLTKDSYKV	LLTKDSDKV	LLTKDSYKV	0.291	0.589	LLTKDSDKV	1.511	0.136	LLTKDSDKV	0.297	0.699	7.839	0.476	1	1	0	train	multimer/tetramer	Negative	0
I	A*02:01	LLVDAMHNQL	LLVDAIHNQL	LLVDAMHQL	0.511	0.413	LLVDAIHQL	0.214	0.67	LLVDAIHQL	1.361		74.963	0.427	1	1	0	train	multimer/tetramer	Positive	1
I	A*02:01	LLVDLAEEL	LPVDLAEEL	LLVDLAEEL	0.1	0.812	LPVDLAEEL	11.131	0.003	LPVDLAEEL	0.174	0.743	0.481	0.521	1	1	0	valid	multimer/tetramer	Positive-High	1
I	A*02:01	LLVEKTTCV	LLGEKTTCV	LLVEKTTCV	0.096	0.817	LLGEKTTCV	0.227	0.656	LLGEKTTCV	0.137	0.708	1.926	0.513	1	1	0	train	multimer/tetramer	Negative	0
I	A*02:01	LLVRNSFEV	LLGRNSFEV	LLVRNSFEV	0.331	0.553	LLGRNSFEV	0.438	0.465	LLGRNSFEV	0.244	0.74	13.43	0.46	0	1	0	train	ELISPOT	Negative	0
I	A*02:01	LLYDHPLKV	LLYDRPLKV	LLYDHPLKV	0.002	0.996	LLYDRPLKV	0.005	0.989	LLYDRPLKV	0.02	0.78	0.026	0.56	1	0	0	train	multimer/tetramer	Negative	0
I	A*02:01	LLYPHSLSS	LLYPHGLSS	LLYPHSLSS	0.856	0.27	LLYPHGLSS	1.404	0.154	LLYPHGLSS	2.262	0.795	71.332	0.411	1	1	0	train	biological activity	Negative	0
I	A*02:01	LLYPHSLSSKL	LLYPHGLSSKL	LLYPHSLSL	0.455	0.453	LLYPHGLSL	0.673	0.333	LLYPHGLSL	3.144		98.752	0.447	1	1	0	valid	biological activity	Negative	0
I	A*02:01	LLYQELLPL	LLYQEFLPL	LLYQELLPL	0.197	0.687	LLYQEFLPL	0.405	0.49	LLYQEFLPL	0.304	0.806	8.494	0.487	0	1	0	train	ELISPOT	Positive	1
I	A*02:01	LMASISSFL	LMASISSSL	LMASISSFL	0.395	0.498	LMASISSSL	0.371	0.519	LMASISSSL	0.187	0.602	0.539	0.447	1	1	1	valid	multimer/tetramer	Positive	1
I	A*02:01	LMAVEEREV	LMEVEEREV	LMAVEEREV	1.531	0.134	LMEVEEREV	3.46	0.037	LMEVEEREV	3.408	0.574	29.578	0.382	0	0	0	test	ICS	Positive	1
I	A*02:01	LMFWASSSI	LMLWASSSI	LMFWASSSI	1.962	0.094	LMLWASSSI	2.505	0.065	LMLWASSSI	3.047	0.799	22.998	0.374	1	1	0	train	multimer/tetramer	Positive	1
I	A*02:01	LMLEISTSL	LMLEMSTSL	LMLEISTSL	0.042	0.913	LMLEMSTSL	0.097	0.816	LMLEMSTSL	0.044	0.639	26.311	0.527	1	1	0	train	multimer/tetramer	Negative	0
I	A*02:01	LMMEHPSLQAI	LMMEHPGLQAI	LMMEHLQAI	1.44	0.148	LMMEGLQAI	0.944	0.245	LMMEHLQAI	0.735		94.565	0.372	1	1	0	valid	multimer/tetramer	Negative	0
I	A*02:01	LMMPFSIVYI	LVMPFSIVYI	LMMPSIVYI	0.73	0.312	LVMPSIVYI	1.758	0.11	LVMPSIVYI	0.066		0.064	0.41	1	1	0	valid	multimer/tetramer	Positive	1
I	A*02:01	LMTDTQFVL	LMTDTQFVS	LMTDTQFVL	0.3	0.58	LMTDTQFVS	8.152	0.007	LMTDTQFVS	0.134	0.693	12.874	0.47	1	1	0	train	biological activity	Negative	0
I	A*02:01	LMTDTQFVLAV	LMTDTQFVSAV	LMTDTVLAV	1.793	0.106	LMTDTQFAV	2.408	0.07	LMTDTVSAV	1.258		12.874	0.369	1	1	0	train	biological activity	Negative	0
I	A*02:01	LMVPHSPSL	LMVLHSPSL	LMVPHSPSL	0.062	0.874	LMVLHSPSL	0.555	0.387	LMVLHSPSL	0.249	0.762	0.735	0.53	1	1	0	train	multimer/tetramer	Positive	1
I	A*02:01	LQAPFLPWA	FQAPFLPWA	LQAPFLPWA	0.989	0.234	FQAPFLPWA	0.361	0.527	FQAPFLPWA	0.52	0.762	17.128	0.395	0	0	0	test	ICS	Negative	0
I	A*02:01	LQDSGLWFPV	LRDSGLWFPV	LQDSGLWFV	1.631	0.121	LRDSGLWFV	22.215	0.001	LRDSGLWFV	1.671		92.741	0.378	1	0	0	train	multimer/tetramer	Negative	0
I	A*02:01	LQSEGSPLV	LRSEGSPLV	LQSEGSPLV	0.233	0.65	LRSEGSPLV	10.536	0.004	LRSEGSPLV	0.853	0.732	87.799	0.483	0	0	0	test	ELISPOT	Positive	1
I	A*02:01	LSLNNDIFEV	LSLNNDIFEA	LLNNDIFEV	0.588	0.369	LLNNDIFEA	1.868	0.101	LLNNDIFEA	1.65		1.158	0.416	0	0	0	train	multimer/tetramer	Positive	1
I	A*02:01	LVADVLSPV	LVANVLSPV	LVADVLSPV	0.171	0.71	LVANVLSPV	0.687	0.327	LVANVLSPV	0.375	0.712	34.835	0.486	1	0	0	train	multimer/tetramer	Negative	0
I	A*02:01	LVFPLVMGV	LVLPLVMGV	LVFPLVMGV	0.192	0.691	LVLPLVMGV	0.217	0.666	LVLPLVMGV	0.126	0.873	0.423	0.492	1	1	0	train	multimer/tetramer	Positive	1
I	A*02:01	LVIGMPPPV	RVIGMPPPV	LVIGMPPPV	0.466	0.445	RVIGMPPPV	0.279	0.602	RVIGMPPPV	1.069	0.813	4.988	0.448	1	1	0	train	multimer/tetramer	Positive	1
I	A*02:01	MIISHLYLI	MIISHLSLI	MIISHLYLI	0.469	0.443	MIISHLSLI	0.977	0.237	MIISHLSLI	0.032	0.576	0.777	0.436	1	1	0	train	multimer/tetramer	Positive	1
I	A*02:01	MIYGYDTWI	MIYGSDTWI	MIYGYDTWI	1.374	0.158	MIYGSDTWI	2.443	0.068	MIYGSDTWI	0.527	0.689	7.406	0.382	1	1	0	train	multimer/tetramer	Negative	0
I	A*02:01	MLAEKTVQV	MPAEKTVQV	MLAEKTVQV	0.003	0.993	MPAEKTVQV	2.76	0.056	MPAEKTVQV	0.016	0.687	1.69	0.557	0	1	0	train	ELISPOT	Negative	0
I	A*02:01	MLAEQLKQA	KLAEQLKQA	MLAEQLKQA	0.156	0.736	KLAEQLKQA	0.102	0.808	KLAEQLKQA	0.916	0.679	51.069	0.504	1	1	0	train	ELISPOT	Negative	0
I	A*02:01	MLAVISCAV	MLAVVSCAS	MLAVISCAV	1.022	0.226	MLAVVSCAS	15.542	0.001	MLAVVSCAS	0.553	0.789	29.968	0.41	1	1	0	train	multimer/tetramer	Positive	1
I	A*02:01	MLAVISCAV	MLAVVSCAV	MLAVISCAV	1.022	0.226	MLAVVSCAV	1.095	0.21	MLAVVSCAV	0.553	0.789	36.618	0.389	1	1	0	train	multimer/tetramer	Negative	0
I	A*02:01	MLFARHLREV	MVFARHLREV	MLFAHLREV	1.03	0.224	MVFAHLREV	3.191	0.043	MVFAHLREV	1.348		91.859	0.393	1	0	0	train	multimer/tetramer	Negative	0
I	A*02:01	MLFLRFCYI	MLFLRFRYI	MLFLRFCYI	1.557	0.13	MLFLRFRYI	1.689	0.116	MLFLRFRYI	0.597	0.776	3.255	0.398	1	0	1	train	ELISPOT	Negative	0
I	A*02:01	MLFTIGQSKV	MLFTIGQSEV	MLFTGQSKV	0.788	0.291	MLFTGQSEV	0.547	0.392	MLFTGQSEV	2.558		98.101	0.403	0	0	0	train	biological activity	Positive	1
I	A*02:01	MLGEQLFPL	MLGERLFPL	MLGEQLFPL	0.155	0.737	MLGERLFPL	0.216	0.668	MLGERLFPL	0.259	0.762	1.368	0.496	1	1	1	train	multimer/tetramer	Positive	1
I	A*02:01	MLIGIPVYV	MVIGIPVYV	MLIGIPVYV	0.015	0.968	MVIGIPVYV	0.061	0.876	MVIGIPVYV	0.006	0.752	0.012	0.541	1	1	1	train	multimer/tetramer	Positive	1
I	A*02:01	MLLENKAVEKA	MLLENKAVKKA	MLLEAVEKA	1.21	0.186	MLLEAVKKA	2.186	0.082	MLLEAVKKA	2.358		74.234	0.385	1	1	0	train	multimer/tetramer	Positive	1
I	A*02:01	MLLKHDVSL	MLLKQDVSL	MLLKHDVSL	0.052	0.893	MLLKQDVSL	0.083	0.836	MLLKQDVSL	0.08	0.641	1.791	0.535	1	1	0	train	multimer/tetramer	Positive	1
I	A*02:01	MLLLGLLHA	MLLLGLLQA	MLLLGLLHA	0.533	0.401	MLLLGLLQA	0.432	0.47	MLLLGLLQA	0.459	0.756	10.469	0.436	1	1	0	train	multimer/tetramer	Negative	0
I	A*02:01	MLLQAYRSV	MLLQEYRSV	MLLQAYRSV	0.562	0.383	MLLQEYRSV	0.297	0.582	MLLQEYRSV	0.345	0.808	24.497	0.425	1	1	0	train	multimer/tetramer	Negative	0
I	A*02:01	MLLSVFTPL	MLLSVSTPL	MLLSVFTPL	0.519	0.408	MLLSVSTPL	0.335	0.55	MLLSVSTPL	0.157	0.728	8.265	0.426	0	0	0	test	ELISPOT	Positive	1
I	A*02:01	MLMSLEDKSL	ILMSLEDKSL	MLMSEDKSL	1.958	0.095	ILMSLDKSL	1.457	0.145	ILMSEDKSL	2.0		86.341	0.364	0	0	0	train	multimer/tetramer	Negative	0
I	A*02:01	MLPSNYVEA	MLPANYVEA	MLPSNYVEA	0.786	0.292	MLPANYVEA	1.081	0.213	MLPANYVEA	0.616	0.788	12.574	0.405	1	0	0	train	multimer/tetramer	Negative	0
I	A*02:01	MLQHITLFM	MLQHITLLM	MLQHITLFM	0.837	0.276	MLQHITLLM	0.888	0.26	MLQHITLLM	0.128	0.709	7.965	0.405	0	0	0	test	ELISPOT	Negative	0
I	A*02:01	MLQIINIVL	MLQIINVVL	MLQIINIVL	1.037	0.223	MLQIINVVL	0.914	0.253	MLQIINVVL	0.158	0.635	21.11	0.389	1	1	0	train	biological activity	Negative	0
I	A*02:01	MLQQQPSPPV	MLQQQPSAPV	MLQQQPPPV	1.747	0.11	MLQQQPSAV	2.835	0.053	MLQQQPAPV	5.212		94.388	0.372	1	1	0	train	multimer/tetramer	Negative	0
I	A*02:01	MLREEIAML	MLREEIAKL	MLREEIAML	0.23	0.653	MLREEIAKL	0.171	0.71	MLREEIAKL	0.139	0.757	6.254	0.485	1	1	0	train	ELISPOT	Negative	0
I	A*02:01	MLREQLDQV	MLREQLDQA	MLREQLDQV	0.12	0.78	MLREQLDQA	0.823	0.28	MLREQLDQA	0.772	0.778	9.398	0.498	0	0	0	test	ICS	Negative	0
I	A*02:01	MLTTRVFSL	MLATRVFSL	MLTTRVFSL	0.22	0.664	MLATRVFSL	0.076	0.847	MLATRVFSL	0.076	0.76	12.473	0.49	0	0	0	test	ICS	Negative	0
I	A*02:01	MLVSTMPVV	MPVSTMPVV	MLVSTMPVV	0.294	0.586	MPVSTMPVV	14.257	0.002	MPVSTMPVV	0.11	0.782	13.469	0.475	1	0	0	train	multimer/tetramer	Negative	0
I	A*02:01	MMFPAQPFGL	MMFPAPPFGL	MMFPQPFGL	0.524	0.406	MMFPAPPFL	0.365	0.524	MMFPPPFGL	1.067		68.161	0.432	1	1	0	train	multimer/tetramer	Negative	0
I	A*02:01	MMMWDCWHA	MMMRDCWHA	MMMWDCWHA	0.827	0.279	MMMRDCWHA	1.113	0.206	MMMRDCWHA	0.723	0.881	0.022	0.426	0	1	0	valid	ELISA	Negative	0
I	A*02:01	MMMWDCWHAV	MMMRDCWHAV	MMWDCWHAV	1.415	0.152	MMMDCWHAV	1.796	0.106	MMRDCWHAV	2.491		0.006	0.439	0	1	0	train	ELISA	Negative	0
I	A*02:01	MMPFSIVYI	VMPFSIVYI	MMPFSIVYI	0.622	0.353	VMPFSIVYI	0.698	0.323	VMPFSIVYI	0.198	0.658	0.064	0.416	1	1	1	train	multimer/tetramer	Positive	1
I	A*02:01	MMVNFVVEC	MMVNFVVER	MMVNFVVEC	1.54	0.132	MMVNFVVER	5.927	0.013	MMVNFVVER	0.153	0.813	16.253	0.405	0	0	0	test	biological activity	Positive	1
I	A*02:01	MMWDCWHAV	MMRDCWHAV	MMWDCWHAV	0.171	0.711	MMRDCWHAV	1.59	0.125	MMRDCWHAV	0.066	0.805	0.006	0.552	0	1	0	train	ELISA	Negative	0
I	A*02:01	MQLLFDNEV	VQLLFDNEV	MQLLFDNEV	1.817	0.105	VQLLFDNEV	2.348	0.073	VQLLFDNEV	1.84	0.559	24.334	0.368	1	1	0	train	multimer/tetramer	Negative	0
I	A*02:01	MTFSDVLTL	MTFSDGLTL	MTFSDVLTL	0.564	0.382	MTFSDGLTL	1.72	0.113	MTFSDGLTL	0.231	0.693	13.136	0.423	1	1	0	train	multimer/tetramer	Negative	0
I	A*02:01	MTLKEYHYV	MTLQEYHYV	MTLKEYHYV	0.649	0.342	MTLQEYHYV	0.673	0.333	MTLQEYHYV	0.114	0.6	10.624	0.413	1	1	0	train	biological activity	Negative	0
I	A*02:01	NILDAIAEI	NIFDAIAEI	NILDAIAEI	0.361	0.527	NIFDAIAEI	0.251	0.63	NIFDAIAEI	0.071	0.728	30.444	0.459	0	0	0	test	multimer/tetramer	Positive	1
I	A*02:01	NILPISFHV	NILPISSHV	NILPISFHV	0.114	0.789	NILPISSHV	0.357	0.531	NILPISSHV	0.031	0.723	0.65	0.503	0	0	0	test	biological activity	Positive	1
I	A*02:01	NLDEKANEI	NLDEKAKEI	NLDEKANEI	0.277	0.604	NLDEKAKEI	0.555	0.388	NLDEKAKEI	0.395	0.563	51.216	0.476	1	1	0	train	multimer/tetramer	Negative	0
I	A*02:01	NLFLFIDKL	NVFLFIDKL	NLFLFIDKL	0.477	0.436	NVFLFIDKL	2.261	0.078	NVFLFIDKL	0.238	0.643	10.393	0.434	1	0	0	train	multimer/tetramer	Negative	0
I	A*02:01	NLFNRYLAL	NLFNRYPAL	NLFNRYLAL	0.302	0.578	NLFNRYPAL	0.208	0.676	NLFNRYPAL	0.184	0.78	1.245	0.469	1	1	0	valid	multimer/tetramer	Positive	1
I	A*02:01	NLINEAMDV	DLINEAMDV	NLINEAMDV	1.262	0.176	DLINEAMDV	8.177	0.007	DLINEAMDV	0.567	0.776	44.936	0.381	1	0	0	train	multimer/tetramer	Negative	0
I	A*02:01	NLINEDIESA	NLISEDIESA	NLIEDIESA	1.188	0.19	NLIEDIESA	1.192	0.189	NLIEDIESA	0.665		57.197	0.38	0	0	0	test	biological activity	Negative	0
I	A*02:01	NLLNHSWLV	NLLNHPWLV	NLLNHSWLV	0.052	0.894	NLLNHPWLV	0.031	0.932	NLLNHPWLV	0.019	0.788	8.502	0.54	1	1	0	train	multimer/tetramer	Negative	0
I	A*02:01	NLLNNYQTL	NLLKNYQTL	NLLNNYQTL	0.479	0.435	NLLKNYQTL	0.519	0.409	NLLKNYQTL	0.067	0.751	29.196	0.443	0	0	0	test	ICS	Positive	1
I	A*02:01	NLNPNVDPQV	DLNPNVDPQV	NLNPNVPQV	0.39	0.502	DLNPNVPQV	3.059	0.046	DLNPNVPQV	1.278		92.63	0.445	1	1	0	train	biological activity	Negative	0
I	A*02:01	NLQNQMSSL	NLQNQMCSL	NLQNQMSSL	1.243	0.179	NLQNQMCSL	1.552	0.131	NLQNQMCSL	0.418	0.778	79.445	0.392	1	1	0	train	biological activity	Negative	0
I	A*02:01	NLQREEYTV	NLEREEYTV	NLQREEYTV	0.672	0.333	NLEREEYTV	2.094	0.087	NLEREEYTV	0.108	0.742	19.363	0.412	1	1	0	train	in vitro assay	Positive	1
I	A*02:01	NLTEGPYPL	NLTAGPYPL	NLTEGPYPL	0.29	0.591	NLTAGPYPL	1.052	0.219	NLTAGPYPL	0.365	0.761	34.231	0.469	1	1	0	train	multimer/tetramer	Negative	0
I	A*02:01	NLWPVTHGL	NLWPVPHGL	NLWPVTHGL	0.02	0.958	NLWPVPHGL	0.016	0.967	NLWPVPHGL	0.026	0.866	0.865	0.551	0	0	0	test	multimer/tetramer	Positive	1
I	A*02:01	NQLIYELYV	NQLIYESYV	NQLIYELYV	1.314	0.166	NQLIYESYV	2.545	0.063	NQLIYESYV	0.281	0.477	21.129	0.38	1	1	0	train	biological activity	Negative	0
I	A*02:01	NSLLLLPLSV	NSLLLLPVSV	NLLLLPLSV	1.738	0.111	NLLLLPVSV	1.627	0.121	NLLLLPVSV	4.235		53.795	0.37	1	0	0	train	multimer/tetramer	Negative	0
I	A*02:01	NTATNLPSV	NTGTNLPSV	NTATNLPSV	0.715	0.317	NTGTNLPSV	1.619	0.122	NTGTNLPSV	0.439	0.688	82.46	0.41	1	1	0	train	multimer/tetramer	Negative	0
I	A*02:01	NVLEWIIYA	NVLEWIIYT	NVLEWIIYA	0.291	0.59	NVLEWIIYT	1.207	0.186	NVLEWIIYT	0.019	0.707	6.456	0.48	1	1	0	train	multimer/tetramer	Negative	0
I	A*02:01	NVLSSLVLV	NVLPSLVLV	NVLSSLVLV	0.41	0.486	NVLPSLVLV	0.154	0.739	NVLPSLVLV	0.094	0.718	57.212	0.456	1	1	1	train	ELISPOT	Negative	0
I	A*02:01	PLLPVTCGV	PLLPVTCGG	PLLPVTCGV	1.326	0.165	PLLPVTCGG	43.714	0.0	PLLPVTCGG	2.56	0.82	51.218	0.383	0	0	0	test	ELISA	Positive-Low	1
I	A*02:01	QICERIPTI	QVCERIPTI	QICERIPTI	1.171	0.194	QVCERIPTI	1.446	0.147	QVCERIPTI	0.091	0.774	86.516	0.384	1	1	0	train	biological activity	Negative	0
I	A*02:01	QLANGAFKV	QLANGALKV	QLANGAFKV	0.122	0.777	QLANGALKV	0.285	0.595	QLANGALKV	0.181	0.795	28.72	0.505	1	1	0	train	multimer/tetramer	Negative	0
I	A*02:01	QLCDVMFYL	QLRDVMFYL	QLCDVMFYL	0.12	0.781	QLRDVMFYL	0.182	0.698	QLRDVMFYL	0.004	0.768	0.0	0.548	1	1	1	train	multimer/tetramer	Positive	1
I	A*02:01	QLDKCSAFV	QLDQCSAFV	QLDKCSAFV	1.007	0.229	QLDQCSAFV	1.015	0.227	QLDQCSAFV	0.202	0.716	79.672	0.391	1	1	1	train	multimer/tetramer	Negative	0
I	A*02:01	QLIMTFFQV	LLIMTFFQV	QLIMTFFQV	0.573	0.377	LLIMTFFQV	0.793	0.289	LLIMTFFQV	0.079	0.769	12.19	0.426	1	1	0	train	multimer/tetramer	Negative	0
I	A*02:01	QLIPRLFFA	QPIPRLFFA	QLIPRLFFA	0.097	0.816	QPIPRLFFA	12.417	0.002	QPIPRLFFA	0.059	0.803	1.902	0.521	1	1	0	valid	multimer/tetramer	Negative	0
I	A*02:01	QLLKFIPSL	QLLKFIPGL	QLLKFIPSL	0.023	0.951	QLLKFIPGL	0.061	0.876	QLLKFIPGL	0.01	0.746	1.133	0.54	1	0	0	train	multimer/tetramer	Negative	0
I	A*02:01	QLLQDHWEI	QLLQDHGEI	QLLQDHWEI	0.214	0.67	QLLQDHGEI	4.03	0.028	QLLQDHGEI	0.133	0.82	37.371	0.501	1	1	0	train	multimer/tetramer	Negative	0
I	A*02:01	QLLVSLWGL	LLLVSLWGL	QLLVSLWGL	0.445	0.46	LLLVSLWGL	0.464	0.446	LLLVSLWGL	0.156	0.813	18.57	0.443	1	1	0	train	multimer/tetramer	Positive	1
I	A*02:01	QLMEHSENGAV	ELMEHSENGAV	QLMEHSEAV	0.854	0.271	ELMEHSEAV	3.063	0.046	ELMEHSEAV	1.461		98.522	0.398	0	0	0	train	biological activity	Positive	1
I	A*02:01	QLPDFVNQL	QLPDSVNQL	QLPDFVNQL	0.044	0.909	QLPDSVNQL	0.112	0.792	QLPDSVNQL	0.051	0.792	0.059	0.529	0	1	0	train	biological activity	Positive	1
I	A*02:01	QLPFGDPFAV	QLPFGDPCAV	QLFGDPFAV	0.211	0.673	QLFGDPCAV	1.02	0.226	QLFGDPCAV	1.244		33.413	0.494	1	1	0	valid	multimer/tetramer	Negative	0
I	A*02:01	QLPGPIWEFL	QLPGPIREFL	QLPGPIWEL	0.692	0.325	QLPGPIEFL	1.726	0.112	QLPGPIREL	1.077		76.744	0.446	1	1	0	train	multimer/tetramer	Negative	0
I	A*02:01	QLQKANVLL	QLQKANVRL	QLQKANVLL	0.576	0.375	QLQKANVRL	0.64	0.346	QLQKANVRL	0.23	0.826	43.763	0.431	0	1	0	train	ELISA	Positive-Low	1
I	A*02:01	QLSCISTYV	QLSCTSTYV	QLSCISTYV	0.805	0.285	QLSCTSTYV	1.613	0.123	QLSCTSTYV	0.037	0.744	24.142	0.402	1	1	1	train	multimer/tetramer	Positive	1
I	A*02:01	QLSSVRCYV	QLSSGRCYV	QLSSVRCYV	1.14	0.2	QLSSGRCYV	1.484	0.141	QLSSGRCYV	0.423	0.809	24.074	0.385	1	0	0	valid	multimer/tetramer	Negative	0
I	A*02:01	QLVEMGFPV	QLVEMGFPM	QLVEMGFPV	0.492	0.426	QLVEMGFPM	1.877	0.101	QLVEMGFPM	0.427	0.778	5.417	0.44	0	0	0	test	ELISPOT	Negative	0
I	A*02:01	QLWKNALQEI	QLWKKALQEI	QLWNALQEI	1.001	0.23	QLWKALQEI	1.556	0.13	QLWKALQEI	1.567		93.642	0.402	1	1	0	train	multimer/tetramer	Negative	0
I	A*02:01	QQFAVGSYV	QQFAVGSHV	QQFAVGSYV	1.361	0.16	QQFAVGSHV	1.997	0.092	QQFAVGSHV	1.127	0.744	5.625	0.379	1	1	1	train	multimer/tetramer	Positive	1
I	A*02:01	QTIDNIVFL	QTIDNIVFF	QTIDNIVFL	0.414	0.483	QTIDNIVFF	3.785	0.032	QTIDNIVFF	0.027	0.597	12.027	0.458	1	1	1	train	multimer/tetramer	Negative	0
I	A*02:01	QVTDFLAPL	EVTDFLAPL	QVTDFLAPL	1.586	0.126	EVTDFLAPL	4.302	0.025	EVTDFLAPL	0.315	0.737	27.469	0.37	0	1	0	train	ICS	Positive	1
I	A*02:01	QVTEILPSV	QVTGILPSV	QVTEILPSV	0.063	0.873	QVTGILPSV	0.191	0.691	QVTGILPSV	0.036	0.755	6.218	0.528	1	1	0	train	biological activity	Negative	0
I	A*02:01	RIAQCFLRV	RTAQCFLRV	RIAQCFLRV	1.262	0.175	RTAQCFLRV	3.07	0.046	RTAQCFLRV	0.269	0.7	59.655	0.384	1	1	0	train	multimer/tetramer	Negative	0
I	A*02:01	RLADAEKLFQL	RLADAERLFQL	RLADALFQL	0.104	0.806	RLADALFQL	0.117	0.784	RLADALFQL	0.216		88.357	0.503	0	1	0	train	ELISPOT	Negative	0
I	A*02:01	RLASGVYL	RLASGVYR	RLASGVY-L	1.728	0.112	RLASGVYR-	19.903	0.001	RLASGVY-R	2.473		34.78	0.411	1	0	0	train	multimer/tetramer	Negative	0
I	A*02:01	RLDAVLMEV	RPDAVLMEV	RLDAVLMEV	0.022	0.954	RPDAVLMEV	5.635	0.014	RPDAVLMEV	0.007	0.795	0.089	0.549	1	1	0	train	ELISA	Positive	1
I	A*02:01	RLDGFFKNAV	RLDGSFKNAV	RLDGFFNAV	1.058	0.218	RLDGSFNAV	0.976	0.237	RLDGSFNAV	0.387		34.12	0.391	1	0	0	train	multimer/tetramer	Negative	0
I	A*02:01	RLDTSVIFEGL	RLDTSVIFEAL	RLDTSVIFL	1.2	0.188	RLDTSVIFL	1.182	0.191	RLDTSVIFL	1.786		99.854	0.38	1	1	0	train	multimer/tetramer	Negative	0
I	A*02:01	RLDWYSLMTSL	RLDWDSLMTSL	RLYSLMTSL	1.273	0.173	RLDSLMTSL	1.412	0.153	RLDSLMTSL	1.977		93.28	0.407	1	1	0	train	multimer/tetramer	Negative	0
I	A*02:01	RLFDEGKLKA	RRFDEGKLKA	RLFDGKLKA	0.389	0.504	RFDEGKLKA	15.92	0.001	RRFDGKLKA	0.822		84.082	0.464	1	1	0	train	multimer/tetramer	Negative	0
I	A*02:01	RLFEYLRLTSL	RPFEYLRLTSL	RLFEYLTSL	0.166	0.719	RPFERLTSL	10.951	0.003	RPFEYLTSL	0.723		52.502	0.502	1	1	0	valid	biological activity	Negative	0
I	A*02:01	RLFGEAPREL	RPFGEAPREL	RLFGEAPEL	0.175	0.704	RPFGEPREL	10.514	0.004	RPFGEAPEL	0.97		31.471	0.499	1	1	0	valid	multimer/tetramer	Positive-Low	1
I	A*02:01	RLFNGNSRGSV	RLSNGNSRGSV	RLFNGNSSV	0.377	0.514	RLSNGNSSV	2.819	0.054	RLSNGNSSV	2.609		94.557	0.45	1	1	0	train	multimer/tetramer	Negative	0
I	A*02:01	RLGRDPLLLL	RMGRDPLLLL	RLGDPLLLL	0.528	0.404	RMGDPLLLL	0.942	0.246	RMGDPLLLL	0.59		81.396	0.423	1	1	0	train	multimer/tetramer	Negative	0
I	A*02:01	RLHDLVFPL	RLHDLVLPL	RLHDLVFPL	0.063	0.873	RLHDLVLPL	0.066	0.866	RLHDLVLPL	0.026	0.789	0.201	0.524	1	1	0	train	multimer/tetramer	Positive	1
I	A*02:01	RLHSEAAYTL	RPHSEAAYTL	RLSEAAYTL	0.695	0.324	RPSEAAYTL	21.197	0.001	RPSEAAYTL	0.551		88.317	0.422	1	1	0	valid	biological activity	Negative	0
I	A*02:01	RLIELIRRA	RLIELIRSA	RLIELIRRA	0.124	0.773	RLIELIRSA	0.078	0.844	RLIELIRSA	0.172	0.618	3.328	0.513	1	1	0	valid	multimer/tetramer	Negative	0
I	A*02:01	RLIGLMMTA	RVIGLMMTA	RLIGLMMTA	0.198	0.687	RVIGLMMTA	0.884	0.261	RVIGLMMTA	0.055	0.826	7.657	0.485	1	0	0	train	multimer/tetramer	Negative	0
I	A*02:01	RLIKHYPGI	RLMKHYPGI	RLIKHYPGI	0.263	0.618	RLMKHYPGI	0.183	0.698	RLMKHYPGI	0.108	0.648	3.843	0.469	1	1	0	train	multimer/tetramer	Positive	1
I	A*02:01	RLIRVEGNLRV	HLIRVEGNLRV	RLIEGNLRV	0.131	0.766	HLIEGNLRV	0.287	0.593	HLIEGNLRV	1.28		52.847	0.519	0	0	0	train	ELISPOT	Positive	1
I	A*02:01	RLLKHIFST	RLLKHIFPT	RLLKHIFST	0.228	0.655	RLLKHIFPT	0.581	0.372	RLLKHIFPT	0.095	0.711	14.514	0.485	1	1	0	train	biological activity	Negative	0
I	A*02:01	RLLRGYDQV	RLLRGYDQS	RLLRGYDQV	0.415	0.483	RLLRGYDQS	12.581	0.002	RLLRGYDQS	0.601	0.758	18.592	0.462	1	0	0	train	multimer/tetramer	Negative	0
I	A*02:01	RLLRPIYDYL	RRLRPIYDYL	RLLRPIYYL	0.962	0.241	RLRPIYDYL	6.432	0.011	RRLRPIYYL	0.467		8.981	0.412	1	0	0	train	multimer/tetramer	Negative	0
I	A*02:01	RLLRPIYV	RRLRPIYV	RLL-RPIYV	1.503	0.137	RRL-RPIYV	33.438	0.0	RRL-RPIYV	0.585		59.655	0.392	1	0	0	train	multimer/tetramer	Negative	0
I	A*02:01	RLLVHLQVI	RLLVHLQVM	RLLVHLQVI	0.618	0.354	RLLVHLQVM	1.217	0.184	RLLVHLQVM	0.187	0.712	32.051	0.419	1	1	0	train	multimer/tetramer	Negative	0
I	A*02:01	RLMDSAQVA	RFMDSAQVA	RLMDSAQVA	0.461	0.449	RFMDSAQVA	10.461	0.004	RFMDSAQVA	0.903	0.799	36.234	0.441	1	0	0	train	multimer/tetramer	Negative	0
I	A*02:01	RLMGINSTA	RLMGVNSTA	RLMGINSTA	0.385	0.507	RLMGVNSTA	0.438	0.466	RLMGVNSTA	0.135	0.766	52.574	0.444	1	0	0	train	multimer/tetramer	Negative	0
I	A*02:01	RLMLRKVAL	RLMLRRVAL	RLMLRKVAL	0.659	0.338	RLMLRRVAL	1.142	0.2	RLMLRRVAL	1.757	0.783	41.141	0.414	1	1	1	train	ELISPOT	Negative	0
I	A*02:01	RLMVAVEEA	RLVVAVEEA	RLMVAVEEA	0.513	0.412	RLVVAVEEA	1.48	0.141	RLVVAVEEA	0.442	0.812	2.947	0.432	1	1	0	train	multimer/tetramer	Positive	1
I	A*02:01	RLNGYFAQL	RLNGDFAQL	RLNGYFAQL	0.085	0.833	RLNGDFAQL	0.1	0.812	RLNGDFAQL	0.048	0.805	0.846	0.519	0	0	0	test	biological activity	Positive	1
I	A*02:01	RLPGLILYTL	RLPGLILYTF	RLPGLILTL	0.565	0.382	RLPGLILTF	3.413	0.038	RLPGLILTF	0.084		85.22	0.438	1	0	0	train	multimer/tetramer	Negative	0
I	A*02:01	RLPLHLYDI	RLPLHLYDT	RLPLHLYDI	1.552	0.131	RLPLHLYDT	6.135	0.012	RLPLHLYDT	0.416	0.771	22.82	0.381	1	1	0	train	multimer/tetramer	Negative	0
I	A*02:01	RLPQGVYPV	RLPQGVYPD	RLPQGVYPV	0.083	0.835	RLPQGVYPD	19.728	0.001	RLPQGVYPD	0.256	0.853	1.694	0.512	0	0	0	test	multimer/tetramer	Negative	0
I	A*02:01	RLPVGAYEV	LLPVGAYEV	RLPVGAYEV	0.295	0.585	LLPVGAYEV	0.351	0.536	LLPVGAYEV	0.664	0.836	28.08	0.477	0	1	0	train	ELISA	Negative	0
I	A*02:01	RLSDFSEQL	RLSDLSEQL	RLSDFSEQL	0.024	0.948	RLSDLSEQL	0.03	0.933	RLSDLSEQL	0.069	0.665	3.539	0.539	1	1	0	valid	multimer/tetramer	Positive	1
I	A*02:01	RLSEVMARM	RLSEAMARM	RLSEVMARM	0.232	0.651	RLSEAMARM	0.443	0.462	RLSEAMARM	0.456	0.704	28.695	0.474	1	0	0	train	multimer/tetramer	Negative	0
I	A*02:01	RLSFSGPAL	RLSSSGPAL	RLSFSGPAL	0.855	0.27	RLSSSGPAL	0.429	0.472	RLSSSGPAL	2.696	0.799	96.183	0.405	1	1	0	train	biological activity	Negative	0
I	A*02:01	RLSFSGPALL	RLSSSGPALL	RLFSGPALL	0.327	0.557	RLSSGPALL	1.392	0.156	RLSSGPALL	1.978		97.4	0.459	1	1	0	valid	biological activity	Negative	0
I	A*02:01	RLSISFENL	RLSISFENV	RLSISFENL	1.253	0.177	RLSISFENV	0.635	0.348	RLSISFENV	0.56	0.598	88.16	0.39	0	1	0	train	ELISA	Negative	0
I	A*02:01	RLVLQLLEL	RLGLQLLEL	RLVLQLLEL	0.343	0.543	RLGLQLLEL	0.568	0.38	RLGLQLLEL	0.386	0.774	16.948	0.457	1	0	0	train	multimer/tetramer	Negative	0
I	A*02:01	RLVPYLEFL	RLGPYLEFL	RLVPYLEFL	0.053	0.891	RLGPYLEFL	0.102	0.808	RLGPYLEFL	0.011	0.743	0.027	0.528	1	1	0	train	multimer/tetramer	Positive	1
I	A*02:01	RLVSEGNLLEV	RLVSERNLLEV	RLVSELLEV	0.403	0.492	RLVSELLEV	0.419	0.48	RLVSELLEV	0.433		82.94	0.439	1	1	0	valid	multimer/tetramer	Negative	0
I	A*02:01	RLWLEVPDSAV	RLWLEVPDSAA	RLWLEVPAV	0.812	0.283	RLWLEVPAA	1.986	0.093	RLWLEVPAA	1.586		98.991	0.399	1	1	0	train	multimer/tetramer	Negative	0
I	A*02:01	RLYEFIVGHFL	RLYEFIVRHFL	RLYEFIHFL	0.16	0.729	RLYEFIHFL	0.205	0.679	RLYEFIHFL	0.194		48.677	0.487	1	1	0	train	multimer/tetramer	Negative	0
I	A*02:01	RLYSKQVTIAI	RLYSKQITIAI	RLYSKQVTI	0.952	0.243	RLYSKQITI	0.934	0.248	RLYSKQITI	2.68		17.601	0.393	1	1	0	train	multimer/tetramer	Negative	0
I	A*02:01	RMGQTVIAV	RMGQTVRAV	RMGQTVIAV	0.278	0.602	RMGQTVRAV	1.118	0.205	RMGQTVRAV	0.053	0.784	6.234	0.484	1	0	0	train	multimer/tetramer	Negative	0
I	A*02:01	RMHTGEKPYV	RNHTGEKPYV	RMHTGEPYV	1.504	0.137	RNHTGEPYV	30.364	0.0	RNHTGEPYV	1.438		98.547	0.372	1	1	0	train	multimer/tetramer	Negative	0
I	A*02:01	RMIGVGVAV	RRIGVGVAV	RMIGVGVAV	0.262	0.62	RRIGVGVAV	10.986	0.003	RRIGVGVAV	0.213	0.775	15.967	0.488	1	1	0	train	multimer/tetramer	Negative	0
I	A*02:01	RMLDKNPEV	RMLDKNPES	RMLDKNPEV	0.011	0.974	RMLDKNPES	1.737	0.111	RMLDKNPES	0.027	0.649	3.059	0.562	1	0	1	train	ELISPOT	Negative	0
I	A*02:01	RMLHWENPV	RVLHWENPV	RMLHWENPV	0.508	0.415	RVLHWENPV	1.205	0.187	RVLHWENPV	1.524	0.637	64.996	0.431	1	1	0	train	multimer/tetramer	Negative	0
I	A*02:01	RMTGLPIPPEI	RMAGLPIPPEI	RMLPIPPEI	0.821	0.28	RMLPIPPEI	0.717	0.316	RMLPIPPEI	3.905		98.024	0.398	1	1	0	train	biological activity	Negative	0
I	A*02:01	RMWDFDIFL	GMWDFDIFL	RMWDFDIFL	0.022	0.953	GMWDFDIFL	0.025	0.946	GMWDFDIFL	0.005	0.683	0.068	0.544	1	1	0	train	multimer/tetramer	Positive-Low	1
I	A*02:01	RQAEEIFENI	RQAEEIYENI	RQAEEIFEI	1.282	0.172	RQAEEIYEI	1.426	0.15	RQAEEIYEI	0.817		82.852	0.379	1	1	0	train	multimer/tetramer	Negative	0
I	A*02:01	RQFDITSVSV	RQFEITSVSV	RQFDITVSV	0.308	0.573	RQFEITVSV	0.419	0.48	RQFEITVSV	0.26		92.321	0.464	0	0	0	test	multimer/tetramer	Positive	1
I	A*02:01	RQLEVPWPYI	RQLEVPRPYI	RQLEVPWYI	0.592	0.366	RQLEVPPYI	0.832	0.277	RQLEVPRYI	0.582		64.294	0.454	0	0	0	train	ELISPOT	Positive	1
I	A*02:01	RQLLFSLLAV	RQLLFSLVAV	RLLFSLLAV	1.764	0.109	RLLFSLVAV	1.487	0.14	RLLFSLVAV	0.639		12.701	0.369	0	0	0	train	ICS	Negative	0
I	A*02:01	RQMPLSSAV	RQMPLSSAG	RQMPLSSAV	0.345	0.541	RQMPLSSAG	23.0	0.001	RQMPLSSAG	0.793	0.8	53.282	0.457	1	1	0	valid	multimer/tetramer	Negative	0
I	A*02:01	RQNQSIVAV	RQNQSTVAV	RQNQSIVAV	0.399	0.495	RQNQSTVAV	0.997	0.232	RQNQSTVAV	0.16	0.74	46.265	0.445	0	0	0	test	ICS	Positive	1
I	A*02:01	RQTPEPAEL	RQTPEPAGL	RQTPEPAEL	1.145	0.199	RQTPEPAGL	1.537	0.133	RQTPEPAGL	1.677	0.789	78.539	0.39	1	1	0	train	biological activity	Negative	0
I	A*02:01	RSFSEVFLV	RSSSEVFLV	RSFSEVFLV	0.746	0.306	RSSSEVFLV	2.485	0.066	RSSSEVFLV	0.544	0.71	42.665	0.409	1	0	0	train	multimer/tetramer	Negative	0
I	A*02:01	RTADWHLYL	RTADWRLYL	RTADWHLYL	0.55	0.391	RTADWRLYL	1.062	0.217	RTADWRLYL	0.103	0.691	15.606	0.454	1	0	0	valid	multimer/tetramer	Negative	0
I	A*02:01	RTAECFLRV	RTAQCFLRV	RTAECFLRV	1.103	0.208	RTAQCFLRV	3.07	0.046	RTAQCFLRV	0.392	0.56	61.207	0.388	1	1	0	train	multimer/tetramer	Negative	0
I	A*02:01	RTPDGFLLV	RTPDGSLLV	RTPDGFLLV	0.602	0.361	RTPDGSLLV	1.145	0.199	RTPDGSLLV	0.419	0.756	49.012	0.417	1	1	0	train	biological activity	Negative	0
I	A*02:01	RTVPYILRV	RTVPYIFRV	RTVPYILRV	0.247	0.635	RTVPYIFRV	0.157	0.734	RTVPYIFRV	0.142	0.669	4.629	0.476	1	1	0	train	multimer/tetramer	Negative	0
I	A*02:01	RVADETYKAFL	RVADQTYKAFL	RVADETYFL	1.691	0.115	RVADQTYFL	2.108	0.086	RVADQTYFL	0.687		35.416	0.369	1	1	0	train	multimer/tetramer	Negative	0
I	A*02:01	RVFRDSWAL	RVFGDSWAL	RVFRDSWAL	0.694	0.324	RVFGDSWAL	0.223	0.661	RVFGDSWAL	0.881	0.809	54.262	0.414	1	1	0	train	ELISPOT	Negative	0
I	A*02:01	RVLEAQSFI	RVREAQSFI	RVLEAQSFI	1.195	0.189	RVREAQSFI	7.779	0.007	RVREAQSFI	0.754	0.692	82.877	0.419	1	1	0	train	multimer/tetramer	Negative	0
I	A*02:01	RVMDISYLNL	RVMDIPYLNL	RVMDISYLL	0.961	0.241	RVMDIPLNL	0.51	0.414	RVMDIPYLL	0.293		18.939	0.409	1	1	0	train	biological activity	Negative	0
I	A*02:01	RVYDALNLL	RVYDALNVL	RVYDALNLL	0.311	0.571	RVYDALNVL	0.55	0.391	RVYDALNVL	0.136	0.793	11.399	0.459	1	0	0	train	multimer/tetramer	Positive	1
I	A*02:01	SEQMDVAFQV	PEQMDVAFQV	SQMDVAFQV	0.471	0.441	PQMDVAFQV	9.669	0.004	PQMDVAFQV	12.155		19.672	0.443	1	0	0	valid	multimer/tetramer	Negative	0
I	A*02:01	SIGPELPTPEV	SIGPELPKPEV	SIGPELPTV	0.839	0.275	SIGPELPEV	1.144	0.199	SIGPELPKV	3.458		97.653	0.411	1	1	0	train	multimer/tetramer	Negative	0
I	A*02:01	SIISLFVLL	SIVSLFVLL	SIISLFVLL	0.641	0.345	SIVSLFVLL	1.031	0.224	SIVSLFVLL	0.037	0.66	19.312	0.415	1	1	0	valid	multimer/tetramer	Negative	0
I	A*02:01	SIPDPSFPL	SIPDPSLPL	SIPDPSFPL	0.593	0.366	SIPDPSLPL	0.948	0.244	SIPDPSLPL	1.081	0.697	82.378	0.422	1	1	0	train	multimer/tetramer	Negative	0
I	A*02:01	SISDEIAKA	SISDEITKA	SISDEIAKA	0.599	0.362	SISDEITKA	0.699	0.323	SISDEITKA	0.328	0.609	82.229	0.423	1	1	0	train	biological activity	Negative	0
I	A*02:01	SISDEIAKAV	SISDEITKAV	SISDEIAKV	0.783	0.293	SISDEITAV	0.692	0.325	SISDEITKV	1.894		82.229	0.409	1	1	0	train	biological activity	Negative	0
I	A*02:01	SLAATPEIRV	SPAATPEIRV	SLAATPIRV	0.587	0.369	SAATPEIRV	10.845	0.003	SPAATPIRV	0.505		93.396	0.431	1	1	0	train	multimer/tetramer	Negative	0
I	A*02:01	SLADEAEVYL	SLADEAEVHL	SLADEEVYL	0.095	0.818	SLADEEVHL	0.143	0.753	SLADEEVHL	0.045		56.386	0.51	1	0	0	train	ELISPOT	Positive	1
I	A*02:01	SLADMLDHA	SLADMQDHA	SLADMLDHA	0.226	0.658	SLADMQDHA	0.893	0.258	SLADMQDHA	0.055	0.684	17.72	0.486	1	1	0	train	multimer/tetramer	Negative	0
I	A*02:01	SLAELYFLL	SLAELYSLL	SLAELYFLL	0.03	0.933	SLAELYSLL	0.079	0.841	SLAELYSLL	0.004	0.696	1.296	0.532	0	0	0	test	multimer/tetramer	Positive	1
I	A*02:01	SLAESYFV	SLAESFFV	SLAE-SYFV	1.036	0.223	SLAESFF-V	0.764	0.299	SLAE-SFFV	0.679		71.601	0.389	1	0	0	train	multimer/tetramer	Negative	0
I	A*02:01	SLAHHIQLI	PLAHHIQLI	SLAHHIQLI	0.078	0.844	PLAHHIQLI	2.956	0.049	PLAHHIQLI	0.03	0.607	10.125	0.525	1	1	0	valid	biological activity	Negative	0
I	A*02:01	SLANFGGWV	SLANSGGWV	SLANFGGWV	1.573	0.128	SLANSGGWV	3.369	0.039	SLANSGGWV	1.682	0.744	43.282	0.373	0	1	0	train	ELISPOT	Negative	0
I	A*02:01	SLAPLSPRV	SLAPLSPRA	SLAPLSPRV	0.006	0.985	SLAPLSPRA	0.128	0.769	SLAPLSPRA	0.097	0.796	13.228	0.54	1	1	1	train	multimer/tetramer	Positive	1
I	A*02:01	SLCAFNPNPHL	SLCGFNPNPHL	SLFNPNPHL	0.261	0.62	SLFNPNPHL	0.259	0.623	SLFNPNPHL	3.255		95.794	0.465	0	0	0	test	biological activity	Positive	1
I	A*02:01	SLCKSILLFL	SLCKSKLLFL	SLKSILLFL	1.852	0.102	SLCSKLLFL	2.481	0.066	SLKSKLLFL	0.2		87.694	0.376	1	0	0	train	multimer/tetramer	Negative	0
I	A*02:01	SLCLYVVVGV	PLCLYVVVGV	SLLYVVVGV	1.948	0.095	PLLYVVVGV	14.497	0.002	PLLYVVVGV	0.537		61.092	0.376	1	0	0	train	multimer/tetramer	Negative	0
I	A*02:01	SLCTVDMSL	SLCTADMSL	SLCTVDMSL	0.501	0.419	SLCTADMSL	0.956	0.242	SLCTADMSL	0.227	0.734	51.031	0.428	0	0	0	test	ICS	Positive	1
I	A*02:01	SLDLPLNPL	SLDLPLDPL	SLDLPLNPL	0.479	0.435	SLDLPLDPL	0.921	0.251	SLDLPLDPL	1.7	0.619	77.75	0.433	1	0	1	train	ELISPOT	Negative	0
I	A*02:01	SLDLTTSPV	SLDPTTSPV	SLDLTTSPV	0.644	0.344	SLDPTTSPV	0.065	0.869	SLDPTTSPV	0.824	0.631	32.246	0.423	1	1	1	train	multimer/tetramer	Positive	1
I	A*02:01	SLDQPVTALNV	SLDQPVTALNL	SLDQPVTNV	0.668	0.335	SLDQPVTNL	0.809	0.284	SLDQPVTNL	0.713		24.606	0.42	1	1	0	train	multimer/tetramer	Negative	0
I	A*02:01	SLDTAKVRL	PLDTAKVRL	SLDTAKVRL	0.215	0.669	PLDTAKVRL	2.853	0.052	PLDTAKVRL	0.569	0.683	49.203	0.489	0	1	0	train	ELISPOT	Negative	0
I	A*02:01	SLDWFYQVFV	SLDWFHQVFV	SLDWFQVFV	1.094	0.21	SLWFHQVFV	0.6	0.361	SLDWFQVFV	0.348		58.084	0.384	0	0	0	train	multimer/tetramer	Positive	1
I	A*02:01	SLEEINCTI	SLEEINGTI	SLEEINCTI	0.644	0.344	SLEEINGTI	1.808	0.105	SLEEINGTI	0.086	0.643	18.674	0.427	1	1	0	train	multimer/tetramer	Negative	0
I	A*02:01	SLEKMVCLV	SLEKMVCSV	SLEKMVCLV	1.333	0.164	SLEKMVCSV	0.704	0.321	SLEKMVCSV	0.172	0.759	46.151	0.378	1	1	0	valid	biological activity	Negative	0
I	A*02:01	SLETPSPPL	SLETPSAPL	SLETPSPPL	0.684	0.329	SLETPSAPL	1.382	0.157	SLETPSAPL	3.311	0.706	95.788	0.415	1	1	0	train	biological activity	Negative	0
I	A*02:01	SLFALGNVI	SLSALGNVI	SLFALGNVI	1.575	0.127	SLSALGNVI	2.789	0.055	SLSALGNVI	1.176	0.744	48.893	0.374	1	1	0	train	multimer/tetramer	Negative	0
I	A*02:01	SLFALGNVISA	SLSALGNVISA	SLFGNVISA	0.495	0.423	SLLGNVISA	0.868	0.266	SLSGNVISA	1.194		97.178	0.432	1	1	0	train	biological activity	Negative	0
I	A*02:01	SLFEGIDIYT	SLFEGIDFYT	SLFEGIIYT	0.219	0.665	SLFEGIFYT	0.282	0.598	SLFEGIFYT	0.124		49.928	0.484	0	0	0	train	51 chromium	Positive	1
I	A*02:01	SLFKGLHHKA	SLSKGLHHKA	SLFKGLHHA	0.289	0.591	SLSKGLHHA	1.808	0.105	SLSKGLHHA	1.026		56.623	0.466	1	0	0	train	ELISPOT	Negative	0
I	A*02:01	SLFLLYGLSSV	SLFLLYGLSLV	SLFYGLSSV	0.514	0.412	SLFYGLSLV	1.076	0.214	SLFYGLSLV	1.473		1.12	0.427	0	0	0	test	biological activity	Positive-High	1
I	A*02:01	SLFNIKNTQQL	SLFNIKDTQQL	SLFNITQQL	0.251	0.631	SLFNDTQQL	0.162	0.725	SLFNITQQL	1.02		96.715	0.467	1	1	0	train	biological activity	Negative	0
I	A*02:01	SLFPEILLRV	SLFPEILLIV	SLFPEILRV	0.03	0.934	SLFPEILLV	0.062	0.875	SLFPEILIV	0.049		15.702	0.544	0	0	0	train	biological activity	Positive	1
I	A*02:01	SLFTLHVLGL	SLSTLHVLGL	SLFTHVLGL	0.679	0.33	SLSTHVLGL	1.704	0.114	SLSTHVLGL	0.194		76.15	0.414	0	0	0	train	ELISPOT	Negative	0
I	A*02:01	SLGAQTAAA	SRGAQTAAA	SLGAQTAAA	1.921	0.098	SRGAQTAAA	60.0	0.0	SRGAQTAAA	2.698	0.825	90.393	0.384	1	1	0	train	multimer/tetramer	Negative	0
I	A*02:01	SLGKAQTAQV	SLGKARTAQV	SLGKATAQV	1.722	0.113	SLGKATAQV	2.022	0.09	SLGKATAQV	3.497		99.292	0.366	1	1	0	train	multimer/tetramer	Negative	0
I	A*02:01	SLHDLTDGV	SLHGLTDGV	SLHDLTDGV	0.086	0.831	SLHGLTDGV	0.301	0.579	SLHGLTDGV	0.069	0.755	10.091	0.528	1	0	0	train	multimer/tetramer	Negative	0
I	A*02:01	SLHPSAPFL	SLYPSAPFL	SLHPSAPFL	0.064	0.871	SLYPSAPFL	0.02	0.958	SLYPSAPFL	0.156	0.812	23.079	0.52	1	0	0	train	multimer/tetramer	Negative	0
I	A*02:01	SLHSLKNPV	SLHSLKNRV	SLHSLKNPV	0.9	0.256	SLHSLKNRV	0.736	0.31	SLHSLKNRV	2.675	0.666	81.112	0.406	0	0	0	test	ICS	Positive	1
I	A*02:01	SLIAAFEV	SLIAAFQV	SLIAA-FEV	1.761	0.109	SLIAA-FQV	1.874	0.101	SLIAA-FQV	1.136		82.772	0.368	1	0	0	train	multimer/tetramer	Negative	0
I	A*02:01	SLIEEDLTEV	SLTEEDLTEV	SLIEDLTEV	0.02	0.957	SLTEELTEV	0.126	0.771	SLTEDLTEV	0.013		25.122	0.542	1	1	0	train	multimer/tetramer	Negative	0
I	A*02:01	SLIHYTAQI	SLIHSTAQI	SLIHYTAQI	0.144	0.752	SLIHSTAQI	0.287	0.593	SLIHSTAQI	0.068	0.615	3.86	0.5	1	1	1	train	ELISPOT	Negative	0
I	A*02:01	SLINSTVIV	SLINPTVIV	SLINSTVIV	0.196	0.688	SLINPTVIV	0.145	0.752	SLINPTVIV	0.037	0.677	19.332	0.491	1	0	0	valid	multimer/tetramer	Negative	0
I	A*02:01	SLIVGGIVGI	ALIVGGIVGI	SLIGGIVGI	0.367	0.522	ALIGGIVGI	0.373	0.517	ALIGGIVGI	0.307		53.388	0.454	1	1	0	valid	multimer/tetramer	Negative	0
I	A*02:01	SLKETEESI	SLEETEESI	SLKETEESI	0.458	0.451	SLEETEESI	0.84	0.275	SLEETEESI	0.45	0.449	89.989	0.441	1	1	0	train	biological activity	Negative	0
I	A*02:01	SLLAARQLL	SLRAARQLL	SLLAARQLL	0.653	0.341	SLRAARQLL	4.475	0.023	SLRAARQLL	1.371	0.786	79.096	0.449	1	0	0	train	multimer/tetramer	Negative	0
I	A*02:01	SLLAVMFV	SLVAVMFV	SLL-AVMFV	1.708	0.114	SLV-AVMFV	3.258	0.042	SLV-AVMFV	0.287		36.668	0.373	0	0	0	train	ICS	Positive	1
I	A*02:01	SLLAVMFVI	SLVAVMFVI	SLLAVMFVI	1.011	0.228	SLVAVMFVI	1.973	0.094	SLVAVMFVI	0.028	0.714	13.938	0.395	0	0	0	test	ICS	Positive	1
I	A*02:01	SLLGAEGVPV	SLSGAEGVPV	SLLGEGVPV	0.764	0.3	SLSGEGVPV	1.716	0.113	SLSGEGVPV	0.839		95.669	0.41	1	1	0	train	multimer/tetramer	Negative	0
I	A*02:01	SLLHDVFHT	SLLRDVFHT	SLLHDVFHT	0.372	0.517	SLLRDVFHT	0.56	0.385	SLLRDVFHT	0.178	0.734	13.833	0.469	0	0	0	test	ELISPOT	Negative	0
I	A*02:01	SLLLLPLSV	SLLLLPVSV	SLLLLPLSV	0.061	0.875	SLLLLPVSV	0.04	0.917	SLLLLPVSV	0.127	0.782	53.795	0.521	1	0	0	train	multimer/tetramer	Negative	0
I	A*02:01	SLLNPHTLGL	SLRNPHTLGL	SLLPHTLGL	0.28	0.601	SLNPHTLGL	0.707	0.32	SLRPHTLGL	0.338		5.072	0.501	0	0	0	train	ICS	Positive	1
I	A*02:01	SLLPHKHVV	SLLPPKHVV	SLLPHKHVV	0.043	0.912	SLLPPKHVV	0.07	0.86	SLLPPKHVV	0.04	0.738	0.952	0.546	0	0	0	test	ELISA	Positive	1
I	A*02:01	SLLPNNAADL	ALLPNNAADL	SLLPNNAAL	1.042	0.222	ALLPNNAAL	1.041	0.222	ALLPNNAAL	1.729		99.275	0.395	1	1	0	train	multimer/tetramer	Negative	0
I	A*02:01	SLLQGSPHV	SLLQGSPHL	SLLQGSPHV	0.016	0.966	SLLQGSPHL	0.026	0.943	SLLQGSPHL	0.076	0.797	13.466	0.547	1	1	0	train	multimer/tetramer	Positive	1
I	A*02:01	SLLQLPLAV	ALLQLPLAV	SLLQLPLAV	0.034	0.928	ALLQLPLAV	0.039	0.92	ALLQLPLAV	0.041	0.837	37.647	0.536	1	1	0	train	multimer/tetramer	Negative	0
I	A*02:01	SLLRSLENV	SLLRSPENV	SLLRSLENV	0.06	0.877	SLLRSPENV	0.105	0.803	SLLRSPENV	0.081	0.636	4.024	0.531	1	1	0	train	multimer/tetramer	Positive-Low	1
I	A*02:01	SLLSLLYAL	SSLSLLYAL	SLLSLLYAL	0.079	0.842	SSLSLLYAL	2.976	0.048	SSLSLLYAL	0.005	0.761	9.294	0.516	1	0	1	train	ELISPOT	Negative	0
I	A*02:01	SLLSLPLSL	PLLSLPLSL	SLLSLPLSL	0.026	0.944	PLLSLPLSL	0.596	0.364	PLLSLPLSL	0.046	0.762	52.448	0.545	1	1	0	train	biological activity	Negative	0
I	A*02:01	SLLSLPLSL	SLLSLPLGL	SLLSLPLSL	0.026	0.944	SLLSLPLGL	0.055	0.889	SLLSLPLGL	0.046	0.762	44.802	0.539	1	1	0	train	multimer/tetramer	Negative	0
I	A*02:01	SLLTNWPFV	SLLTNWPSV	SLLTNWPFV	0.187	0.694	SLLTNWPSV	0.09	0.824	SLLTNWPSV	0.059	0.757	4.38	0.486	1	1	0	train	multimer/tetramer	Positive	1
I	A*02:01	SLLWMNLFV	SLLWMNPFV	SLLWMNLFV	0.433	0.469	SLLWMNPFV	0.204	0.68	SLLWMNPFV	0.054	0.768	0.236	0.447	1	1	0	train	multimer/tetramer	Positive	1
I	A*02:01	SLMDKVSNGI	SLMDKVPNGI	SLMDKVNGI	0.409	0.487	SLMDKVPNI	0.159	0.731	SLMDKVNGI	0.934		95.9	0.438	1	1	1	valid	ELISPOT	Negative	0
I	A*02:01	SLMPQPLADGI	SLMPQPLGDGI	SLMPQPLGI	0.356	0.531	SLMPQPLGI	0.409	0.487	SLMPQPLGI	2.614		98.402	0.447	1	1	0	train	multimer/tetramer	Negative	0
I	A*02:01	SLMTLQLL	PLMTLQLL	SLM-TLQLL	1.71	0.114	PLM-TLQLL	11.933	0.003	PLM-TLQLL	8.455		55.127	0.379	0	0	0	test	ICS	Negative	0
I	A*02:01	SLMTPNTITM	PLMTPNTITM	SLMPNTITM	0.53	0.402	PLMPNTITM	6.47	0.011	PLMPNTITM	0.664		96.283	0.435	1	1	0	train	biological activity	Negative	0
I	A*02:01	SLMTPNTITMI	PLMTPNTITMI	SLMTPITMI	1.411	0.153	PLMTPITMI	15.324	0.001	PLMTPITMI	0.643		96.283	0.387	1	1	0	train	biological activity	Negative	0
I	A*02:01	SLNDYKPPV	SLNDYKPPI	SLNDYKPPV	0.054	0.891	SLNDYKPPI	0.195	0.689	SLNDYKPPI	0.213	0.683	21.717	0.526	1	1	0	train	multimer/tetramer	Negative	0
I	A*02:01	SLNNDIFEV	SLNNDIFEA	SLNNDIFEV	0.007	0.983	SLNNDIFEA	0.079	0.843	SLNNDIFEA	0.001	0.698	1.158	0.54	0	0	0	test	multimer/tetramer	Positive	1
I	A*02:01	SLNNDIFEVN	SLNNDIFEAN	SLNNDIFEV	1.701	0.115	SLNNDIFEA	6.395	0.011	SLNNDIFEA	2.356		1.158	0.367	0	0	0	test	multimer/tetramer	Positive	1
I	A*02:01	SLNPAVAKA	SLNRAVAKA	SLNPAVAKA	0.147	0.75	SLNRAVAKA	1.041	0.222	SLNRAVAKA	0.474	0.832	33.845	0.509	0	0	0	test	ELISPOT	Positive	1
I	A*02:01	SLNQEIASL	SLNQEMASL	SLNQEIASL	0.053	0.892	SLNQEMASL	0.168	0.716	SLNQEMASL	0.044	0.742	29.759	0.523	1	1	0	train	multimer/tetramer	Negative	0
I	A*02:01	SLNQEMSSLL	SLNQEMASLL	SLQEMSSLL	1.301	0.168	SLNQEMASL	1.557	0.13	SLQEMASLL	1.79		71.293	0.388	1	1	0	valid	multimer/tetramer	Negative	0
I	A*02:01	SLNSEEKLDSV	SLNSEEKLDSA	SLNEKLDSV	0.638	0.346	SLNEKLDSA	2.334	0.074	SLNEKLDSA	2.113		99.281	0.412	1	1	0	train	biological activity	Negative	0
I	A*02:01	SLNVDTAFPL	SLNVDTPFPL	SLNDTAFPL	1.435	0.149	SLNDTPFPL	0.544	0.394	SLNDTPFPL	2.207		98.4	0.38	0	0	0	train	ICS	Positive	1
I	A*02:01	SLPFQFAHRL	SLPFQFAHHL	SLFQFAHRL	1.049	0.22	SLFQFAHHL	0.689	0.327	SLFQFAHHL	4.815		93.126	0.406	1	1	0	train	multimer/tetramer	Negative	0
I	A*02:01	SLPHDPGVFRV	RLPHDPGVFRV	SLDPGVFRV	0.116	0.787	RLDPGVFRV	0.133	0.764	RLDPGVFRV	1.33		87.622	0.521	0	0	0	test	biological activity	Negative	0
I	A*02:01	SLPMKNFPV	SLPTKNFPV	SLPMKNFPV	0.579	0.374	SLPTKNFPV	0.296	0.584	SLPTKNFPV	1.988	0.693	14.815	0.417	0	1	0	train	ELISPOT	Positive-Low	1
I	A*02:01	SLPSNVLSSL	SLPSNVLPSL	SLSNVLSSL	0.934	0.248	SLSNVLPSL	0.337	0.548	SLSNVLPSL	0.974		99.118	0.408	1	1	1	train	ELISPOT	Negative	0
I	A*02:01	SLQPVQALGAV	SLQPVQARGAV	SLQPVQAAV	0.985	0.235	SLQPVQAAV	0.996	0.232	SLQPVQAAV	2.384		99.313	0.389	1	1	0	train	multimer/tetramer	Negative	0
I	A*02:01	SLSAGITDV	SQSAGITDV	SLSAGITDV	0.231	0.652	SQSAGITDV	1.43	0.15	SQSAGITDV	0.146	0.752	29.416	0.482	0	0	0	test	ELISPOT	Negative	0
I	A*02:01	SLSEARQDV	SPSEARQDV	SLSEARQDV	0.967	0.239	SPSEARQDV	27.548	0.0	SPSEARQDV	2.357	0.766	79.897	0.406	1	0	0	train	multimer/tetramer	Negative	0
I	A*02:01	SLSEECYWSL	SLSEECYWSP	SLSEEYWSL	0.697	0.323	SLSEEYWSP	7.749	0.007	SLSEEYWSP	0.334		88.288	0.439	1	1	0	train	biological activity	Negative	0
I	A*02:01	SLSEECYWSLL	SLSEECYWSPL	SLSEECYLL	1.667	0.118	SLSEECYPL	3.101	0.045	SLSEECYPL	1.936		88.288	0.376	1	1	0	train	biological activity	Negative	0
I	A*02:01	SLSEQLLQL	SLSERLLQL	SLSEQLLQL	0.01	0.975	SLSERLLQL	0.023	0.951	SLSERLLQL	0.029	0.721	36.719	0.544	1	1	0	train	multimer/tetramer	Negative	0
I	A*02:01	SLSKGDCQTL	SRSKGDCQTL	SLSKGDQTL	1.813	0.105	SSKGDCQTL	24.25	0.0	SRSKGDQTL	1.124		99.051	0.386	1	1	0	train	multimer/tetramer	Negative	0
I	A*02:01	SLSPLQEKQGL	SLSPLEEKQGL	SLSPLQQGL	1.12	0.204	SLLEEKQGL	0.53	0.402	SLSPLEQGL	4.869		99.923	0.385	1	1	0	train	biological activity	Negative	0
I	A*02:01	SLSSDFNPL	SLSSDFDPL	SLSSDFNPL	0.542	0.395	SLSSDFDPL	0.868	0.266	SLSSDFDPL	0.757	0.611	77.727	0.425	1	0	0	train	multimer/tetramer	Negative	0
I	A*02:01	SLSSDFNPLV	SLSSDFDPLV	SLSDFNPLV	0.252	0.63	SLSDFDPLV	0.319	0.563	SLSDFDPLV	0.445		96.445	0.472	1	0	0	train	multimer/tetramer	Negative	0
I	A*02:01	SLSSLTATT	SLSSLTAPT	SLSSLTATT	1.582	0.127	SLSSLTAPT	3.36	0.039	SLSSLTAPT	0.805	0.793	86.141	0.379	1	1	0	train	biological activity	Negative	0
I	A*02:01	SLSSSGAPSL	SLSSSGAPSP	SLSSGAPSL	0.928	0.249	SLSSGAPSP	10.86	0.003	SLSSGAPSP	1.837		99.446	0.424	1	1	0	train	multimer/tetramer	Negative	0
I	A*02:01	SLSSVTLLL	SSSSVTLLL	SLSSVTLLL	0.107	0.8	SSSSVTLLL	4.28	0.025	SSSSVTLLL	0.052	0.682	19.343	0.508	1	0	1	train	ELISPOT	Negative	0
I	A*02:01	SLSTIKDIISL	SLSPIKDIISL	SLIKDIISL	0.311	0.571	SLSPDIISL	0.151	0.744	SLIKDIISL	0.953		53.976	0.455	1	1	0	train	multimer/tetramer	Negative	0
I	A*02:01	SLSTSLSSV	SLSTSSSSV	SLSTSLSSV	0.087	0.829	SLSTSSSSV	0.466	0.445	SLSTSSSSV	0.163	0.651	53.542	0.513	1	0	1	train	ELISPOT	Negative	0
I	A*02:01	SLSTSPSEL	SLSTSPTEL	SLSTSPSEL	0.447	0.459	SLSTSPTEL	0.246	0.636	SLSTSPTEL	0.629	0.69	99.23	0.435	1	1	0	train	multimer/tetramer	Negative	0
I	A*02:01	SLTKKITLL	SLMKKITLL	SLTKKITLL	0.208	0.676	SLMKKITLL	0.027	0.941	SLMKKITLL	0.04	0.593	19.943	0.481	1	1	0	valid	multimer/tetramer	Negative	0
I	A*02:01	SLVGPLPSGSV	SSVGPLPSGSV	SLVGPLPSV	0.157	0.735	SSVGPLPSV	4.293	0.025	SSVGPLPSV	3.605		96.997	0.494	1	1	0	train	multimer/tetramer	Negative	0
I	A*02:01	SLVLQPLLPV	SLVLQPLLPA	SLLQPLLPV	0.802	0.286	SLLQPLLPA	1.585	0.126	SLLQPLLPA	1.905		65.355	0.4	1	1	0	train	ELISPOT	Negative	0
I	A*02:01	SLVSEDFLSSV	SSVSEDFLSSV	SLVDFLSSV	0.215	0.669	SSVDFLSSV	5.982	0.013	SSVDFLSSV	0.85		98.069	0.481	1	1	0	train	biological activity	Negative	0
I	A*02:01	SLYCHTYAEKV	SLYGHTYAEKV	SLYTYAEKV	1.512	0.136	SLYGHTYKV	0.24	0.642	SLYTYAEKV	1.384		70.412	0.37	1	1	0	train	multimer/tetramer	Negative	0
I	A*02:01	SLYDLDIEA	SSYDLDIEA	SLYDLDIEA	0.059	0.879	SSYDLDIEA	3.457	0.037	SSYDLDIEA	0.049	0.703	0.122	0.524	0	1	0	train	ICS	Positive	1
I	A*02:01	SLYELEKEFL	SIYELEKEFL	SLYEEKEFL	0.217	0.667	SIYELEEFL	1.302	0.168	SIYEEKEFL	0.182		83.181	0.477	1	0	0	train	multimer/tetramer	Negative	0
I	A*02:01	SLYGNSDLTI	SLDGNSDLTI	SLYGNSLTI	0.854	0.27	SLDGNSLTI	1.584	0.126	SLDGNSLTI	0.188		91.756	0.426	1	1	0	train	multimer/tetramer	Negative	0
I	A*02:01	SLYLNTTVL	SPYLNTTVL	SLYLNTTVL	0.494	0.424	SPYLNTTVL	12.185	0.003	SPYLNTTVL	0.265	0.745	11.889	0.442	1	0	0	valid	multimer/tetramer	Negative	0
I	A*02:01	SLYLRPVLI	SLYVRPVLI	SLYLRPVLI	0.273	0.608	SLYVRPVLI	0.262	0.62	SLYVRPVLI	0.582	0.784	32.321	0.468	1	1	0	train	multimer/tetramer	Negative	0
I	A*02:01	SLYNFLNLT	SLYNLLNLT	SLYNFLNLT	0.604	0.36	SLYNLLNLT	0.908	0.254	SLYNLLNLT	0.308	0.748	5.387	0.417	1	1	0	train	biological activity	Negative	0
I	A*02:01	SLYNFLNLTAL	SLYNLLNLTAL	SLYNNLTAL	0.584	0.371	SLYNNLTAL	0.611	0.357	SLYNNLTAL	0.647		87.445	0.415	1	1	0	train	biological activity	Negative	0
I	A*02:01	SMACVGFFL	IMACVGFFL	SMACVGFFL	1.021	0.226	IMACVGFFL	1.101	0.208	IMACVGFFL	0.068	0.668	16.203	0.392	1	1	1	train	ELISPOT	Positive	1
I	A*02:01	SMAKTSTSL	STAKTSTSL	SMAKTSTSL	0.378	0.513	STAKTSTSL	3.443	0.037	STAKTSTSL	0.167	0.587	94.261	0.446	1	1	0	train	biological activity	Negative	0
I	A*02:01	SMHIDNNTLL	SMHIDNNILL	SMIDNNTLL	0.959	0.241	SMIDNNILL	0.485	0.431	SMIDNNILL	2.143		93.307	0.395	1	1	0	train	multimer/tetramer	Negative	0
I	A*02:01	SMIPKAIESFL	SMIPKARESFL	SMIPKAIEL	1.059	0.218	SMIPKESFL	2.85	0.053	SMIPKAREL	2.379		91.186	0.407	1	1	1	train	ELISPOT	Negative	0
I	A*02:01	SMIQIITGQL	SMVQIITGQL	SMIQIITQL	1.122	0.204	SMVQIITQL	1.757	0.11	SMVQIITQL	1.343		77.901	0.388	1	1	0	train	ELISPOT	Negative	0
I	A*02:01	SMIQMLFYM	STIQMLFYM	SMIQMLFYM	0.756	0.302	STIQMLFYM	2.916	0.05	STIQMLFYM	0.021	0.634	1.171	0.405	1	1	0	train	multimer/tetramer	Negative	0
I	A*02:01	SMTGIVYSL	SMTGIAYSL	SMTGIVYSL	0.07	0.859	SMTGIAYSL	0.266	0.616	SMTGIAYSL	0.01	0.659	8.496	0.516	1	1	0	train	biological activity	Negative	0
I	A*02:01	SMYKDVTSV	SIYKDVTSV	SMYKDVTSV	0.013	0.972	SIYKDVTSV	0.038	0.921	SIYKDVTSV	0.037	0.669	3.296	0.54	1	1	0	train	multimer/tetramer	Negative	0
I	A*02:01	SQDDNIVGL	SQDDSIVGL	SQDDNIVGL	0.131	0.766	SQDDSIVGL	0.151	0.745	SQDDSIVGL	0.034	0.572	8.341	0.507	1	1	0	train	multimer/tetramer	Negative	0
I	A*02:01	SQDQELPSV	SQDQELPSE	SQDQELPSV	0.097	0.816	SQDQELPSE	14.106	0.002	SQDQELPSE	0.107	0.696	48.173	0.515	1	1	0	valid	multimer/tetramer	Negative	0
I	A*02:01	SQFARVPGYV	SQFARVPGFV	SQFARVPYV	1.438	0.148	SQFARVPFV	1.852	0.102	SQFARVPFV	1.692		99.681	0.375	1	1	1	valid	ELISPOT	Negative	0
I	A*02:01	SQLHAVPVLLV	SQLHAVPVLRV	SQLHPVLLV	1.975	0.093	SQLHPVLRV	2.292	0.076	SQLHPVLRV	2.003		43.566	0.376	1	1	0	valid	multimer/tetramer	Negative	0
I	A*02:01	SQPPAGSEV	SPPPAGSEV	SQPPAGSEV	1.676	0.117	SPPPAGSEV	9.26	0.005	SPPPAGSEV	5.888	0.819	98.277	0.372	1	0	0	valid	multimer/tetramer	Negative	0
I	A*02:01	SQSPSSFSM	SQSPSSFST	SQSPSSFSM	1.401	0.155	SQSPSSFST	5.172	0.017	SQSPSSFST	1.46	0.642	92.447	0.379	1	1	0	train	biological activity	Negative	0
I	A*02:01	SQYEYTVLLSV	SQYEYTVLLSG	SQYEYTVSV	0.459	0.45	SQYEYTVLL	9.748	0.004	SQYEYTVSG	0.488		8.311	0.439	1	0	0	valid	multimer/tetramer	Negative	0
I	A*02:01	STMHILTRI	STVHILTRI	STMHILTRI	0.939	0.246	STVHILTRI	2.594	0.061	STVHILTRI	0.216	0.505	37.66	0.4	1	1	0	train	biological activity	Negative	0
I	A*02:01	STMYYLWML	STMYYLWMC	STMYYLWML	1.414	0.152	STMYYLWMC	7.185	0.009	STMYYLWMC	0.082	0.757	11.482	0.384	0	0	0	test	ELISA	Positive	1
I	A*02:01	SVFTPLPAV	SVSTPLPAV	SVFTPLPAV	0.06	0.878	SVSTPLPAV	0.182	0.699	SVSTPLPAV	0.346	0.79	6.396	0.524	0	0	0	test	ELISPOT	Negative	0
I	A*02:01	SVIISVDGV	SVTISVDGV	SVIISVDGV	1.721	0.113	SVTISVDGV	4.802	0.02	SVTISVDGV	1.294	0.564	64.951	0.374	0	0	0	test	ELISA	Positive	1
I	A*02:01	SVLDVGVAV	SVLDVGGAV	SVLDVGVAV	0.176	0.703	SVLDVGGAV	1.955	0.095	SVLDVGGAV	0.121	0.771	17.767	0.486	1	1	0	train	multimer/tetramer	Negative	0
I	A*02:01	SVLENFTIFL	SVLENFTILL	SVLEFTIFL	1.119	0.205	SVLEFTILL	1.209	0.186	SVLEFTILL	0.083		0.753	0.391	1	1	0	train	multimer/tetramer	Positive	1
I	A*02:01	SVLSALFSI	SVLNALFSI	SVLSALFSI	0.391	0.502	SVLNALFSI	0.435	0.468	SVLNALFSI	0.073	0.714	12.715	0.458	1	0	0	train	multimer/tetramer	Negative	0
I	A*02:01	SVMDSIDVKI	SVMDPIDVKI	SVMDSIVKI	0.907	0.255	SVMDPIVKI	0.598	0.362	SVMDPIVKI	0.621		31.026	0.404	1	1	0	train	biological activity	Negative	0
I	A*02:01	SVQDVSLFV	SVQDVSLYV	SVQDVSLFV	0.228	0.655	SVQDVSLYV	0.126	0.771	SVQDVSLYV	0.037	0.721	6.4	0.475	1	1	0	train	multimer/tetramer	Positive	1
I	A*02:01	SVVDVFFQL	SVVDVFSQL	SVVDVFFQL	0.103	0.806	SVVDVFSQL	0.315	0.567	SVVDVFSQL	0.025	0.677	3.449	0.507	1	0	1	train	ELISPOT	Negative	0
I	A*02:01	SVVPFLPSV	GVVPFLPSV	SVVPFLPSV	0.012	0.973	GVVPFLPSV	0.023	0.951	GVVPFLPSV	0.033	0.769	4.225	0.547	1	1	0	train	multimer/tetramer	Negative	0
I	A*02:01	TAMDIFVTV	TAMDLFVTV	TAMDIFVTV	0.177	0.703	TAMDLFVTV	0.316	0.566	TAMDLFVTV	0.007	0.788	0.494	0.484	1	1	0	train	multimer/tetramer	Positive	1
I	A*02:01	TAMGNELIQV	TAMGNKLIQV	TMGNELIQV	1.061	0.217	TMGNKLIQV	1.732	0.112	TMGNKLIQV	0.748		5.574	0.389	0	0	0	test	biological activity	Positive-Intermediate	1
I	A*02:01	TIITQLSSV	TIITQLSSG	TIITQLSSV	0.277	0.603	TIITQLSSG	34.571	0.0	TIITQLSSG	0.342	0.685	17.173	0.47	1	0	0	train	multimer/tetramer	Negative	0
I	A*02:01	TIMNTQLWV	TIMNTQLCV	TIMNTQLWV	0.914	0.253	TIMNTQLCV	1.162	0.196	TIMNTQLCV	0.366	0.709	15.676	0.4	0	0	0	test	biological activity	Positive-High	1
I	A*02:01	TLAECGGHVEL	TLAACGGHVEL	TLAEGHVEL	0.509	0.415	TLAGGHVEL	1.333	0.164	TLAAGHVEL	0.491		82.353	0.434	1	0	0	valid	multimer/tetramer	Negative	0
I	A*02:01	TLAEDLNLL	TSAEDLNLL	TLAEDLNLL	0.05	0.899	TSAEDLNLL	6.315	0.011	TSAEDLNLL	0.023	0.659	1.291	0.528	1	1	0	train	ELISPOT	Positive	1
I	A*02:01	TLAELVRYYM	TLAELVQYYM	TLAELVYYM	1.433	0.149	TLAELVQYM	0.843	0.274	TLAELVYYM	0.429		59.018	0.373	0	0	0	train	biological activity	Positive	1
I	A*02:01	TLAGHVYEYI	TPAGHVYEYI	TLAGHVYYI	0.973	0.238	TPAGHVEYI	28.593	0.0	TPAGHVYYI	0.161		27.692	0.405	0	0	0	train	ICS	Positive	1
I	A*02:01	TLALPVINNL	TLALPVINNV	TLAPVINNL	0.496	0.423	TLAPVINNV	0.267	0.614	TLAPVINNV	1.078		95.709	0.438	1	1	0	train	multimer/tetramer	Negative	0
I	A*02:01	TLAYSFQSL	TLAYPFQSL	TLAYSFQSL	0.477	0.437	TLAYPFQSL	0.306	0.575	TLAYPFQSL	0.472	0.715	70.792	0.44	1	1	1	train	multimer/tetramer	Negative	0
I	A*02:01	TLAYSFQSLL	TLAYPFQSLL	TLYSFQSLL	1.866	0.101	TLYPFQSLL	1.033	0.223	TLYPFQSLL	2.841		70.792	0.38	1	1	0	train	biological activity	Negative	0
I	A*02:01	TLDECGLSYL	TLDECGLRYL	TLDEGLSYL	0.185	0.696	TLDEGLRYL	0.302	0.579	TLDEGLRYL	0.071		81.662	0.508	1	1	0	train	multimer/tetramer	Negative	0
I	A*02:01	TLDQSTMHI	TLDQSTVHI	TLDQSTMHI	0.223	0.661	TLDQSTVHI	0.173	0.707	TLDQSTVHI	0.055	0.706	38.249	0.478	1	1	0	valid	biological activity	Negative	0
I	A*02:01	TLDWSKNAV	TLDWSENAV	TLDWSKNAV	0.6	0.362	TLDWSENAV	0.526	0.405	TLDWSENAV	1.987	0.72	90.145	0.42	1	1	0	train	biological activity	Negative	0
I	A*02:01	TLFHDLWKL	TLFHDPWKL	TLFHDLWKL	0.027	0.942	TLFHDPWKL	0.026	0.944	TLFHDPWKL	0.036	0.754	0.07	0.544	1	0	0	train	multimer/tetramer	Negative	0
I	A*02:01	TLFHTFYEL	TLFHTFYDL	TLFHTFYEL	0.112	0.792	TLFHTFYDL	0.82	0.281	TLFHTFYDL	0.012	0.742	3.698	0.5	1	1	1	train	ELISPOT	Negative	0
I	A*02:01	TLFHTFYELL	TLFHTFYDLL	TLFHTFYEL	1.95	0.095	TLFHTFYLL	2.857	0.052	TLFHTFYDL	0.295		3.698	0.363	1	1	1	train	ELISPOT	Negative	0
I	A*02:01	TLFTMVGTV	TLFTIVGTV	TLFTMVGTV	0.74	0.308	TLFTIVGTV	0.419	0.48	TLFTIVGTV	0.263	0.836	9.321	0.406	1	1	0	train	multimer/tetramer	Positive	1
I	A*02:01	TLHDIWPEI	TLHDIGPEI	TLHDIWPEI	0.094	0.819	TLHDIGPEI	0.09	0.825	TLHDIGPEI	0.049	0.743	0.276	0.532	0	0	0	test	ICS	Positive	1
I	A*02:01	TLHGFVNHI	TLHGFVNHT	TLHGFVNHI	0.193	0.69	TLHGFVNHT	1.675	0.117	TLHGFVNHT	0.031	0.718	2.925	0.492	0	0	0	test	ICS	Positive	1
I	A*02:01	TLHHLLMSQV	TLHDLLMSQV	TLHHLLMQV	1.369	0.159	TLHDLLMQV	0.189	0.694	TLHDLLMQV	1.287		74.941	0.384	1	1	0	train	multimer/tetramer	Negative	0
I	A*02:01	TLIANLPKL	TSIANLPKL	TLIANLPKL	0.029	0.936	TSIANLPKL	2.759	0.056	TSIANLPKL	0.059	0.691	0.908	0.535	0	0	0	test	ELISPOT	Positive	1
I	A*02:01	TLLGIVVCAV	ALLGIVVCAV	TLLGIVVAV	0.793	0.289	ALLGIVVAV	0.557	0.386	ALLGIVVAV	0.254		20.133	0.407	0	0	0	train	ICS	Negative	0
I	A*02:01	TLLSLPVHFNL	TLLSLPVDFNL	TLLSLPVHL	0.551	0.39	TLLSLPVNL	0.673	0.333	TLLSLPVDL	0.786		94.547	0.43	1	1	0	train	multimer/tetramer	Negative	0
I	A*02:01	TLLSQVNKV	TPLSQVNKV	TLLSQVNKV	0.029	0.936	TPLSQVNKV	12.966	0.002	TPLSQVNKV	0.108	0.729	2.741	0.545	1	1	1	valid	ELISPOT	Negative	0
I	A*02:01	TLMEVMSKI	TLMEVMPKI	TLMEVMSKI	0.049	0.901	TLMEVMPKI	0.01	0.976	TLMEVMPKI	0.065	0.636	7.254	0.539	1	0	0	train	multimer/tetramer	Negative	0
I	A*02:01	TLMTDTQFVL	TLMTDTQFVS	TLMDTQFVL	0.556	0.387	TLMTDTQFV	4.129	0.027	TLMDTQFVS	0.387		6.735	0.431	1	1	0	train	biological activity	Negative	0
I	A*02:01	TLNLRLSAV	TPNLRLSAV	TLNLRLSAV	0.605	0.359	TPNLRLSAV	17.639	0.001	TPNLRLSAV	0.712	0.769	56.7	0.429	1	1	0	train	ELISPOT	Negative	0
I	A*02:01	TLPGTLLLDEV	PLPGTLLLDEV	TLPGTLLEV	0.863	0.268	PLPGTLLEV	8.861	0.005	PLPGTLLEV	2.442		80.43	0.407	1	1	0	valid	multimer/tetramer	Negative	0
I	A*02:01	TLPTVKLAEV	TLPTVKVAEV	TLPTVLAEV	1.173	0.193	TLPTVVAEV	1.292	0.17	TLPTVVAEV	1.109		96.009	0.386	1	1	0	train	multimer/tetramer	Negative	0
I	A*02:01	TLQAPFLPWAL	TFQAPFLPWAL	TLQAPPWAL	1.877	0.101	FQAPFLPAL	9.424	0.005	TFQAPPWAL	2.342		17.128	0.373	0	0	0	train	ICS	Negative	0
I	A*02:01	TLQELSHAL	TRQELSHAL	TLQELSHAL	0.033	0.928	TRQELSHAL	9.707	0.004	TRQELSHAL	0.024	0.803	16.632	0.55	0	1	0	train	ELISPOT	Negative	0
I	A*02:01	TLSDNSREAKV	TLSDKSREAKV	TLSDNSAKV	1.628	0.121	TLSDKSAKV	2.089	0.087	TLSDKSAKV	2.418		96.753	0.377	1	1	0	train	multimer/tetramer	Negative	0
I	A*02:01	TLSGEWFTFYL	TPSGEWFTFYL	TLSGETFYL	0.896	0.258	TPSGETFYL	29.76	0.0	TPSGETFYL	0.897		79.868	0.409	1	1	0	train	biological activity	Negative	0
I	A*02:01	TLSGFFLRTL	TLSGFSLRTL	TLSGFFLTL	1.711	0.114	TLSGFSLTL	1.374	0.158	TLSGFSLTL	0.192		73.334	0.369	1	1	0	train	biological activity	Negative	0
I	A*02:01	TLSQQLPREPV	TLSQQLPREPM	TLSQQLPRV	1.872	0.101	TLSQQLPRM	8.435	0.006	TLSQQLPRM	11.372		99.711	0.376	1	1	0	train	multimer/tetramer	Negative	0
I	A*02:01	TLWCSPIKV	TPWCSPIKV	TLWCSPIKV	0.082	0.838	TPWCSPIKV	12.475	0.002	TPWCSPIKV	0.068	0.799	1.791	0.526	1	1	1	train	ELISA	Positive	1
I	A*02:01	TLWEGGLFKL	TPWEGGLFKL	TLWEGLFKL	0.069	0.862	TPWEGGLKL	13.035	0.002	TPWEGLFKL	0.02		23.069	0.531	0	1	0	train	biological activity	Positive-High	1
I	A*02:01	TLYATVGKEAV	TLYATLGKEAV	TLYAGKEAV	1.397	0.155	TLYAGKEAV	1.259	0.176	TLYAGKEAV	1.602		95.949	0.374	1	1	0	train	multimer/tetramer	Negative	0
I	A*02:01	TLYLGTSGI	TWYLGTSGI	TLYLGTSGI	0.798	0.288	TWYLGTSGI	12.77	0.002	TWYLGTSGI	1.852	0.736	38.369	0.408	1	1	0	valid	multimer/tetramer	Negative	0
I	A*02:01	TMAAISNTV	RMAAISNTV	TMAAISNTV	0.267	0.614	RMAAISNTV	0.251	0.631	RMAAISNTV	0.089	0.659	11.394	0.485	1	1	0	train	multimer/tetramer	Positive	1
I	A*02:01	TMDKVVQIL	TMDKVVEIL	TMDKVVQIL	0.225	0.658	TMDKVVEIL	0.356	0.531	TMDKVVEIL	0.143	0.664	23.427	0.475	1	1	0	train	multimer/tetramer	Negative	0
I	A*02:01	TMFGLPFAT	TMFGLRFAT	TMFGLPFAT	0.797	0.288	TMFGLRFAT	3.055	0.046	TMFGLRFAT	0.812	0.847	23.534	0.412	1	1	0	train	multimer/tetramer	Negative	0
I	A*02:01	TMSFSHLFYL	TMSSSHLFYL	TMFSHLFYL	0.718	0.316	TMSSHLFYL	1.697	0.115	TMSSHLFYL	0.305		1.03	0.405	1	1	0	train	multimer/tetramer	Positive	1
I	A*02:01	TMSLYDLDIEA	TMSSYDLDIEA	TLYDLDIEA	0.771	0.297	TMYDLDIEA	1.403	0.154	TSYDLDIEA	3.299		0.122	0.407	0	1	0	train	ICS	Positive	1
I	A*02:01	TQLMPFGSLL	TQLMPFGCLL	TLMPFGSLL	1.674	0.117	TLMPFGCLL	3.042	0.046	TLMPFGCLL	2.781		1.473	0.38	1	1	0	train	ELISPOT	Positive	1
I	A*02:01	TVADFWHMV	TVADFWRMV	TVADFWHMV	0.3	0.58	TVADFWRMV	1.453	0.146	TVADFWRMV	0.022	0.753	7.803	0.488	0	0	0	test	biological activity	Positive-High	1
I	A*02:01	TVWDFTLEL	TVRDFTLEL	TVWDFTLEL	0.053	0.892	TVRDFTLEL	1.53	0.134	TVRDFTLEL	0.013	0.768	0.316	0.588	1	0	0	train	multimer/tetramer	Negative	0
I	A*02:01	VHDLNNDIVKA	VHGLNNDIVKA	VLNNDIVKA	1.981	0.093	VLNNDIVKA	1.981	0.093	VLNNDIVKA	8.717		60.976	0.362	0	0	0	train	biological activity	Positive	1
I	A*02:01	VIDANIFSV	VIDANIFPV	VIDANIFSV	0.073	0.854	VIDANIFPV	0.388	0.504	VIDANIFPV	0.016	0.656	0.321	0.525	0	0	0	test	multimer/tetramer	Positive	1
I	A*02:01	VIIGITIDSV	VIIGITIASV	VIIGITISV	1.505	0.137	VIIGITISV	1.456	0.145	VIIGITISV	0.329		45.452	0.37	1	0	0	train	ELISPOT	Negative	0
I	A*02:01	VLAGDTLPIDV	VLAGDTLPIEV	VLAGDTLPV	1.176	0.193	VLAGDPIEV	0.243	0.639	VLAGDTLPV	0.939		64.713	0.381	0	0	0	train	ICS	Negative	0
I	A*02:01	VLAKKLKFV	VLAKELKFV	VLAKKLKFV	0.245	0.637	VLAKELKFV	0.121	0.778	VLAKELKFV	0.099	0.509	8.65	0.472	1	1	1	train	ELISPOT	Negative	0
I	A*02:01	VLANDPDAHRL	VLANDPDADRL	VLDPDAHRL	0.411	0.486	VLDPDADRL	2.483	0.066	VLDPDADRL	0.739		89.6	0.455	1	1	0	train	multimer/tetramer	Negative	0
I	A*02:01	VLASLCLYV	VLAPLCLYV	VLASLCLYV	0.314	0.568	VLAPLCLYV	0.08	0.841	VLAPLCLYV	0.018	0.821	19.743	0.472	1	0	0	train	multimer/tetramer	Negative	0
I	A*02:01	VLDDSETTI	VLADSETTI	VLDDSETTI	0.077	0.847	VLADSETTI	0.17	0.713	VLADSETTI	0.037	0.577	3.19	0.524	0	1	0	train	ICS	Positive	1
I	A*02:01	VLDEGGSPI	VSDEGGSPI	VLDEGGSPI	0.4	0.493	VSDEGGSPI	7.611	0.008	VSDEGGSPI	2.858	0.641	56.496	0.446	0	0	0	test	ELISPOT	Positive	1
I	A*02:01	VLDGFIPGT	VLDRFIPGT	VLDGFIPGT	0.548	0.392	VLDRFIPGT	1.27	0.174	VLDRFIPGT	0.216	0.8	3.943	0.428	1	1	0	train	multimer/tetramer	Positive-Intermediate	1
I	A*02:01	VLDHKLEWV	VLDHKPEWV	VLDHKLEWV	0.144	0.752	VLDHKPEWV	0.148	0.748	VLDHKPEWV	0.162	0.577	3.253	0.506	0	1	0	valid	ELISPOT	Negative	0
I	A*02:01	VLESAPINTPL	VLESVPINTPL	VLAPINTPL	1.458	0.145	VLESVPINL	2.189	0.081	VLVPINTPL	6.107		99.856	0.376	1	1	0	train	biological activity	Negative	0
I	A*02:01	VLFDRLSKL	VLFDGLSKL	VLFDRLSKL	0.025	0.948	VLFDGLSKL	0.009	0.978	VLFDGLSKL	0.107	0.679	0.099	0.541	1	0	0	train	multimer/tetramer	Negative	0
I	A*02:01	VLFDRLSKLA	VLFDGLSKLA	VLFDRLSKA	0.684	0.329	VLFDGLSKA	0.231	0.652	VLFDGLSKA	3.162		0.099	0.417	1	0	0	train	multimer/tetramer	Negative	0
I	A*02:01	VLFHRAFLV	VLLHRAFLV	VLFHRAFLV	0.104	0.805	VLLHRAFLV	0.209	0.675	VLLHRAFLV	0.176	0.783	1.544	0.516	1	1	0	valid	multimer/tetramer	Positive	1
I	A*02:01	VLFLTLNEV	VLFLTLNEG	VLFLTLNEV	0.127	0.77	VLFLTLNEG	9.923	0.004	VLFLTLNEG	0.145	0.72	0.557	0.504	0	0	0	test	multimer/tetramer	Positive	1
I	A*02:01	VLFSNESSL	VLSSNESSL	VLFSNESSL	0.29	0.59	VLSSNESSL	0.877	0.263	VLSSNESSL	0.63	0.595	30.035	0.466	1	0	0	train	multimer/tetramer	Negative	0
I	A*02:01	VLFTCVPAA	VLFTCLPAA	VLFTCVPAA	0.497	0.422	VLFTCLPAA	0.495	0.424	VLFTCLPAA	0.381	0.808	29.827	0.431	1	1	0	train	multimer/tetramer	Negative	0
I	A*02:01	VLIDAVVDGQV	VLIDALVDGQV	VLIDAVVQV	0.092	0.822	VLIDALVQV	0.077	0.846	VLIDALVQV	0.994		13.038	0.511	1	1	0	train	multimer/tetramer	Negative	0
I	A*02:01	VLIESLEVL	VLIESPEVL	VLIESLEVL	0.062	0.875	VLIESPEVL	0.089	0.827	VLIESPEVL	0.037	0.589	1.305	0.531	1	1	0	train	biological activity	Negative	0
I	A*02:01	VLLGLWYLQTA	VLLGLRYLQTA	VLLGYLQTA	1.168	0.194	VLLGYLQTA	1.168	0.194	VLLGYLQTA	1.748		6.289	0.381	0	0	0	train	multimer/tetramer	Positive	1
I	A*02:01	VLLGVKLFGV	VLLGVKLSGV	VLLGKLFGV	0.491	0.426	VLLGVKLSV	0.573	0.377	VLLGKLSGV	0.11		7.889	0.43	1	1	1	valid	ELISA	Positive	1
I	A*02:01	VLLKAGWQNL	VLLKAGLQNL	VLLKAGWQL	1.592	0.125	VLLAGLQNL	0.69	0.326	VLLKAGLQL	2.51		79.727	0.385	1	0	0	train	multimer/tetramer	Negative	0
I	A*02:01	VLLPKATSLPI	VLLPTATSLPI	VLLPKATSI	1.968	0.094	VLLPTATSI	1.961	0.095	VLLPTATSI	4.194		11.895	0.376	1	1	0	valid	multimer/tetramer	Negative	0
I	A*02:01	VLLRALPVL	VLLRALPVP	VLLRALPVL	0.228	0.655	VLLRALPVP	5.433	0.016	VLLRALPVP	0.135	0.833	21.93	0.506	1	1	1	train	multimer/tetramer	Negative	0
I	A*02:01	VLLRFQPRV	VLPRFQPRV	VLLRFQPRV	0.098	0.815	VLPRFQPRV	0.172	0.709	VLPRFQPRV	0.233	0.704	1.506	0.527	1	1	0	train	multimer/tetramer	Negative	0
I	A*02:01	VLLSICYLL	VLLSICSLL	VLLSICYLL	0.808	0.284	VLLSICSLL	0.965	0.24	VLLSICSLL	0.018	0.791	14.571	0.405	0	1	0	train	ELISPOT	Negative	0
I	A*02:01	VLLSVLIILL	VLLSGLIILL	VLLSVIILL	1.481	0.141	VLLSGIILL	0.324	0.559	VLLSGIILL	0.073		8.979	0.374	1	0	0	valid	multimer/tetramer	Negative	0
I	A*02:01	VLLTSWNHSL	ALLTSWNHSL	VLLSWNHSL	0.676	0.332	ALLSWNHSL	0.443	0.462	ALLSWNHSL	1.024		44.527	0.41	1	1	0	train	multimer/tetramer	Negative	0
I	A*02:01	VLLYAEIYA	ALLYAEIYA	VLLYAEIYA	1.364	0.16	ALLYAEIYA	1.044	0.221	ALLYAEIYA	0.374	0.709	15.426	0.377	1	1	0	train	multimer/tetramer	Negative	0
I	A*02:01	VLMAVAILKEV	VPMAVAILKEV	VLMAVLKEV	1.621	0.122	VAVAILKEV	30.455	0.0	VPMAVLKEV	1.362		66.837	0.383	1	1	0	train	biological activity	Negative	0
I	A*02:01	VLMGAVALGA	VLTGAVALGA	VLMGAVLGA	1.902	0.099	VLTGAVALA	4.543	0.022	VLTGAVLGA	1.335		61.783	0.368	0	1	0	train	ELISA	Negative	0
I	A*02:01	VLMGAVALGAL	VLTGAVALGAL	VLMGAVALL	1.385	0.157	VLTGAVALL	2.899	0.051	VLTGAVALL	1.615		75.854	0.379	0	1	0	train	ELISA	Negative	0
I	A*02:01	VLMIPSSNV	VLVIPSSNV	VLMIPSSNV	0.383	0.508	VLVIPSSNV	1.09	0.211	VLVIPSSNV	1.663	0.69	27.087	0.451	0	0	0	test	ELISPOT	Positive	1
I	A*02:01	VLNFYTTFV	VLNFHTTFV	VLNFYTTFV	0.202	0.682	VLNFHTTFV	0.154	0.739	VLNFHTTFV	0.041	0.735	0.942	0.481	1	0	0	train	multimer/tetramer	Negative	0
I	A*02:01	VLNPFIYML	VLNPFIYTL	VLNPFIYML	0.014	0.969	VLNPFIYTL	0.005	0.989	VLNPFIYTL	0.002	0.786	0.0	0.538	1	1	0	train	multimer/tetramer	Positive	1
I	A*02:01	VLNYFKPYL	VLNYFEPYL	VLNYFKPYL	0.268	0.613	VLNYFEPYL	0.139	0.758	VLNYFEPYL	0.219	0.696	0.144	0.47	1	1	0	train	multimer/tetramer	Positive	1
I	A*02:01	VLQAGMLRI	VLQADMLRI	VLQAGMLRI	0.558	0.386	VLQADMLRI	0.576	0.375	VLQADMLRI	0.479	0.723	33.22	0.429	1	1	0	train	biological activity	Negative	0
I	A*02:01	VLQDFIIL	VLQDYIIL	VLQDFII-L	1.191	0.19	VLQDYII-L	1.252	0.178	VLQDYII-L	1.355		48.472	0.383	1	0	0	train	multimer/tetramer	Negative	0
I	A*02:01	VLQEATICV	VLQEATFCV	VLQEATICV	0.072	0.855	VLQEATFCV	0.077	0.847	VLQEATFCV	0.038	0.797	1.927	0.523	1	1	0	train	multimer/tetramer	Positive-Low	1
I	A*02:01	VLTADGTSL	VLTADGTPL	VLTADGTSL	1.122	0.204	VLTADGTPL	2.06	0.088	VLTADGTPL	0.858	0.759	70.016	0.395	1	1	0	train	biological activity	Negative	0
I	A*02:01	VLTAEENLSI	VLTVEENLSI	VLAEENLSI	0.788	0.291	VLVEENLSI	1.286	0.171	VLVEENLSI	1.778		87.392	0.404	1	1	0	train	multimer/tetramer	Negative	0
I	A*02:01	VLVADVLSPV	VLVANVLSPV	VLADVLSPV	0.443	0.462	VLANVLSPV	1.472	0.143	VLANVLSPV	1.48		34.835	0.436	1	0	0	train	multimer/tetramer	Negative	0
I	A*02:01	VLVSRMPFV	VLVSRLPFV	VLVSRMPFV	0.074	0.851	VLVSRLPFV	0.039	0.919	VLVSRLPFV	0.084	0.761	10.928	0.512	1	1	0	train	multimer/tetramer	Negative	0
I	A*02:01	VLVTGCMFV	VLVTGCMSV	VLVTGCMFV	0.631	0.349	VLVTGCMSV	0.45	0.457	VLVTGCMSV	0.141	0.851	12.566	0.417	1	1	0	train	multimer/tetramer	Negative	0
I	A*02:01	VLWDYVYQL	LLWDYVYQL	VLWDYVYQL	0.004	0.992	LLWDYVYQL	0.007	0.984	LLWDYVYQL	0.001	0.825	0.004	0.544	1	1	0	train	ELISA	Positive	1
I	A*02:01	VLWDYVYQLL	LLWDYVYQLL	VLWDYVQLL	0.213	0.671	LLWDYVYQL	0.349	0.538	LLWDYVQLL	0.125		0.004	0.479	1	1	0	train	ELISA	Positive	1
I	A*02:01	VLWHVTYWV	VLWHVRYWV	VLWHVTYWV	0.347	0.539	VLWHVRYWV	0.658	0.338	VLWHVRYWV	0.031	0.808	6.258	0.478	0	1	0	train	ELISPOT	Negative	0
I	A*02:01	VLWISAFMV	VLWIPAFMV	VLWISAFMV	0.663	0.337	VLWIPAFMV	0.584	0.371	VLWIPAFMV	0.168	0.803	6.619	0.421	1	0	0	train	multimer/tetramer	Negative	0
I	A*02:01	VLWVNTDQV	VSWVNTDQV	VLWVNTDQV	0.177	0.702	VSWVNTDQV	4.56	0.022	VSWVNTDQV	0.5	0.79	17.685	0.488	1	1	0	train	biological activity	Negative	0
I	A*02:01	VLYQMQFTQAL	VLYQMQFTQAV	VLMQFTQAL	1.67	0.117	VLMQFTQAV	1.347	0.162	VLMQFTQAV	2.286		6.783	0.378	0	0	0	valid	ICS	Negative	0
I	A*02:01	VLYSAQDQA	MLYSAQDQA	VLYSAQDQA	0.859	0.269	MLYSAQDQA	0.824	0.279	MLYSAQDQA	5.083	0.8	56.311	0.399	1	1	0	train	multimer/tetramer	Negative	0
I	A*02:01	VLYVWSFFL	VLYGWSFFL	VLYVWSFFL	0.592	0.366	VLYGWSFFL	0.071	0.857	VLYGWSFFL	0.072	0.798	4.031	0.417	1	1	0	train	multimer/tetramer	Negative	0
I	A*02:01	VMASVDNPL	VMASVDNPH	VMASVDNPL	0.979	0.236	VMASVDNPH	21.803	0.001	VMASVDNPH	1.982	0.551	46.733	0.419	0	1	0	train	ELISA	Negative	0
I	A*02:01	VMDISYLNL	VMDIPYLNL	VMDISYLNL	0.731	0.311	VMDIPYLNL	0.504	0.417	VMDIPYLNL	0.379	0.517	18.939	0.416	1	1	0	valid	biological activity	Negative	0
I	A*02:01	VMDSIDVKI	VMDPIDVKI	VMDSIDVKI	0.224	0.66	VMDPIDVKI	0.059	0.881	VMDPIDVKI	0.196	0.461	31.026	0.491	1	1	1	train	multimer/tetramer	Negative	0
I	A*02:01	VMLEEILKTL	VMLEVILKTL	VMLEEILTL	0.204	0.68	VMLEVILKL	0.494	0.424	VMLEVILTL	0.14		4.416	0.488	1	1	0	train	multimer/tetramer	Negative	0
I	A*02:01	VMLEGEQEA	VMLEGEQEE	VMLEGEQEA	0.3	0.58	VMLEGEQEE	7.019	0.009	VMLEGEQEE	1.3	0.6	12.294	0.466	1	1	0	train	ELISPOT	Positive	1
I	A*02:01	VMLENFRNLLL	VMLENFRNLLS	VMLENNLLL	0.977	0.237	VMLENNLLS	11.561	0.003	VMLENNLLS	1.153		37.269	0.401	1	1	0	train	multimer/tetramer	Negative	0
I	A*02:01	VMLQIINIV	VMLQIINVV	VMLQIINIV	0.577	0.375	VMLQIINVV	0.379	0.512	VMLQIINVV	0.038	0.658	55.911	0.418	1	1	0	valid	biological activity	Negative	0
I	A*02:01	VMNNLLPTSV	VMNNLLPRSV	VMNNLLPTV	1.314	0.166	VMNNLLPSV	1.626	0.122	VMNNLLPRV	0.397		90.403	0.392	1	1	0	train	multimer/tetramer	Negative	0
I	A*02:01	VMYNWKMVI	VMYNWTMVI	VMYNWKMVI	0.958	0.241	VMYNWTMVI	0.584	0.37	VMYNWTMVI	0.649	0.761	8.971	0.414	1	1	0	train	multimer/tetramer	Negative	0
I	A*02:01	VQLEEEYEV	VQLEEEYED	VQLEEEYEV	0.131	0.766	VQLEEEYED	48.4	0.0	VQLEEEYED	0.133	0.542	0.46	0.498	1	1	0	valid	ELISPOT	Positive	1
I	A*02:01	VQVGGVTYI	VQVGGVTHI	VQVGGVTYI	0.594	0.365	VQVGGVTHI	0.936	0.247	VQVGGVTHI	0.231	0.666	14.723	0.419	1	1	0	train	multimer/tetramer	Negative	0
I	A*02:01	VQYLGMFPV	VQYLGMLPV	VQYLGMFPV	0.829	0.278	VQYLGMLPV	1.078	0.214	VQYLGMLPV	1.543	0.7	0.237	0.405	1	1	0	valid	multimer/tetramer	Positive	1
I	A*02:01	VVLAWVQAL	VVLARVQAL	VVLAWVQAL	0.715	0.317	VVLARVQAL	1.034	0.223	VVLARVQAL	0.405	0.825	31.947	0.434	0	0	0	test	ELISPOT	Negative	0
I	A*02:01	VVLSVPAKV	VVLSVPAEV	VVLSVPAKV	0.241	0.641	VVLSVPAEV	0.151	0.744	VVLSVPAEV	0.525	0.756	71.273	0.473	1	1	0	train	multimer/tetramer	Negative	0
I	A*02:01	VVMSWAPPV	VVLSWAPPV	VVMSWAPPV	0.435	0.467	VVLSWAPPV	0.623	0.352	VVLSWAPPV	1.3	0.835	14.309	0.436	1	1	1	train	multimer/tetramer	Positive	1
I	A*02:01	VVPCEPPEV	VVPYEPPEV	VVPCEPPEV	0.751	0.304	VVPYEPPEV	0.4	0.494	VVPYEPPEV	1.073	0.84	4.92	0.449	0	0	0	test	ELISPOT	Positive	1
I	A*02:01	VVPHEPPEV	VVPYEPPEV	VVPHEPPEV	0.241	0.641	VVPYEPPEV	0.4	0.494	VVPYEPPEV	1.149	0.832	21.981	0.476	0	0	0	test	ELISPOT	Positive	1
I	A*02:01	VVTAVLILV	VVTAVLILL	VVTAVLILV	0.935	0.247	VVTAVLILL	1.311	0.167	VVTAVLILL	0.063	0.724	18.441	0.403	1	1	0	train	multimer/tetramer	Negative	0
I	A*02:01	VVVPCEPPEV	VVVPYEPPEV	VVVPEPPEV	1.171	0.194	VVVPEPPEV	1.035	0.223	VVVPEPPEV	2.55		4.92	0.381	0	1	0	valid	ELISPOT	Positive	1
I	A*02:01	WLAKTRVFL	WLEKTRVFL	WLAKTRVFL	0.798	0.288	WLEKTRVFL	1.916	0.098	WLEKTRVFL	0.419	0.749	45.813	0.412	0	0	0	test	ICS	Negative	0
I	A*02:01	WLEWWHVQPTL	WLEWRHVQPTL	WLWHVQPTL	1.578	0.127	WLEHVQPTL	3.89	0.03	WLWHVQPTL	13.22		43.045	0.368	1	1	0	train	biological activity	Negative	0
I	A*02:01	WLFGMDLNKI	WLFGMDLNKM	WLFGDLNKI	1.282	0.172	WLFGDLNKM	2.225	0.08	WLFGDLNKM	1.479		93.894	0.383	1	1	0	train	multimer/tetramer	Negative	0
I	A*02:01	WLFWGLTYI	WLSWGLTYI	WLFWGLTYI	0.316	0.566	WLSWGLTYI	0.571	0.378	WLSWGLTYI	0.221	0.84	2.28	0.461	1	1	0	valid	biological activity	Negative	0
I	A*02:01	WLIDMKSLV	WLIDMESLV	WLIDMKSLV	0.368	0.522	WLIDMESLV	0.297	0.583	WLIDMESLV	0.626	0.691	25.054	0.452	1	1	1	train	multimer/tetramer	Negative	0
I	A*02:01	WLIEGDLQV	WLIGGDLQV	WLIEGDLQV	0.029	0.937	WLIGGDLQV	0.096	0.817	WLIGGDLQV	0.402	0.728	2.322	0.541	0	1	0	train	ELISPOT	Negative	0
I	A*02:01	WLIEGDLQVL	WLIGGDLQVL	WLIEGDLQL	0.273	0.608	WLIGGDLQL	0.765	0.299	WLIGGDLQL	0.351		2.322	0.474	0	1	0	train	ELISPOT	Negative	0
I	A*02:01	WLSDASERHPV	WLSDASVRHPV	WLSDASHPV	1.822	0.104	WLSDASVRV	1.27	0.174	WLSDASHPV	5.825		99.897	0.364	1	1	0	train	ELISPOT	Negative	0
I	A*02:01	WLSQGQFLL	WLSQAQFLL	WLSQGQFLL	0.203	0.681	WLSQAQFLL	0.356	0.532	WLSQAQFLL	0.778	0.815	12.905	0.479	1	1	0	train	multimer/tetramer	Negative	0
I	A*02:01	WLVDLLPST	RLVDLLPST	WLVDLLPST	0.595	0.364	RLVDLLPST	0.167	0.717	RLVDLLPST	0.769	0.849	38.028	0.446	1	1	1	valid	ELISPOT	Negative	0
I	A*02:01	WLVGGIVAA	WLLGGIVAA	WLVGGIVAA	0.539	0.397	WLLGGIVAA	0.26	0.621	WLLGGIVAA	0.495	0.849	27.731	0.429	1	1	0	train	multimer/tetramer	Negative	0
I	A*02:01	WLWEPLRVV	RLWEPLRVV	WLWEPLRVV	0.099	0.814	RLWEPLRVV	0.036	0.924	RLWEPLRVV	0.402	0.847	1.256	0.536	1	1	0	train	multimer/tetramer	Positive	1
I	A*02:01	WMLAEKTVQV	WMPAEKTVQV	WLAEKTVQV	0.355	0.532	WMAEKTVQV	0.779	0.294	WPAEKTVQV	2.292		1.69	0.464	0	1	0	valid	ELISPOT	Negative	0
I	A*02:01	WMSDSGTRL	WMSDSGTGL	WMSDSGTRL	0.742	0.307	WMSDSGTGL	0.863	0.268	WMSDSGTGL	2.549	0.683	88.816	0.413	1	0	1	train	ELISPOT	Negative	0
I	A*02:01	WQLDALDFLV	GQLDALDFLV	WQLDALFLV	1.565	0.129	GQLDALFLV	0.768	0.298	GQLDALFLV	0.741		20.687	0.388	1	0	0	train	multimer/tetramer	Negative	0
I	A*02:01	WVYECTVFL	WVYEGTVFL	WVYECTVFL	0.777	0.295	WVYEGTVFL	0.094	0.819	WVYEGTVFL	0.173	0.755	4.832	0.418	1	1	0	train	ELISPOT	Negative	0
I	A*02:01	YALLSNDNAL	YALLSNDNAF	YLLSNDNAL	1.234	0.181	YLLSNDNAF	6.986	0.009	YLLSNDNAF	8.363		74.788	0.398	0	0	0	train	ICS	Negative	0
I	A*02:01	YASSYIILA	YASSYMILA	YASSYIILA	1.743	0.111	YASSYMILA	3.54	0.036	YASSYMILA	0.163	0.701	55.669	0.368	1	1	0	train	biological activity	Negative	0
I	A*02:01	YAVQDFLHEI	DAVQDFLHEI	YVQDFLHEI	1.047	0.22	AVQDFLHEI	8.715	0.006	DVQDFLHEI	1.213		3.451	0.4	1	0	0	train	multimer/tetramer	Negative	0
I	A*02:01	YILDRESPL	YILGRESPL	YILDRESPL	0.489	0.428	YILGRESPL	1.276	0.173	YILGRESPL	2.011	0.57	39.836	0.446	1	0	0	train	multimer/tetramer	Negative	0
I	A*02:01	YILKYSVFL	YISKYSVFL	YILKYSVFL	0.193	0.69	YISKYSVFL	0.231	0.652	YISKYSVFL	0.027	0.67	0.247	0.488	1	1	0	train	multimer/tetramer	Positive-Low	1
I	A*02:01	YIPTVLDQV	YIPTELDQV	YIPTVLDQV	0.268	0.613	YIPTELDQV	0.452	0.455	YIPTELDQV	0.42	0.779	6.671	0.474	1	1	0	train	multimer/tetramer	Negative	0
I	A*02:01	YIRFFITYV	YIRFFITYI	YIRFFITYV	1.012	0.228	YIRFFITYI	2.868	0.052	YIRFFITYI	0.06	0.697	3.009	0.394	0	0	0	test	biological activity	Positive-High	1
I	A*02:01	YISGWNPTL	YISGWNPPL	YISGWNPTL	0.081	0.838	YISGWNPPL	0.329	0.555	YISGWNPPL	0.11	0.821	24.677	0.52	1	1	0	train	multimer/tetramer	Negative	0
I	A*02:01	YITAAYVEV	YITAAYVEM	YITAAYVEV	0.525	0.405	YITAAYVEM	3.209	0.043	YITAAYVEM	0.134	0.803	21.02	0.436	0	0	0	test	biological activity	Positive-High	1
I	A*02:01	YITKRIIAV	YITERIIAV	YITKRIIAV	0.166	0.719	YITERIIAV	0.022	0.953	YITERIIAV	0.061	0.676	1.89	0.489	1	0	0	train	multimer/tetramer	Negative	0
I	A*02:01	YIYNPSLAL	YIDNPSLAL	YIYNPSLAL	0.149	0.747	YIDNPSLAL	0.162	0.727	YIDNPSLAL	0.521	0.771	3.449	0.522	1	0	0	train	multimer/tetramer	Negative	0
I	A*02:01	YLACERLLYL	YLACERLLYP	YLAERLLYL	0.17	0.713	YLAERLLYP	4.297	0.025	YLAERLLYP	0.084		13.919	0.518	1	1	0	train	biological activity	Negative	0
I	A*02:01	YLAINEILGQL	YLAINEISGQL	YLAEILGQL	0.616	0.355	YLAEISGQL	0.584	0.371	YLAEISGQL	2.246		60.492	0.418	1	1	0	train	ELISPOT	Negative	0
I	A*02:01	YLALPPTVYEV	YLALPPTVYEA	YLAPTVYEV	0.151	0.744	YLAPTVYEA	0.465	0.445	YLAPTVYEA	0.653		0.752	0.491	1	0	0	train	multimer/tetramer	Negative	0
I	A*02:01	YLAMISEGYL	YLAMNSEGYL	YLAMISEYL	1.128	0.203	YLAMNSEYL	1.369	0.159	YLAMNSEYL	0.822		45.912	0.396	1	1	0	train	multimer/tetramer	Negative	0
I	A*02:01	YLAPQESYGA	YPAPQESYGA	YLAPESYGA	0.992	0.233	YAPQESYGA	27.129	0.0	YPAPESYGA	1.657		81.412	0.404	1	1	0	train	multimer/tetramer	Negative	0
I	A*02:01	YLARIEENI	YSARIEENI	YLARIEENI	0.222	0.662	YSARIEENI	7.438	0.008	YSARIEENI	0.286	0.504	5.271	0.48	0	0	0	test	ELISPOT	Positive	1
I	A*02:01	YLAVDALEL	YLAADALEL	YLAVDALEL	0.111	0.794	YLAADALEL	0.049	0.9	YLAADALEL	0.384	0.734	0.71	0.505	1	0	0	train	multimer/tetramer	Negative	0
I	A*02:01	YLCLQNNFI	YLYLQNNFI	YLCLQNNFI	1.927	0.097	YLYLQNNFI	0.254	0.627	YLYLQNNFI	1.652	0.688	16.59	0.393	1	1	0	train	ELISPOT	Negative	0
I	A*02:01	YLDDRNTFRHI	YLDDRNTFRHS	YLDDRNTFI	0.726	0.313	YLDDTFRHS	6.529	0.011	YLDDRNTFS	1.805		87.042	0.422	1	1	0	valid	multimer/tetramer	Negative	0
I	A*02:01	YLDELIRNT	YLDELIKNT	YLDELIRNT	0.155	0.738	YLDELIKNT	0.176	0.703	YLDELIKNT	0.319	0.714	1.327	0.493	1	1	1	train	multimer/tetramer	Positive	1
I	A*02:01	YLDLKGPKV	DLDLKGPKV	YLDLKGPKV	0.021	0.956	DLDLKGPKV	2.494	0.065	DLDLKGPKV	1.34	0.711	0.218	0.547	1	1	0	train	ELISPOT	Positive	1
I	A*02:01	YLDLSLNQI	YLDLSFNQI	YLDLSLNQI	0.064	0.871	YLDLSFNQI	0.107	0.801	YLDLSFNQI	0.409	0.617	2.096	0.524	0	0	0	test	ELISPOT	Negative	0
I	A*02:01	YLDTDVILM	YPDTDVILM	YLDTDVILM	0.05	0.899	YPDTDVILM	4.831	0.019	YPDTDVILM	0.056	0.704	0.004	0.538	1	1	0	train	ELISPOT	Positive-High	1
I	A*02:01	YLDVFVHAI	YLDLFVHAI	YLDVFVHAI	0.024	0.948	YLDLFVHAI	0.039	0.919	YLDLFVHAI	0.01	0.713	0.021	0.536	1	0	0	valid	multimer/tetramer	Negative	0
I	A*02:01	YLDYQIQATV	YPDYQIQATV	YLDYQIQTV	0.226	0.657	YPDYQIQTV	11.326	0.003	YPDYQIQTV	0.761		24.606	0.489	1	1	0	train	biological activity	Negative	0
I	A*02:01	YLEYGLHAA	YREYGLHAA	YLEYGLHAA	0.46	0.449	YREYGLHAA	29.36	0.0	YREYGLHAA	0.684	0.797	15.825	0.453	0	0	0	test	ELISA	Positive	1
I	A*02:01	YLFIKDNEI	YLFIEDNEI	YLFIKDNEI	0.131	0.767	YLFIEDNEI	0.232	0.651	YLFIEDNEI	1.809	0.506	0.068	0.498	1	0	0	valid	multimer/tetramer	Negative	0
I	A*02:01	YLGSSTAFDFL	YLGSSTASDFL	YLGSSTAFL	1.977	0.093	YLGSSTASL	1.441	0.148	YLGSSTASL	1.653		95.872	0.368	1	1	0	train	biological activity	Negative	0
I	A*02:01	YLHKHYNNL	YLHKDYNNL	YLHKHYNNL	0.186	0.695	YLHKDYNNL	0.241	0.641	YLHKDYNNL	0.103	0.659	4.306	0.488	1	1	0	train	multimer/tetramer	Negative	0
I	A*02:01	YLHSGIHSGA	YLDSGIHSGA	YLHSGIHSA	0.397	0.496	YLDSGIHSA	0.215	0.668	YLDSGIHSA	1.772		81.527	0.466	0	0	0	train	multimer/tetramer	Negative	0
I	A*02:01	YLIIALGIHL	YLIIALGIQL	YLIALGIHL	1.3	0.168	YLIALGIQL	1.131	0.202	YLIALGIQL	0.387		40.738	0.391	1	1	0	valid	multimer/tetramer	Negative	0
I	A*02:01	YLIIDSNSTI	CLIIDSNSTI	YLIDSNSTI	0.649	0.342	CLIDSNSTI	5.078	0.017	CLIDSNSTI	1.101		77.825	0.426	1	1	0	train	multimer/tetramer	Negative	0
I	A*02:01	YLIIENRYA	YLIIENRDA	YLIIENRYA	0.961	0.241	YLIIENRDA	3.834	0.031	YLIIENRDA	1.125	0.533	3.875	0.401	1	0	0	valid	multimer/tetramer	Negative	0
I	A*02:01	YLIIENRYAV	YLIIENRDAV	YLIENRYAV	0.807	0.285	YLIENRDAV	1.303	0.168	YLIENRDAV	1.113		7.076	0.416	1	0	0	train	multimer/tetramer	Negative	0
I	A*02:01	YLIPCYFHA	YLIPCYFDA	YLIPCYFHA	0.287	0.593	YLIPCYFDA	1.027	0.225	YLIPCYFDA	0.054	0.717	1.75	0.47	1	1	0	train	multimer/tetramer	Negative	0
I	A*02:01	YLKLMVEL	YLELMVEL	YL-KLMVEL	1.121	0.204	YL-ELMVEL	0.423	0.477	YL-ELMVEL	6.658		46.69	0.387	1	0	0	train	multimer/tetramer	Negative	0
I	A*02:01	YLLAIFSGL	YLFAIFSGL	YLLAIFSGL	0.239	0.644	YLFAIFSGL	0.24	0.643	YLFAIFSGL	0.066	0.713	0.126	0.483	1	1	0	train	multimer/tetramer	Positive	1
I	A*02:01	YLLDAQIREI	YLLDAQIRES	YLLDAQIEI	0.086	0.832	YLLDAQIES	1.752	0.11	YLLDAQIES	0.356		54.258	0.526	1	1	0	valid	multimer/tetramer	Negative	0
I	A*02:01	YLLEVNLQNGI	DLLEVNLQNGI	YLLEVNLQI	0.346	0.54	DLLEVNLQI	7.625	0.008	DLLEVNLQI	1.637		71.166	0.463	1	1	0	train	multimer/tetramer	Negative	0
I	A*02:01	YLLFQNTDL	YLLFQDTDL	YLLFQNTDL	0.397	0.496	YLLFQDTDL	0.543	0.395	YLLFQDTDL	1.478	0.773	4.813	0.444	1	1	1	train	ELISPOT	Negative	0
I	A*02:01	YLLIHGTAV	YLLIHGTAD	YLLIHGTAV	0.162	0.726	YLLIHGTAD	26.026	0.0	YLLIHGTAD	0.241	0.74	0.747	0.489	1	0	0	valid	multimer/tetramer	Negative	0
I	A*02:01	YLLNDASPI	YLLNDASLI	YLLNDASPI	0.422	0.477	YLLNDASLI	0.318	0.564	YLLNDASLI	1.787	0.684	16.898	0.446	1	0	0	train	multimer/tetramer	Negative	0
I	A*02:01	YLLNIPGPIYI	YLLNIPGPIDI	YLLPGPIYI	0.047	0.904	YLLPGPIDI	0.471	0.441	YLLPGPIDI	0.235		0.892	0.533	1	1	0	train	multimer/tetramer	Negative	0
I	A*02:01	YLLQKLSCL	YLLRKLSCL	YLLQKLSCL	0.101	0.811	YLLRKLSCL	0.241	0.641	YLLRKLSCL	0.158	0.726	14.875	0.508	1	0	0	train	multimer/tetramer	Negative	0
I	A*02:01	YLLTDCNPA	SLLTDCNPA	YLLTDCNPA	1.319	0.166	SLLTDCNPA	2.406	0.07	SLLTDCNPA	3.474	0.792	12.631	0.381	0	1	0	train	ELISPOT	Positive-Low	1
I	A*02:01	YLNEAVFNF	YLNEAGFNF	YLNEAVFNF	0.217	0.667	YLNEAGFNF	0.576	0.375	YLNEAGFNF	0.185	0.728	0.604	0.477	1	0	0	train	multimer/tetramer	Negative	0
I	A*02:01	YLNEAVFNFV	YLNEAGFNFV	YLNEAVNFV	0.163	0.724	YLNEGFNFV	0.149	0.748	YLNEAGNFV	0.057		17.074	0.491	1	0	0	train	multimer/tetramer	Positive	1
I	A*02:01	YLNELVVFV	YVNELVVFV	YLNELVVFV	0.004	0.99	YVNELVVFV	0.025	0.948	YVNELVVFV	0.001	0.782	0.006	0.546	1	1	0	train	multimer/tetramer	Positive	1
I	A*02:01	YLNWIVRNL	YLNWMVRNL	YLNWIVRNL	0.243	0.639	YLNWMVRNL	0.448	0.458	YLNWMVRNL	0.169	0.767	7.438	0.472	1	1	0	train	multimer/tetramer	Negative	0
I	A*02:01	YLPGEPEGI	YLPGQPEGI	YLPGEPEGI	0.258	0.623	YLPGQPEGI	0.231	0.652	YLPGQPEGI	1.131	0.805	25.597	0.469	1	1	0	train	multimer/tetramer	Negative	0
I	A*02:01	YLQAHQRVHTV	YLQAHQRVHTG	YLQAHVHTV	0.434	0.468	YLQAHVHTG	20.54	0.001	YLQAHVHTG	1.973		81.946	0.443	1	1	0	train	multimer/tetramer	Negative	0
I	A*02:01	YLQDSMATT	YLQDSLATT	YLQDSMATT	0.286	0.594	YLQDSLATT	0.158	0.732	YLQDSLATT	0.361	0.816	8.422	0.46	1	1	0	train	multimer/tetramer	Positive	1
I	A*02:01	YLQTDVFLV	YPQTDVFLV	YLQTDVFLV	0.029	0.936	YPQTDVFLV	10.51	0.004	YPQTDVFLV	0.007	0.797	0.0	0.546	1	1	0	train	ELISPOT	Positive	1
I	A*02:01	YLRLQPDRV	YLRLRPDRV	YLRLQPDRV	1.011	0.228	YLRLRPDRV	1.894	0.1	YLRLRPDRV	8.756	0.799	44.184	0.394	0	0	0	test	biological activity	Positive-High	1
I	A*02:01	YLSELLQTV	YLPELLQTV	YLSELLQTV	0.002	0.995	YLPELLQTV	0.003	0.994	YLPELLQTV	0.002	0.781	0.271	0.572	1	1	0	train	multimer/tetramer	Positive	1
I	A*02:01	YLSGLNYLV	YLSGLNNLV	YLSGLNYLV	0.036	0.924	YLSGLNNLV	0.091	0.823	YLSGLNNLV	0.019	0.783	2.113	0.539	0	0	0	test	multimer/tetramer	Positive	1
I	A*02:01	YLSNIIPAL	YLSKIIPAL	YLSNIIPAL	0.008	0.981	YLSKIIPAL	0.008	0.981	YLSKIIPAL	0.005	0.752	0.474	0.553	1	1	0	train	multimer/tetramer	Positive	1
I	A*02:01	YLSNTTVTSL	YLSNTTVTIL	YLSNTTVTL	0.393	0.499	YLSNTTVTL	0.422	0.477	YLSNTTVTL	0.224		88.189	0.441	1	1	0	train	multimer/tetramer	Negative	0
I	A*02:01	YLTDKDFEF	YLTDEDFEF	YLTDKDFEF	0.288	0.592	YLTDEDFEF	0.561	0.384	YLTDEDFEF	0.945	0.519	0.74	0.463	1	1	0	train	ELISA	Positive	1
I	A*02:01	YLTDKDFEFA	YLTDEDFEFA	YLTDKDFEA	0.654	0.34	YLDEDFEFA	0.818	0.282	YLTDEDFEA	0.314		0.74	0.413	1	1	0	valid	ELISA	Positive-Low	1
I	A*02:01	YLTPQSNHLSV	YLTPQSNHLSL	YLTPQSLSV	0.365	0.524	YLTPQSLSL	0.411	0.486	YLTPQSLSL	1.6		29.616	0.458	1	1	0	valid	multimer/tetramer	Negative	0
I	A*02:01	YLVDSVAKM	YLVDSVAKT	YLVDSVAKM	0.041	0.917	YLVDSVAKT	0.202	0.683	YLVDSVAKT	0.254	0.691	7.56	0.531	0	1	1	train	multimer/tetramer	Negative	0
I	A*02:01	YLVVADVCPKV	YLVVADVCPKE	YLADVCPKV	0.526	0.405	YLADVCPKE	12.4	0.002	YLADVCPKE	3.982		24.683	0.432	1	0	0	train	multimer/tetramer	Negative	0
I	A*02:01	YLVYQMLKV	YLVYQMLKG	YLVYQMLKV	0.115	0.787	YLVYQMLKG	17.148	0.001	YLVYQMLKG	0.578	0.754	0.095	0.507	0	1	0	train	multimer/tetramer	Positive	1
I	A*02:01	YLWKAENTL	HLWKAENTL	YLWKAENTL	0.05	0.897	HLWKAENTL	0.263	0.618	HLWKAENTL	0.131	0.794	17.149	0.524	1	1	0	train	multimer/tetramer	Negative	0
I	A*02:01	YLWPPVQLA	YLWPAVQLA	YLWPPVQLA	0.022	0.953	YLWPAVQLA	0.03	0.934	YLWPAVQLA	0.314	0.876	0.334	0.539	1	1	0	train	multimer/tetramer	Positive	1
I	A*02:01	YLWWVNGQSLL	YLWWVNGQSLP	YLWNGQSLL	0.224	0.659	YLWNGQSLP	4.237	0.025	YLWNGQSLP	3.047		67.163	0.507	1	1	0	train	biological activity	Negative	0
I	A*02:01	YLYDRLLRV	YLYDRLLRI	YLYDRLLRV	0.002	0.996	YLYDRLLRI	0.008	0.982	YLYDRLLRI	0.007	0.753	0.014	0.548	1	1	0	train	multimer/tetramer	Positive	1
I	A*02:01	YLYHRVDVI	DLYHRVDVI	YLYHRVDVI	0.194	0.689	DLYHRVDVI	4.856	0.019	DLYHRVDVI	0.31	0.764	0.0	0.493	1	1	0	train	binding assay	Positive	1
I	A*02:01	YLYVYKIVSQL	YLYVYKNVSQL	YLYKIVSQL	1.247	0.179	YLYKNVSQL	0.741	0.308	YLYKNVSQL	2.881		0.187	0.392	1	0	0	valid	multimer/tetramer	Negative	0
I	A*02:01	YMAEGIFHS	YMAEGIFNS	YMAEGIFHS	0.204	0.681	YMAEGIFNS	0.285	0.596	YMAEGIFNS	0.233	0.607	0.787	0.485	1	1	0	train	multimer/tetramer	Negative	0
I	A*02:01	YMAPEVVEVFA	YMAPEVVEVFT	YMAPEVVEA	0.403	0.492	YMAPEVVET	1.486	0.14	YMAPEVVET	0.703		1.091	0.46	1	1	0	train	multimer/tetramer	Negative	0
I	A*02:01	YMASEVVEV	YMAPEVVEV	YMASEVVEV	0.005	0.988	YMAPEVVEV	0.001	0.997	YMAPEVVEV	0.008	0.712	3.47	0.557	1	1	1	train	ELISPOT	Negative	0
I	A*02:01	YMASEVVEVF	YMAPEVVEVF	YMASEVVEV	1.415	0.152	YMAPEVVEV	0.568	0.38	YMAPEVVEV	1.793		3.47	0.39	1	1	1	valid	ELISPOT	Negative	0
I	A*02:01	YMEAVALV	YMEALALV	YM-EAVALV	1.909	0.098	YM-EALALV	1.945	0.096	YM-EALALV	7.288		49.695	0.368	1	0	1	train	ELISPOT	Negative	0
I	A*02:01	YMFLASPSV	YMVLASPSV	YMFLASPSV	0.072	0.856	YMVLASPSV	0.203	0.682	YMVLASPSV	0.621	0.806	2.18	0.534	1	1	0	train	multimer/tetramer	Positive	1
I	A*02:01	YMFSDCSTSL	YMFSDRSTSL	YMFSDSTSL	0.335	0.55	YMFDRSTSL	0.168	0.716	YMFSDSTSL	0.602		53.683	0.451	1	0	0	train	ELISPOT	Negative	0
I	A*02:01	YMLTLHTKL	YMLTLRTKL	YMLTLHTKL	0.121	0.779	YMLTLRTKL	0.348	0.538	YMLTLRTKL	0.158	0.679	0.996	0.532	1	1	0	train	multimer/tetramer	Positive	1
I	A*02:01	YMMMWDCWHA	YMMMRDCWHA	YMMMWDWHA	1.709	0.114	YMMRDCWHA	2.673	0.059	YMMMRDWHA	0.947		0.022	0.394	0	1	0	valid	ELISA	Positive	1
I	A*02:01	YMMMWDCWHAV	YMMMRDCWHAV	YMWDCWHAV	1.105	0.208	YMMDCWHAV	1.54	0.132	YMRDCWHAV	1.848		0.006	0.45	0	1	0	train	ELISA	Positive	1
I	A*02:01	YMPGVGDFAV	HMPGVGDFAV	YMPGGDFAV	1.204	0.187	HMPGVDFAV	2.995	0.047	HMPGGDFAV	0.494		95.682	0.382	1	0	0	train	multimer/tetramer	Negative	0
I	A*02:01	YMPTTIIAA	YMSTTIIAA	YMPTTIIAA	0.369	0.521	YMSTTIIAA	0.318	0.564	YMSTTIIAA	0.153	0.745	1.113	0.476	1	1	0	train	multimer/tetramer	Positive	1
I	A*02:01	YMQRCPEDFRL	YMQRCPEDSRL	YMQPEDFRL	0.663	0.337	YMQPEDSRL	1.594	0.125	YMQPEDSRL	3.158		98.82	0.413	1	1	0	train	multimer/tetramer	Negative	0
I	A*02:01	YMTAVLEYL	YMAAVLEYL	YMTAVLEYL	0.099	0.813	YMAAVLEYL	0.043	0.912	YMAAVLEYL	0.02	0.638	2.115	0.52	1	1	0	valid	multimer/tetramer	Negative	0
I	A*02:01	YMWRWKQFL	YVWRWKQFL	YMWRWKQFL	0.164	0.722	YVWRWKQFL	0.588	0.368	YVWRWKQFL	0.663	0.786	5.631	0.493	1	0	0	train	multimer/tetramer	Negative	0
I	A*02:01	YMYEAPPGA	FMYEAPPGA	YMYEAPPGA	0.023	0.95	FMYEAPPGA	0.026	0.943	FMYEAPPGA	0.501	0.849	14.81	0.534	0	1	0	train	ELISPOT	Negative	0
I	A*02:01	YMYLRQLFHI	YMYLRQLFRI	YMYRQLFHI	1.805	0.106	YMLRQLFRI	2.444	0.068	YMYRQLFRI	0.909		15.019	0.383	0	1	0	train	ELISPOT	Positive	1
I	A*02:01	YQANVVWKV	YQAMVVRKV	YQANVVWKV	0.018	0.961	YQAMVVRKV	0.532	0.401	YQAMVVRKV	0.035	0.735	0.099	0.563	1	0	0	train	multimer/tetramer	Positive	1
I	A*02:01	YQFFSDECSYL	YQFSSDECSYL	YQFDECSYL	1.573	0.128	YQFDECSYL	1.285	0.171	YQFDECSYL	4.116		56.923	0.368	1	1	0	train	biological activity	Negative	0
I	A*02:01	YQGSYGFPL	YQGSYGFRL	YQGSYGFPL	1.539	0.132	YQGSYGFRL	0.802	0.286	YQGSYGFRL	1.429	0.683	31.052	0.382	0	0	0	test	ICS	Negative	0
I	A*02:01	YQLKGVPEA	HQLKGVPEA	YQLKGVPEA	0.152	0.743	HQLKGVPEA	0.846	0.273	HQLKGVPEA	0.642	0.719	6.078	0.492	0	0	0	test	ICS	Negative	0
I	A*02:01	YQPQRINYL	CQPQRINYL	YQPQRINYL	0.454	0.453	CQPQRINYL	3.624	0.034	CQPQRINYL	0.376	0.708	29.187	0.448	0	0	0	test	ELISPOT	Negative	0
I	A*02:01	YQSLKQFNV	YRSLKQFNV	YQSLKQFNV	0.406	0.489	YRSLKQFNV	10.908	0.003	YRSLKQFNV	2.962	0.574	8.437	0.45	1	1	0	train	biological activity	Negative	0
I	A*02:01	YQSPDLSKV	YLSPDLSKV	YQSPDLSKV	0.096	0.817	YLSPDLSKV	0.006	0.986	YLSPDLSKV	0.772	0.654	5.99	0.516	1	0	0	train	multimer/tetramer	Negative	0
I	A*02:01	YQVNLYMYL	YEVNLYMYL	YQVNLYMYL	0.574	0.377	YEVNLYMYL	8.379	0.006	YEVNLYMYL	0.064	0.7	1.893	0.417	0	0	0	test	ICS	Positive	1
I	A*02:01	YSFQSLLYL	YPFQSLLYL	YSFQSLLYL	1.104	0.208	YPFQSLLYL	4.122	0.027	YPFQSLLYL	0.388	0.671	19.792	0.403	1	1	0	train	biological activity	Negative	0
I	A*02:01	YSIMGLVHV	YSIMGLVHG	YSIMGLVHV	1.064	0.217	YSIMGLVHG	36.417	0.0	YSIMGLVHG	1.165	0.671	1.153	0.393	0	0	0	test	multimer/tetramer	Negative	0
I	A*02:01	YTAPYPHPA	YTAPHPHPA	YTAPYPHPA	0.46	0.449	YTAPHPHPA	0.493	0.425	YTAPHPHPA	0.927	0.77	37.022	0.435	1	0	1	train	ELISPOT	Negative	0
I	A*02:01	YTLSQCFQL	CTLSQCFQL	YTLSQCFQL	0.925	0.25	CTLSQCFQL	7.677	0.008	CTLSQCFQL	0.773	0.794	14.8	0.407	1	1	0	train	biological activity	Negative	0
I	A*02:01	YTRDQIMTI	YTRDQIVTI	YTRDQIMTI	1.421	0.151	YTRDQIVTI	1.138	0.201	YTRDQIVTI	0.307	0.735	24.044	0.378	1	1	0	train	biological activity	Negative	0
I	A*02:01	YTSEHAASV	YTPEHAASV	YTSEHAASV	0.246	0.636	YTPEHAASV	0.282	0.598	YTPEHAASV	0.48	0.64	43.262	0.499	1	0	1	train	ELISPOT	Negative	0
I	A*02:01	YTSEILSPI	YTSEISSPI	YTSEILSPI	0.697	0.323	YTSEISSPI	1.467	0.143	YTSEISSPI	0.818	0.464	10.988	0.412	1	1	0	train	multimer/tetramer	Positive	1
I	A*02:01	YVARGGSMGV	YVARGGPMGV	YVAGGSMGV	1.663	0.118	YVAGGPMGV	0.948	0.244	YVAGGPMGV	1.489		90.522	0.386	1	1	0	train	biological activity	Negative	0
I	A*02:01	YVAVFSTAL	YMAVFSTAL	YVAVFSTAL	1.165	0.195	YMAVFSTAL	0.312	0.569	YMAVFSTAL	0.349	0.725	11.011	0.388	0	0	0	test	ELISPOT	Negative	0
I	A*02:01	YVFGGWVPVV	YVFGGWVPLV	YVFGGVPVV	0.398	0.496	YVFGGVPLV	0.223	0.661	YVFGGVPLV	0.494		0.864	0.444	0	0	0	test	multimer/tetramer	Positive	1
I	A*02:01	YVLTWIVGA	YVVTWIVGA	YVLTWIVGA	0.539	0.397	YVVTWIVGA	0.916	0.252	YVVTWIVGA	0.189	0.814	3.416	0.428	1	1	0	train	multimer/tetramer	Positive	1
I	A*02:01	YVPRFVFKL	YVPRFVSKL	YVPRFVFKL	0.374	0.516	YVPRFVSKL	0.802	0.286	YVPRFVSKL	0.156	0.733	10.537	0.448	1	1	0	train	biological activity	Negative	0
I	A*02:01	YVTAMDIFV	YVTAMDLFV	YVTAMDIFV	1.205	0.187	YVTAMDLFV	1.338	0.163	YVTAMDLFV	0.135	0.686	0.474	0.382	1	1	0	valid	multimer/tetramer	Positive	1
I	A*02:01	YVYKIVSQL	YVYKNVSQL	YVYKIVSQL	0.12	0.781	YVYKNVSQL	0.144	0.753	YVYKNVSQL	0.166	0.681	0.187	0.512	1	0	0	train	multimer/tetramer	Negative	0
I	A*02:02	ALVVPVFEI	ALVVPAFEI	ALVVPVFEI	0.663	0.44	ALVVPAFEI	1.517	0.224	ALVVPAFEI	0.793	0.725	36.97	0.432	0	1	0	train	ELISPOT	Negative	0
I	A*02:02	FMVPRDPAL	FLVPRDPAL	FMVPRDPAL	0.036	0.928	FLVPRDPAL	0.015	0.962	FLVPRDPAL	1.481	0.757	2.006	0.528	0	1	0	train	ELISPOT	Negative	0
I	A*02:02	KMIENESPL	KMIENESPS	KMIENESPL	0.326	0.631	KMIENESPS	7.245	0.02	KMIENESPS	0.75	0.388	48.803	0.48	0	1	0	train	ELISPOT	Negative	0
I	A*02:02	LISGPSVGV	SISGPSVGV	LISGPSVGV	0.456	0.544	SISGPSVGV	0.303	0.648	SISGPSVGV	2.875	0.779	70.916	0.454	0	1	0	valid	ELISPOT	Negative	0
I	A*02:02	RLISGPSVGV	RSISGPSVGV	RLISGPVGV	0.225	0.71	RISGPSVGV	1.998	0.165	RSISGPVGV	0.861		93.556	0.489	0	1	0	train	ELISPOT	Negative	0
I	A*02:02	SIAPEIALEL	PIAPEIALEL	SIAPEIAEL	0.331	0.627	PIAPEIAEL	4.792	0.044	PIAPEIAEL	0.886		76.959	0.481	0	1	0	valid	biological activity	Positive	1
I	A*02:02	TLIGLPWSFL	TLIGLPWSFP	TLIGLPWSL	0.609	0.467	TLIGLPWSP	7.463	0.019	TLIGLPWSP	0.626		94.476	0.468	0	1	0	train	ELISPOT	Negative	0
I	A*02:03	CLMHHLAQA	CLMRHLAQA	CLMHHLAQA	0.097	0.772	CLMRHLAQA	0.155	0.676	CLMRHLAQA	0.182	0.69	6.736	0.521	0	1	0	train	ELISA	Negative	0
I	A*02:03	FILMGLPHV	FILMGLPHA	FILMGLPHV	0.159	0.671	FILMGLPHA	0.701	0.311	FILMGLPHA	1.261	0.654	2.118	0.477	0	1	0	train	ELISA	Negative	0
I	A*02:03	FLQEVNVCGV	FLQEVNVYGV	FLQEVNVGV	0.313	0.52	FLQEVNVYV	0.239	0.588	FLQEVNVGV	0.482		35.498	0.445	1	1	0	train	ELISPOT	Positive	1
I	A*02:03	FLSIILDHL	FLIIILDHL	FLSIILDHL	0.185	0.642	FLIIILDHL	0.484	0.402	FLIIILDHL	0.067	0.456	2.532	0.481	1	1	0	train	ELISPOT	Negative	0
I	A*02:03	FMSTMDVLV	FMSTMDALV	FMSTMDVLV	0.354	0.488	FMSTMDALV	0.431	0.434	FMSTMDALV	0.205	0.53	7.462	0.442	0	1	0	valid	ELISA	Negative	0
I	A*02:03	LLKAELVAGL	LLKAVLVAGL	LLAELVAGL	0.853	0.269	LLKAVLVGL	2.321	0.084	LLAVLVAGL	0.961		49.145	0.41	1	1	0	train	ELISPOT	Positive	1
I	A*02:03	LMRDHMPPV	LMRDHVPPV	LMRDHMPPV	0.082	0.809	LMRDHVPPV	0.049	0.867	LMRDHVPPV	0.138	0.63	1.29	0.509	0	1	0	valid	ELISA	Positive	1
I	A*02:03	VLYLHITWV	VLYLHITRV	VLYLHITWV	0.075	0.822	VLYLHITRV	0.004	0.982	VLYLHITRV	0.003	0.603	0.071	0.537	0	1	0	train	ELISA	Negative	0
I	A*02:05	AVYHEIHIGYL	AVYHEILIGYL	AVYHEIHYL	1.018	0.208	AVYHEILYL	2.897	0.068	AVYHEILYL	1.162		3.447	0.398	1	1	0	train	ELISPOT	Positive	1
I	A*02:05	RLFPGLTIKI	RLFPGLAIKI	RLFPGLTKI	0.224	0.542	RLFPGLIKI	0.295	0.486	RLFPGLAKI	0.173		79.688	0.457	1	0	0	train	ELISA	Positive	1
I	A*02:05	TADFDITEL	TADSDITEL	TADFDITEL	1.556	0.139	TADSDITEL	1.04	0.204	TADSDITEL	1.433	0.7	22.061	0.381	0	0	0	test	multimer/tetramer	Positive	1
I	A*02:06	AAPAHSHAV	AAPAHSHAG	AAPAHSHAV	0.802	0.285	AAPAHSHAG	42.118	0.0	AAPAHSHAG	0.13	0.851	78.281	0.407	0	1	0	train	ELISPOT	Negative	0
I	A*02:06	AQPAVQSAF	AQAAVQSAF	AQPAVQSAF	1.667	0.143	AQAAVQSAF	0.661	0.333	AQAAVQSAF	3.922	0.69	84.859	0.384	0	1	0	valid	ELISA	Negative	0
I	A*02:06	FAKNPHLHYI	FAKNPHLRYI	FANPHLHYI	1.235	0.194	FANPHLRYI	5.872	0.024	FANPHLRYI	1.52		90.921	0.411	0	1	0	train	ELISA	Negative	0
I	A*02:06	FILMGLPHV	FILMGLPHA	FILMGLPHV	0.023	0.929	FILMGLPHA	0.168	0.685	FILMGLPHA	0.058	0.76	1.139	0.529	0	1	0	valid	ELISPOT	Negative	0
I	A*02:06	FLAPAKAVV	FPAPAKAVV	FLAPAKAVV	0.173	0.678	FPAPAKAVV	8.356	0.012	FPAPAKAVV	1.16	0.828	9.291	0.49	0	0	0	test	ELISPOT	Negative	0
I	A*02:06	FLLERCLTL	FLLERRLTL	FLLERCLTL	0.105	0.768	FLLERRLTL	0.084	0.805	FLLERRLTL	0.051	0.823	0.882	0.524	0	0	0	test	ELISPOT	Negative	0
I	A*02:06	FMDSVIFIL	FMDSVIFTL	FMDSVIFIL	0.09	0.793	FMDSVIFTL	0.014	0.961	FMDSVIFTL	0.091	0.62	0.218	0.504	0	1	0	train	ELISPOT	Negative	0
I	A*02:06	FQAVYTVGV	FQAVYTAGV	FQAVYTVGV	0.078	0.818	FQAVYTAGV	0.202	0.647	FQAVYTAGV	0.063	0.659	0.493	0.508	0	0	0	test	ELISPOT	Negative	0
I	A*02:06	FQSVISLV	FRSVISLV	FQS-VISLV	1.821	0.128	F-RSVISLV	38.36	0.0	FRS-VISLV	21.064		60.463	0.378	0	0	0	train	ELISPOT	Negative	0
I	A*02:06	FTMSIEMPYV	LTMSIEMPYV	FTMSEMPYV	0.314	0.542	LTMSEMPYV	1.143	0.208	LTMSEMPYV	0.223		50.311	0.455	0	0	0	train	ELISPOT	Negative	0
I	A*02:06	KQWLVWLAL	KQWLVWLLL	KQWLVWLAL	0.752	0.301	KQWLVWLLL	0.854	0.271	KQWLVWLLL	1.011	0.793	5.001	0.405	0	1	0	train	surface plasmon resonance (SPR)	Positive-Low	1
I	A*02:06	KQWLVWLFL	KQWLVWLLL	KQWLVWLFL	1.055	0.224	KQWLVWLLL	0.854	0.271	KQWLVWLLL	0.42	0.76	1.539	0.395	1	1	1	train	ELISPOT	Positive	1
I	A*02:06	LIDDYGVEEV	LIDDYGVEEE	LIDDGVEEV	1.125	0.211	LIDDYGVEE	33.439	0.0	LIDDGVEEE	0.332		32.659	0.394	0	1	0	train	ELISPOT	Positive	1
I	A*02:06	LLGGNSFEV	LLGRNSFEV	LLGGNSFEV	0.372	0.49	LLGRNSFEV	1.062	0.223	LLGRNSFEV	1.763	0.805	14.058	0.447	0	1	0	train	ELISA	Negative	0
I	A*02:06	LQVWDISTV	LRVWDISTV	LQVWDISTV	0.28	0.573	LRVWDISTV	19.498	0.002	LRVWDISTV	0.18	0.755	13.595	0.466	0	0	0	test	ELISPOT	Negative	0
I	A*02:06	MVYEMDFLA	TVYEMDFLA	MVYEMDFLA	0.883	0.263	TVYEMDFLA	0.972	0.242	TVYEMDFLA	0.149	0.729	0.977	0.397	0	0	0	test	ELISPOT	Negative	0
I	A*02:06	QQFEVLFQSV	QQFEVLFRSV	QQFEVLQSV	0.143	0.716	QQFEVLFSV	0.272	0.581	QQFEVLRSV	0.07		29.484	0.496	0	0	0	valid	ELISPOT	Positive	1
I	A*02:06	SILPFMPPV	SILPFTPPV	SILPFMPPV	0.044	0.879	SILPFTPPV	0.033	0.901	SILPFTPPV	0.055	0.748	2.277	0.521	0	0	0	test	ELISPOT	Negative	0
I	A*02:06	SQMEELPSV	SEMEELPSV	SQMEELPSV	0.001	0.997	SEMEELPSV	0.135	0.728	SEMEELPSV	0.004	0.683	4.963	0.541	0	1	0	train	ELISPOT	Negative	0
I	A*02:06	TLFSALWAL	TLFSALRAL	TLFSALWAL	0.114	0.757	TLFSALRAL	0.54	0.388	TLFSALRAL	0.222	0.862	0.182	0.534	0	1	0	train	ELISPOT	Positive	1
I	A*02:06	VVTEVFLLA	GVTEVFLLA	VVTEVFLLA	0.662	0.333	GVTEVFLLA	0.596	0.361	GVTEVFLLA	0.097	0.712	12.895	0.411	0	1	0	valid	ELISA	Negative	0
I	A*02:06	WQLEFLQPL	RQLEFLQPL	WQLEFLQPL	0.113	0.757	RQLEFLQPL	0.036	0.895	RQLEFLQPL	0.535	0.673	3.345	0.524	0	1	0	train	ELISPOT	Negative	0
I	A*02:06	WVMPVIPAL	WVMPEIPAL	WVMPVIPAL	0.034	0.9	WVMPEIPAL	0.021	0.938	WVMPEIPAL	0.088	0.875	0.153	0.532	0	1	0	train	ELISPOT	Positive	1
I	A*02:06	YMPGGDLVKL	YMPGGDLVNL	YMPGGLVKL	0.887	0.262	YMPGGLVNL	0.98	0.24	YMPGGLVNL	0.294		90.25	0.404	0	1	0	train	ELISA	Negative	0
I	A*02:06	YTDRIFFL	YTDRVFFL	YT-DRIFFL	1.89	0.121	YT-DRVFFL	2.31	0.096	YT-DRVFFL	0.807		92.759	0.368	0	0	0	train	ELISPOT	Negative	0
I	A*02:07	YLDSEIHSG	YLDSGIHSG	YLDSEIHSG	1.26	0.098	YLDSGIHSG	1.018	0.13	YLDSGIHSG	0.269	0.784		0.369	0	0	0	test	ELISPOT	Negative	0
I	A*02:07	YLDSEIHSGA	YLDSGIHSGA	YLDSEIHSA	0.415	0.321	YLDSGIHSA	0.374	0.351	YLDSGIHSA	0.515			0.412	0	0	0	train	ELISPOT	Negative	0
I	A*02:10	HLEDFLLHI	HLEDFLLRI	HLEDFLLHI	0.193	0.453	HLEDFLLRI	0.375	0.296	HLEDFLLRI	0.025	0.516	5.638	0.452	1	1	0	train	ELISPOT	Negative	0
I	A*02:10	LLLCGVQAV	LLLCGVLAV	LLLCGVQAV	0.445	0.257	LLLCGVLAV	0.728	0.165	LLLCGVLAV	0.765	0.8	30.312	0.405	1	1	0	train	ELISPOT	Negative	0
I	A*02:10	LQFEYTFEI	LQFEYPFEI	LQFEYTFEI	0.042	0.759	LQFEYPFEI	0.023	0.825	LQFEYPFEI	0.009	0.53	0.73	0.513	1	1	0	train	ELISPOT	Negative	0
I	A*02:10	LTVETLTKV	LTMETLTKV	LTVETLTKV	0.12	0.544	LTMETLTKV	0.03	0.799	LTMETLTKV	0.053	0.577	8.447	0.459	1	1	0	valid	ELISPOT	Negative	0
I	A*02:10	SLFWQTAMV	SLFWLTAMV	SLFWQTAMV	0.386	0.288	SLFWLTAMV	0.721	0.167	SLFWLTAMV	1.6	0.822	21.961	0.407	1	1	0	train	ELISPOT	Negative	0
I	A*02:11	GAQSWLWFV	GAQSWLWFA	GAQSWLWFV	0.923	0.564	GAQSWLWFA	3.064	0.18	GAQSWLWFA	0.142	0.825	3.888	0.455	1	1	1	train	ELISPOT	Positive	1
I	A*02:11	KMAACPKKL	KMAACPEKL	KMAACPKKL	1.388	0.424	KMAACPEKL	0.702	0.644	KMAACPEKL	0.372	0.47	76.032	0.432	1	1	1	train	multimer/tetramer	Positive-Low	1
I	A*03:01	AAWTCQQLMNK	AAWTCQQLRNK	ATCQQLMNK	0.963	0.264	AAWQQLRNK	1.76	0.115	ATCQQLRNK	1.507		88.768	0.417	0	0	0	train	ICS	Negative	0
I	A*03:01	ADVLSPVLVK	ANVLSPVLVK	AVLSPVLVK	0.039	0.906	AVLSPVLVK	0.039	0.906	AVLSPVLVK	1.468		19.14	0.523	1	0	0	train	multimer/tetramer	Negative	0
I	A*03:01	AINRPTVLK	AIYRPTVLK	AINRPTVLK	0.005	0.983	AIYRPTVLK	0.002	0.993	AIYRPTVLK	0.003	0.421	2.161	0.557	1	0	0	valid	multimer/tetramer	Positive	1
I	A*03:01	AIYTCPSGY	AICTCPSGY	AIYTCPSGY	0.351	0.57	AICTCPSGY	2.45	0.064	AICTCPSGY	0.214	0.368	29.261	0.5	0	0	0	test	ELISPOT	Negative	0
I	A*03:01	ALFTADSAQTK	ALLTADSAQTK	ALFDSAQTK	0.076	0.851	ALLDSAQTK	0.274	0.639	ALLDSAQTK	0.448		77.824	0.526	1	1	0	train	multimer/tetramer	Negative	0
I	A*03:01	ALHGGWTTK	AHHGGWTTK	ALHGGWTTK	0.031	0.924	AHHGGWTTK	4.012	0.021	AHHGGWTTK	0.024	0.674	1.656	0.543	0	1	0	train	x-ray crystallography	Positive	1
I	A*03:01	ALHSPRCYR	AFHSPRCYR	ALHSPRCYR	0.434	0.51	AFHSPRCYR	3.039	0.04	AFHSPRCYR	0.612	0.668	60.397	0.454	1	1	0	train	multimer/tetramer	Negative	0
I	A*03:01	ALHSSSSYH	ALHSSSSYR	ALHSSSSYH	0.543	0.449	ALHSSSSYR	0.217	0.693	ALHSSSSYR	0.639	0.581	72.409	0.584	1	1	0	train	multimer/tetramer	Negative	0
I	A*03:01	ALLPPPPLAK	ALPPPPPLAK	ALLPPPLAK	0.005	0.982	ALPPPPLAK	0.035	0.916	ALPPPPLAK	0.091		4.596	0.557	1	0	0	train	multimer/tetramer	Negative	0
I	A*03:01	ALSPDGSIRK	APSPDGSIRK	ALSPGSIRK	0.054	0.887	ASPDGSIRK	1.77	0.114	APSPGSIRK	0.571		47.12	0.536	1	1	1	train	ELISPOT	Negative	0
I	A*03:01	ALYFNSQWK	ALYFNGQWK	ALYFNSQWK	0.079	0.844	ALYFNGQWK	0.109	0.815	ALYFNGQWK	0.028	0.405	7.628	0.523	1	0	0	train	multimer/tetramer	Positive	1
I	A*03:01	ALYKVEINK	ALYKVEINE	ALYKVEINK	0.007	0.974	ALYKVEINE	5.714	0.009	ALYKVEINE	0.003	0.252	0.63	0.562	1	0	0	train	multimer/tetramer	Negative	0
I	A*03:01	AMHGRKIMGK	AMNGRKIMGK	AMHGKIMGK	0.11	0.815	AMNGKIMGK	0.074	0.857	AMNGKIMGK	0.437		23.972	0.522	1	1	0	train	multimer/tetramer	Negative	0
I	A*03:01	AMHNQLTDMEK	AIHNQLTDMEK	AMHNQLMEK	0.407	0.525	AIHNQLMEK	0.397	0.531	AIHNQLMEK	1.731		73.138	0.45	1	1	0	train	multimer/tetramer	Negative	0
I	A*03:01	AMMDYFFQR	AMVDYFFQR	AMMDYFFQR	0.28	0.633	AMVDYFFQR	0.559	0.44	AMVDYFFQR	0.004	0.444	1.471	0.476	0	0	0	test	biological activity	Positive	1
I	A*03:01	AMYQRAKLK	AMYQRAKSK	AMYQRAKLK	0.022	0.943	AMYQRAKSK	0.016	0.953	AMYQRAKSK	0.134	0.427	3.751	0.534	0	1	0	train	ELISPOT	Negative	0
I	A*03:01	ASFFGVHSK	ASFFGVHPK	ASFFGVHSK	0.028	0.93	ASFFGVHPK	0.044	0.899	ASFFGVHPK	0.047	0.402	2.123	0.542	1	0	0	train	multimer/tetramer	Negative	0
I	A*03:01	ASWVVPIDIK	ASWVVPIDIE	ASWVVPIIK	0.983	0.257	ASWVVPIIE	33.75	0.0	ASWVVPIIE	0.719		80.855	0.418	1	1	0	train	ELISPOT	Negative	0
I	A*03:01	ATFRNNQMK	ATFRNNHMK	ATFRNNQMK	0.12	0.808	ATFRNNHMK	0.083	0.84	ATFRNNHMK	0.285	0.403	33.085	0.523	1	1	0	train	multimer/tetramer	Negative	0
I	A*03:01	ATNYIYVLNK	ATNYIYVLNE	ATNYIVLNK	0.212	0.697	ATNYIVLNE	18.343	0.0	ATNYIVLNE	0.034		17.515	0.506	1	0	0	train	multimer/tetramer	Negative	0
I	A*03:01	ATPKYSNSLK	ATPKDSNSLK	ATKYSNSLK	0.465	0.492	ATKDSNSLK	0.32	0.596	ATKDSNSLK	0.251		87.255	0.447	1	1	0	train	multimer/tetramer	Negative	0
I	A*03:01	ATRRPVWKLVK	VTKRSAWKLVL	ATRRPVLVK	0.465	0.492	VTSAWKLVL	35.857	0.0	VTKRSALVL	1.862		23.531	0.449	1	0	0	train	multimer/tetramer	Negative	0
I	A*03:01	ATRYNYTSEK	ATRYNYTSEE	ATYNYTSEK	0.044	0.9	ATYNYTSEE	13.842	0.001	ATYNYTSEE	0.172		29.566	0.547	1	0	0	train	multimer/tetramer	Positive	1
I	A*03:01	ATTLKAFFK	AATLKAFFK	ATTLKAFFK	0.246	0.667	AATLKAFFK	1.036	0.243	AATLKAFFK	0.068	0.291	3.84	0.485	1	1	0	train	multimer/tetramer	Positive	1
I	A*03:01	ATYKGVPYEVK	ATYKGVPFEVK	ATYKGVPYK	0.049	0.894	ATYKGVPFK	0.073	0.859	ATYKGVPFK	0.785		4.893	0.524	1	0	0	train	multimer/tetramer	Positive	1
I	A*03:01	AVRVLFPGIK	AVRVLFPGIE	AVRLFPGIK	1.357	0.172	AVRLFPGIE	31.9	0.0	AVRLFPGIE	0.364		76.948	0.401	1	0	0	train	multimer/tetramer	Negative	0
I	A*03:01	CISNVFMQR	CISNVFVQR	CISNVFMQR	1.185	0.208	CISNVFVQR	1.506	0.148	CISNVFVQR	0.1	0.44	9.931	0.389	1	1	0	train	multimer/tetramer	Positive	1
I	A*03:01	CLFFGIPWK	CLFFGIPWE	CLFFGIPWK	0.545	0.448	CLFFGIPWE	20.152	0.0	CLFFGIPWE	0.05	0.355	26.015	0.456	0	1	0	train	ELISPOT	Negative	0
I	A*03:01	CRLFPYALHK	CRLLPYALHK	RLFPYALHK	0.088	0.836	RLLPYALHK	0.317	0.599	RLLPYALHK	0.929		0.147	0.523	1	0	0	train	multimer/tetramer	Negative	0
I	A*03:01	CVIDAAVLLK	CVIDAAVLLE	CVIDAVLLK	0.938	0.272	CVIDAVLLE	28.0	0.0	CVIDAVLLE	0.138		22.423	0.421	1	0	0	train	multimer/tetramer	Negative	0
I	A*03:01	FIYLFVTETK	FIYLFVPETK	FIYFVTETK	1.337	0.176	FIYFVPETK	1.139	0.218	FIYFVPETK	0.212		80.294	0.392	1	0	0	train	multimer/tetramer	Negative	0
I	A*03:01	FLASLNICK	FLASLNISK	FLASLNICK	0.81	0.319	FLASLNISK	0.324	0.593	FLASLNISK	0.233	0.248	36.736	0.428	1	1	0	train	multimer/tetramer	Negative	0
I	A*03:01	GIKAHPVLK	GIEAHPVLK	GIKAHPVLK	0.035	0.916	GIEAHPVLK	0.248	0.666	GIEAHPVLK	0.037	0.369	3.631	0.533	1	0	0	valid	multimer/tetramer	Negative	0
I	A*03:01	GIKFVKHLGK	GIKFVKRLGK	GIFVKHLGK	0.603	0.416	GIFVKRLGK	0.691	0.372	GIFVKRLGK	0.196		62.882	0.452	1	1	0	train	multimer/tetramer	Positive	1
I	A*03:01	GLLAAGLGR	GLRAAGLGR	GLLAAGLGR	0.942	0.27	GLRAAGLGR	0.749	0.346	GLRAAGLGR	1.137	0.69	40.589	0.428	1	0	0	train	multimer/tetramer	Negative	0
I	A*03:01	GLLDEAKRLLY	GLLDEAQRLLY	GLLDKRLLY	1.614	0.132	GLLDQRLLY	1.681	0.124	GLLDQRLLY	1.94		66.768	0.374	1	1	0	train	ELISPOT	Negative	0
I	A*03:01	GLNVPVQSNK	GRNVPVQSNK	GLNPVQSNK	0.078	0.847	GNVPVQSNK	3.993	0.022	GRNPVQSNK	0.29		36.903	0.534	1	1	0	valid	ELISPOT	Negative	0
I	A*03:01	GLPSGPAPRK	GPPSGPAPRK	GLSGPAPRK	0.214	0.695	GPSGPAPRK	5.667	0.009	GPSGPAPRK	1.27		81.572	0.497	1	1	0	train	multimer/tetramer	Negative	0
I	A*03:01	GLSFHLQSSK	GLSSHLQSSK	GLFHLQSSK	0.217	0.692	GLSSHLSSK	0.205	0.703	GLSHLQSSK	0.463		85.939	0.489	1	0	0	train	multimer/tetramer	Negative	0
I	A*03:01	GTDSDSSRQK	GTDSDSSPQK	GTSDSSRQK	0.463	0.494	GTSDSSPQK	0.415	0.521	GTSDSSPQK	1.698		92.182	0.454	0	0	0	train	multimer/tetramer	Positive	1
I	A*03:01	GTKKDVDVLK	GTKEDVDVLK	GTKKDVVLK	0.617	0.409	GTKEDVVLK	0.687	0.374	GTKEDVVLK	0.336		34.121	0.427	1	1	0	train	ELISPOT	Positive	1
I	A*03:01	GTKPNPHVY	GTKPNPQVY	GTKPNPHVY	1.192	0.206	GTKPNPQVY	1.499	0.149	GTKPNPQVY	0.862	0.465	52.461	0.403	0	1	0	train	ELISPOT	Negative	0
I	A*03:01	GVAFPGLKGK	GVAFRGLKGK	GVFPGLKGK	0.067	0.869	GVFRGLKGK	0.282	0.631	GVFRGLKGK	0.315		12.182	0.532	0	0	0	valid	ELISPOT	Negative	0
I	A*03:01	GVITKALYK	GVITKAIYK	GVITKALYK	0.023	0.941	GVITKAIYK	0.032	0.923	GVITKAIYK	0.019	0.226	1.564	0.532	1	1	0	train	multimer/tetramer	Negative	0
I	A*03:01	GVYTKEFLY	GVYTKESLY	GVYTKEFLY	0.248	0.665	GVYTKESLY	0.344	0.576	GVYTKESLY	0.113	0.217	1.86	0.479	1	0	0	train	multimer/tetramer	Negative	0
I	A*03:01	HIKAQSIISK	HIKGQSIISK	HIAQSIISK	0.139	0.784	HIKGSIISK	0.147	0.772	HIGQSIISK	0.139		50.144	0.502	1	1	0	train	multimer/tetramer	Negative	0
I	A*03:01	HLFDIQGLPK	HLLDIQGLPK	HLFDQGLPK	0.042	0.901	HLLDIQLPK	0.147	0.771	HLLDQGLPK	0.056		9.73	0.536	1	0	0	train	multimer/tetramer	Positive	1
I	A*03:01	HLIHHRMLH	HLIRHRMLH	HLIHHRMLH	0.71	0.363	HLIRHRMLH	0.858	0.3	HLIRHRMLH	0.161	0.475	14.101	0.436	0	0	0	test	ICS	Negative	0
I	A*03:01	HLMWLERLY	HLMWFERLY	HLMWLERLY	1.65	0.128	HLMWFERLY	1.557	0.14	HLMWFERLY	2.534	0.356	10.744	0.376	1	1	0	train	multimer/tetramer	Positive-Low	1
I	A*03:01	HLYDIPGSTY	HLYDTPGSTY	HLYDIPSTY	0.328	0.589	HLYDTPSTY	0.342	0.578	HLYDTPSTY	0.161		89.631	0.463	1	1	0	train	multimer/tetramer	Negative	0
I	A*03:01	HMKYFRGMEK	HMKYFHGMEK	HMYFRGMEK	0.216	0.693	HMYFHGMEK	0.15	0.768	HMYFHGMEK	0.244		38.389	0.5	0	0	0	train	multimer/tetramer	Positive	1
I	A*03:01	HQRMHTGEK	HQRIHTGEK	HQRMHTGEK	1.718	0.119	HQRIHTGEK	1.753	0.115	HQRIHTGEK	0.722	0.378	58.672	0.372	1	1	0	train	multimer/tetramer	Negative	0
I	A*03:01	HSVSSAFKK	HSVSSAFKN	HSVSSAFKK	0.403	0.528	HSVSSAFKN	40.2	0.0	HSVSSAFKN	0.6	0.238	23.112	0.534	0	1	0	train	ELISPOT	Positive	1
I	A*03:01	HTRHYALYR	HTRHYELYR	HTRHYALYR	0.703	0.366	HTRHYELYR	1.211	0.202	HTRHYELYR	0.044	0.423	21.388	0.423	1	1	0	valid	multimer/tetramer	Negative	0
I	A*03:01	IAYAPEPNQK	IVYAPEPNQK	IAYAPPNQK	0.185	0.72	IVYAPPNQK	0.012	0.96	IVYAPPNQK	1.396		94.786	0.486	0	1	0	train	ELISPOT	Negative	0
I	A*03:01	IIGSVSKEK	IIGSVSKEE	IIGSVSKEK	0.413	0.522	IIGSVSKEE	31.1	0.0	IIGSVSKEE	0.145	0.227	76.437	0.471	0	1	0	train	ELISPOT	Negative	0
I	A*03:01	IINEPIDLK	IIKEPIDLK	IINEPIDLK	0.194	0.712	IIKEPIDLK	0.157	0.757	IIKEPIDLK	0.034	0.248	17.367	0.504	1	1	0	train	multimer/tetramer	Negative	0
I	A*03:01	ILFRTPSVAK	ILSRTPSVAK	ILFTPSVAK	0.043	0.9	ILRTPSVAK	0.106	0.817	ILSTPSVAK	0.202		24.535	0.531	1	0	0	train	multimer/tetramer	Positive	1
I	A*03:01	ILGYWIRTSK	ILSYWIRTSK	ILYWIRTSK	0.34	0.579	ILYWIRTSK	0.316	0.599	ILYWIRTSK	0.246		91.446	0.457	1	0	0	train	multimer/tetramer	Negative	0
I	A*03:01	ILRTLQQIKK	VLRTLQQIKK	ILRTQQIKK	0.506	0.469	VLRTQQIKK	0.387	0.54	VLRTQQIKK	0.6		61.765	0.436	0	1	0	train	ELISPOT	Negative	0
I	A*03:01	ILSPLQDGTK	ILSPVQDGTK	ILSPLQGTK	0.668	0.383	ILSPVQGTK	0.388	0.54	ILSPVQGTK	1.869		92.739	0.421	1	1	0	train	multimer/tetramer	Negative	0
I	A*03:01	ILYTLRMIMAK	ILYTFRMIMAK	ILYTLRMAK	0.688	0.373	ILYTFRMAK	0.604	0.416	ILYTFRMAK	0.251		1.939	0.424	1	0	0	train	multimer/tetramer	Negative	0
I	A*03:01	IMYLTGMVNK	IMYLTGMVDK	IMYTGMVNK	0.132	0.793	IMYTGMVDK	0.509	0.467	IMYTGMVDK	0.069		19.113	0.503	0	1	0	train	ELISPOT	Negative	0
I	A*03:01	ITAPSLSGK	TTAPSLSGK	ITAPSLSGK	0.033	0.921	TTAPSLSGK	0.051	0.891	TTAPSLSGK	0.041	0.321	36.186	0.531	0	1	0	train	ELISPOT	Negative	0
I	A*03:01	ITGALVLFMK	ITGALVLFMT	ITGALVLFK	1.509	0.148	ITALVLFMT	54.375	0.0	ITGALVLFT	0.217		65.159	0.398	1	0	0	train	multimer/tetramer	Negative	0
I	A*03:01	IVTFRPPHYK	IVTFRPPHYG	IVFRPPHYK	0.031	0.925	IVTFRPPHY	25.286	0.0	IVFRPPHYG	0.361		0.17	0.547	0	0	0	valid	multimer/tetramer	Positive	1
I	A*03:01	KALPRAGVK	KAFPRAGVK	KALPRAGVK	0.611	0.412	KAFPRAGVK	0.186	0.72	KAFPRAGVK	0.991	0.691	61.86	0.437	0	0	0	test	ICS	Negative	0
I	A*03:01	KAPVGHFYK	KAPVGHFYE	KAPVGHFYK	1.07	0.234	KAPVGHFYE	25.714	0.0	KAPVGHFYE	0.19	0.454	4.717	0.414	1	0	0	train	multimer/tetramer	Negative	0
I	A*03:01	KARLPVGAY	KALLPVGAY	KARLPVGAY	1.852	0.105	KALLPVGAY	2.268	0.076	KALLPVGAY	1.417	0.551	63.621	0.396	0	1	0	train	ELISA	Positive	1
I	A*03:01	KEAADPLAFK	KEAADPLASK	KAADPLAFK	0.145	0.775	KAADPLASK	0.111	0.814	KAADPLASK	0.523		59.15	0.503	1	0	0	train	multimer/tetramer	Negative	0
I	A*03:01	KIFNFYPRK	KIFNLYPRK	KIFNFYPRK	0.01	0.964	KIFNLYPRK	0.013	0.959	KIFNLYPRK	0.021	0.264	2.495	0.542	0	1	0	train	ELISPOT	Negative	0
I	A*03:01	KIFSEVTLK	KIFSEVTPK	KIFSEVTLK	0.004	0.987	KIFSEVTPK	0.007	0.975	KIFSEVTPK	0.001	0.32	0.15	0.55	1	1	1	train	51 chromium	Positive	1
I	A*03:01	KIIAYQPYGK	EIIAYQPYGK	KIIAQPYGK	0.224	0.687	EIIAYQPYK	3.751	0.025	EIIAQPYGK	0.238		27.766	0.482	1	1	1	train	ELISPOT	Negative	0
I	A*03:01	KIIGSVSKEK	KIIGSVSKEE	KIIGSVSKK	0.042	0.902	KIIGSVSKE	11.917	0.001	KIIGSVSKE	0.252		36.536	0.548	0	1	0	train	ELISPOT	Negative	0
I	A*03:01	KILDAVVAQK	KILDAVVAQE	KILDAVVQK	0.028	0.931	KILDAVVQE	10.031	0.002	KILDAVVQE	0.031		4.246	0.553	1	1	0	train	51 chromium	Positive	1
I	A*03:01	KINKNPKYK	EINKNPKYK	KINKNPKYK	0.024	0.938	EINKNPKYK	1.37	0.17	EINKNPKYK	0.013	0.236	5.255	0.533	0	0	1	train	51 chromium	Positive	1
I	A*03:01	KINRALTAAK	KINRALAAAK	KINRALTAK	0.171	0.736	KINRALAAK	0.316	0.599	KINRALAAK	0.215		65.489	0.498	1	0	0	train	multimer/tetramer	Negative	0
I	A*03:01	KIQTNRNTVK	KIQTNRYTVK	KIQNRNTVK	0.537	0.452	KIQNRYTVK	0.636	0.399	KIQNRYTVK	0.178		75.97	0.443	1	1	0	valid	multimer/tetramer	Negative	0
I	A*03:01	KIVEMSTSK	KIVEMSTSK	KIVEMSTSK	0.041	0.902	KIVEMSTSK	0.041	0.902	KIVEMSTSK	0.084	0.26	41.458	0.522	1	0	0	train	multimer/tetramer	Positive	1
I	A*03:01	KIYAAGTFY	KIHAAGTFY	KIYAAGTFY	0.037	0.911	KIHAAGTFY	0.287	0.626	KIHAAGTFY	0.051	0.459	1.752	0.531	0	1	0	train	ELISPOT	Negative	0
I	A*03:01	KIYFFLRK	KIYFFLRR	KIY-FFLRK	0.538	0.452	KIY-FFLRR	1.515	0.147	KIY-FFLRR	0.057		33.676	0.448	1	0	0	train	multimer/tetramer	Negative	0
I	A*03:01	KIYTGEKPYK	KIYTGEKPYK	KIYTGKPYK	0.014	0.957	KIYTGKPYK	0.014	0.957	KIYTGKPYK	0.025		12.634	0.533	1	0	0	valid	multimer/tetramer	Positive	1
I	A*03:01	KLACKVEGHK	KLACKVDGHK	KLAKVEGHK	0.652	0.392	KLAKVDGHK	0.813	0.318	KLAKVDGHK	0.517		82.478	0.425	0	0	0	train	ELISPOT	Negative	0
I	A*03:01	KLATNLLK	KLAKNLLK	KLA-TNLLK	0.78	0.332	KLA-KNLLK	0.597	0.42	KLA-KNLLK	1.006		59.393	0.422	1	0	0	train	multimer/tetramer	Negative	0
I	A*03:01	KLESSSPVK	KPESSSPVK	KLESSSPVK	0.138	0.784	KPESSSPVK	4.277	0.019	KPESSSPVK	0.243	0.392	39.095	0.516	1	1	0	train	multimer/tetramer	Negative	0
I	A*03:01	KLHPKAITPR	KQHPKAITPR	KLHPKAITR	0.213	0.696	KQHPKAITR	0.936	0.272	KQHPKAITR	0.317		79.25	0.491	1	1	0	train	multimer/tetramer	Negative	0
I	A*03:01	KLHVASLSFR	KPHVASLSFR	KLHASLSFR	0.696	0.369	KPHASLSFR	7.652	0.005	KPHASLSFR	0.47		75.626	0.432	1	0	0	train	multimer/tetramer	Negative	0
I	A*03:01	KLILWRGLK	KPILWRGLK	KLILWRGLK	0.184	0.722	KPILWRGLK	6.215	0.008	KPILWRGLK	0.122	0.398	3.618	0.503	1	1	1	train	ELISPOT	Positive	1
I	A*03:01	KLKLPIIMK	KLKLPMIMK	KLKLPIIMK	0.006	0.979	KLKLPMIMK	0.007	0.974	KLKLPMIMK	0.001	0.262	0.127	0.541	1	1	1	train	ELISA	Positive	1
I	A*03:01	KLNFRLFVIR	KLNSRLFVIR	KLFRLFVIR	1.947	0.097	KLNSRLVIR	1.176	0.209	KLSRLFVIR	0.264		63.183	0.371	1	1	1	train	ELISPOT	Negative	0
I	A*03:01	KLRDEISLAK	KLRDEINLAK	KLRDISLAK	0.022	0.944	KLRDEILAK	0.032	0.923	KLRDINLAK	0.026		28.542	0.545	1	0	0	train	multimer/tetramer	Positive	1
I	A*03:01	KLSEQILKK	KLSQQILKK	KLSEQILKK	0.004	0.986	KLSQQILKK	0.005	0.984	KLSQQILKK	0.003	0.29	4.055	0.543	0	1	0	valid	ELISPOT	Negative	0
I	A*03:01	KLVRGATLY	KLVRGATLD	KLVRGATLY	0.356	0.566	KLVRGATLD	46.0	0.0	KLVRGATLD	0.798	0.436	25.711	0.494	1	1	0	valid	multimer/tetramer	Negative	0
I	A*03:01	KLYASPSQFIK	KLYASHSQFIK	KLYASPSQK	0.005	0.983	KLYASHSQK	0.021	0.944	KLYASHSQK	0.135		23.885	0.564	0	0	0	test	multimer/tetramer	Positive	1
I	A*03:01	KLYEEPLLK	KLYEEPLSK	KLYEEPLLK	0.001	0.995	KLYEEPLSK	0.001	0.995	KLYEEPLSK	0.001	0.425	0.214	0.544	1	0	1	train	biological activity	Positive	1
I	A*03:01	KLYESFYGPEK	KLDESFYGPEK	KLYESGPEK	0.015	0.955	KLDESFPEK	0.534	0.454	KLDESGPEK	0.254		5.668	0.557	1	0	0	train	multimer/tetramer	Negative	0
I	A*03:01	KLYKCKVCDK	KSYKCKVCDK	KLYKCKVCK	0.364	0.559	KSYKCKVCK	1.017	0.248	KSYKCKVCK	0.408		58.86	0.459	1	0	0	valid	multimer/tetramer	Negative	0
I	A*03:01	KLYLAMISEGY	KLYLAMNSEGY	KLYLAMISY	1.991	0.094	KLYLAMNSY	2.281	0.075	KLYLAMNSY	1.807		87.559	0.375	1	1	0	valid	multimer/tetramer	Negative	0
I	A*03:01	KLYQCNECK	KSYQCNECK	KLYQCNECK	0.237	0.674	KSYQCNECK	0.835	0.31	KSYQCNECK	0.244	0.3	27.245	0.482	0	1	0	train	ELISPOT	Negative	0
I	A*03:01	KMFCAGYPK	KMFCAGYPE	KMFCAGYPK	0.294	0.619	KMFCAGYPE	14.241	0.001	KMFCAGYPE	0.123	0.362	6.035	0.491	1	0	0	valid	multimer/tetramer	Negative	0
I	A*03:01	KMFSHPSSFR	KTFSHPSSFR	KMFSPSSFR	0.052	0.89	KTFSPSSFR	0.032	0.923	KTFSPSSFR	0.14		34.736	0.522	0	0	0	test	ELISPOT	Negative	0
I	A*03:01	KMKNFFFTK	KMKNFFSTK	KMKNFFFTK	0.027	0.933	KMKNFFSTK	0.018	0.95	KMKNFFSTK	0.001	0.241	10.157	0.533	0	1	0	valid	ELISPOT	Negative	0
I	A*03:01	KMSEIILEFK	KMSEIILEFE	KMSEIILEK	0.039	0.905	KMSEIILFE	8.916	0.003	KMSEIILEE	0.053		11.031	0.548	0	0	0	train	multimer/tetramer	Positive	1
I	A*03:01	KQFSAMALK	KQFPAMALK	KQFSAMALK	0.039	0.907	KQFPAMALK	0.022	0.942	KQFPAMALK	0.026	0.42	6.061	0.539	0	1	0	train	ELISPOT	Negative	0
I	A*03:01	KQIIHILSK	KQIIRILSK	KQIIHILSK	0.047	0.897	KQIIRILSK	0.069	0.867	KQIIRILSK	0.007	0.124	4.344	0.541	1	1	0	valid	multimer/tetramer	Negative	0
I	A*03:01	KSFTLNGTK	KSYTLNGTK	KSFTLNGTK	0.223	0.687	KSYTLNGTK	0.135	0.79	KSYTLNGTK	0.123	0.406	12.373	0.484	1	1	0	train	multimer/tetramer	Negative	0
I	A*03:01	KTFSLPSLLH	KTFSLPSLFH	KTFSPSLLH	0.095	0.828	KTFSPSLFH	0.138	0.785	KTFSPSLFH	0.374		63.777	0.517	1	1	0	train	multimer/tetramer	Negative	0
I	A*03:01	KTYACQQCGK	KPYACQQCGK	KTYACQQGK	0.165	0.745	KPYACQQGK	4.936	0.013	KPYACQQGK	0.487		78.01	0.511	1	0	0	train	multimer/tetramer	Negative	0
I	A*03:01	KTYFKPFHPK	KTYSKPFHPK	KTYKPFHPK	0.023	0.941	KTYSKPFHK	0.005	0.982	KTYKPFHPK	0.004		6.849	0.53	0	0	0	train	biological activity	Positive	1
I	A*03:01	KTYPCKIFY	KTYPCKISY	KTYPCKIFY	0.098	0.823	KTYPCKISY	0.064	0.874	KTYPCKISY	0.005	0.198	0.377	0.513	0	1	0	train	ELISPOT	Negative	0
I	A*03:01	KVHSGESRK	KVHSGETRK	KVHSGESRK	0.062	0.875	KVHSGETRK	0.045	0.899	KVHSGETRK	0.453	0.287	56.597	0.519	1	1	0	train	multimer/tetramer	Negative	0
I	A*03:01	KVINLSPFK	KVINLSPFE	KVINLSPFK	0.019	0.949	KVINLSPFE	6.516	0.007	KVINLSPFE	0.077	0.306	1.795	0.557	0	1	0	valid	ELISPOT	Negative	0
I	A*03:01	KVKFPVEKK	KVKSPVEKK	KVKFPVEKK	0.018	0.95	KVKSPVEKK	0.008	0.97	KVKSPVEKK	0.014	0.243	0.979	0.54	0	0	0	test	multimer/tetramer	Positive	1
I	A*03:01	KVLDAIIQK	KVLDAIIQE	KVLDAIIQK	0.005	0.983	KVLDAIIQE	3.246	0.035	KVLDAIIQE	0.001	0.309	0.617	0.564	0	0	0	test	ICS	Negative	0
I	A*03:01	KVLDAIIQKK	KVLDAIIQEK	KVLDAIIQK	0.017	0.952	KVLDAIIQK	0.018	0.949	KVLDAIIQE	0.018		0.617	0.558	0	0	0	train	ICS	Negative	0
I	A*03:01	KVLDAIIQKKK	KVLDAIIQEKK	KVLDAIIQK	0.04	0.905	KVLDAIIQK	0.04	0.903	KVLDAIIQE	0.116		0.617	0.548	0	0	0	test	ICS	Negative	0
I	A*03:01	KVLGKGSFAK	KVLGKGGFAK	KVLGKGSFK	0.038	0.909	KVLGKGFAK	0.068	0.868	KVLGKGGFK	0.157		33.045	0.537	0	1	0	train	ELISPOT	Negative	0
I	A*03:01	KVMTDPSRK	KAMTDPSRK	KVMTDPSRK	0.027	0.933	KAMTDPSRK	0.389	0.538	KAMTDPSRK	0.126	0.385	22.632	0.529	0	1	0	valid	ELISPOT	Negative	0
I	A*03:01	KVQDLTPAK	KGQDLTPAK	KVQDLTPAK	0.024	0.939	KGQDLTPAK	1.089	0.229	KGQDLTPAK	0.152	0.486	3.984	0.533	1	1	0	train	multimer/tetramer	Negative	0
I	A*03:01	KVTGHRWLK	EVTGHRWLK	KVTGHRWLK	0.101	0.821	EVTGHRWLK	1.969	0.095	EVTGHRWLK	0.166	0.45	20.426	0.51	0	1	0	train	ELISPOT	Negative	0
I	A*03:01	KVYDIAFSR	EVYDIAFSR	KVYDIAFSR	0.029	0.93	EVYDIAFSR	1.301	0.183	EVYDIAFSR	0.001	0.412	0.245	0.531	1	0	0	train	multimer/tetramer	Negative	0
I	A*03:01	KVYEGVWKK	EVYEGVWKK	KVYEGVWKK	0.003	0.989	EVYEGVWKK	0.418	0.519	EVYEGVWKK	0.003	0.38	0.067	0.543	1	1	0	train	ELISPOT	Positive	1
I	A*03:01	LIDKTVLIEK	LRDKTVLIEK	LIKTVLIEK	1.092	0.228	LRDKVLIEK	6.833	0.006	LRKTVLIEK	0.307		41.024	0.407	1	1	0	train	multimer/tetramer	Negative	0
I	A*03:01	LIQNVRSMK	LIQHVRSMK	LIQNVRSMK	0.461	0.494	LIQHVRSMK	0.442	0.505	LIQHVRSMK	0.705	0.386	36.292	0.447	1	1	0	valid	multimer/tetramer	Negative	0
I	A*03:01	LLFAPEYGPK	LLSAPEYGPK	LLFAPEYGK	0.727	0.355	LLSAPYGPK	1.441	0.158	LLSAPEYGK	0.616		95.766	0.421	1	1	1	valid	ELISPOT	Negative	0
I	A*03:01	LLFGVSALGK	LSFGVSALGK	LLFGSALGK	0.18	0.725	LSFGSALGK	0.495	0.475	LSFGSALGK	0.35		45.019	0.493	1	0	0	train	multimer/tetramer	Negative	0
I	A*03:01	LLFKAGEMRK	LLFEAGEMRK	LLFKAGMRK	0.17	0.738	LLFEAGMRK	0.192	0.714	LLFEAGMRK	2.376		79.674	0.492	1	0	0	train	multimer/tetramer	Negative	0
I	A*03:01	LLINRGFSK	LLIDRGFSK	LLINRGFSK	0.152	0.764	LLIDRGFSK	0.131	0.796	LLIDRGFSK	0.517	0.393	13.846	0.497	0	1	0	train	ELISPOT	Negative	0
I	A*03:01	LLPPPPLAK	LPPPPPLAK	LLPPPPLAK	0.032	0.922	LPPPPPLAK	2.227	0.078	LPPPPPLAK	0.344	0.707	8.952	0.543	1	0	0	train	multimer/tetramer	Negative	0
I	A*03:01	LLYKAGGVK	LLYKAEGVK	LLYKAGGVK	0.202	0.705	LLYKAEGVK	0.49	0.478	LLYKAEGVK	0.309	0.61	2.991	0.491	0	0	0	test	ELISPOT	Positive	1
I	A*03:01	LLYNDQPPR	LLYNDQPPQ	LLYNDQPPR	0.863	0.298	LLYNDQPPQ	7.498	0.005	LLYNDQPPQ	3.41	0.615	33.605	0.425	1	1	0	train	multimer/tetramer	Negative	0
I	A*03:01	LMNKSNEDLHK	LRNKSNEDLHK	LMNKSNLHK	1.135	0.219	LRNKSNLHK	13.291	0.001	LRNKSNLHK	3.807		97.997	0.408	0	0	0	test	ICS	Negative	0
I	A*03:01	LVYGPLGAGK	LVYGPSGAGK	LVYGPGAGK	0.049	0.894	LVYGPSAGK	0.044	0.9	LVYGPGAGK	0.272		15.13	0.52	0	1	0	train	ELISPOT	Negative	0
I	A*03:01	LVYQFKDMLK	LVYQFKDMPK	LVYQKDMLK	0.265	0.648	LVYQKDMPK	0.474	0.487	LVYQKDMPK	0.205		41.296	0.481	1	0	0	train	multimer/tetramer	Negative	0
I	A*03:01	MISPNSFFH	TISPNSFFH	MISPNSFFH	1.202	0.204	TISPNSFFH	1.288	0.186	TISPNSFFH	0.322	0.527	52.749	0.384	1	1	0	train	multimer/tetramer	Negative	0
I	A*03:01	MLKAKSQFK	MIKAKSQFK	MLKAKSQFK	0.134	0.79	MIKAKSQFK	0.234	0.678	MIKAKSQFK	0.702	0.31	41.231	0.502	1	1	0	train	multimer/tetramer	Negative	0
I	A*03:01	MLLENKAVEK	MLLENKAVKK	MLLNKAVEK	0.581	0.428	MLLNKAVKK	0.457	0.497	MLLNKAVKK	0.419		41.918	0.43	1	1	0	train	multimer/tetramer	Positive	1
I	A*03:01	MLMKNISTK	MLMENISTK	MLMKNISTK	0.065	0.872	MLMENISTK	0.099	0.823	MLMENISTK	0.068	0.314	5.851	0.52	1	1	0	train	ELISPOT	Negative	0
I	A*03:01	MLNTSVPNY	MLNTSVPND	MLNTSVPNY	0.567	0.436	MLNTSVPND	51.25	0.0	MLNTSVPND	0.518	0.388	25.258	0.468	1	0	0	train	multimer/tetramer	Negative	0
I	A*03:01	MLRHILPK	MLRNILPK	MLR-HILPK	1.154	0.214	MLRN-ILPK	1.302	0.183	MLR-NILPK	2.152		58.282	0.392	1	0	0	train	multimer/tetramer	Negative	0
I	A*03:01	MQAFAQVFSK	MQAFAQVFNK	MQFAQVFSK	0.991	0.255	MQFAQVFNK	1.07	0.234	MQFAQVFNK	1.265		21.997	0.407	1	1	0	train	multimer/tetramer	Negative	0
I	A*03:01	NIYVDALFK	NIYVDALLK	NIYVDALFK	0.561	0.439	NIYVDALLK	0.539	0.451	NIYVDALLK	0.099	0.32	1.293	0.438	1	1	0	train	multimer/tetramer	Negative	0
I	A*03:01	PIYIPSRLCK	PIDIPSRLCK	PIYPSRLCK	1.35	0.174	PIIPSRLCK	3.076	0.039	PIDPSRLCK	2.098		68.948	0.401	1	1	0	train	multimer/tetramer	Negative	0
I	A*03:01	PLYRFSLLNK	PHYRFSLLNK	PLYRSLLNK	1.313	0.181	HYRFSLLNK	14.057	0.001	PHYRSLLNK	0.401		81.479	0.395	1	1	0	train	multimer/tetramer	Negative	0
I	A*03:01	QLLQYEGYK	QLLQDEGYK	QLLQYEGYK	1.023	0.246	QLLQDEGYK	2.047	0.09	QLLQDEGYK	0.772	0.357	32.063	0.402	1	1	0	train	multimer/tetramer	Negative	0
I	A*03:01	QQQQVVTNK	QQQQVGTNK	QQQQVVTNK	0.602	0.417	QQQQVGTNK	1.039	0.242	QQQQVGTNK	0.323	0.433	37.814	0.429	0	1	0	valid	ELISPOT	Negative	0
I	A*03:01	QSNHLSVSK	QSNHLSLSK	QSNHLSVSK	0.357	0.565	QSNHLSLSK	0.254	0.659	QSNHLSLSK	0.295	0.385	66.022	0.459	1	1	0	train	multimer/tetramer	Negative	0
I	A*03:01	QTAAAVGVLK	QTTAAVGVLK	QTAAVGVLK	0.594	0.421	QTAAVGVLK	0.673	0.381	QTTAVGVLK	0.336		70.754	0.438	0	1	0	valid	ELISPOT	Negative	0
I	A*03:01	QVANPPASK	EVANPPASK	QVANPPASK	0.035	0.915	EVANPPASK	0.533	0.454	EVANPPASK	0.125	0.535	52.842	0.529	0	0	0	test	ICS	Negative	0
I	A*03:01	QVMPIACGNK	EVMPIACGNK	QVMPIAGNK	0.617	0.409	EVMPIAGNK	2.134	0.084	EVMPIAGNK	0.867		97.134	0.428	1	1	0	train	multimer/tetramer	Negative	0
I	A*03:01	QVYSKALNR	QVYSKAVNR	QVYSKALNR	0.074	0.856	QVYSKAVNR	0.167	0.741	QVYSKAVNR	0.029	0.533	18.961	0.517	0	0	0	test	ELISPOT	Positive	1
I	A*03:01	RAAEKGFNK	RAAQKGFNK	RAAEKGFNK	0.129	0.798	RAAQKGFNK	0.17	0.737	RAAQKGFNK	0.086	0.427	27.506	0.505	0	0	0	test	ICS	Negative	0
I	A*03:01	RAFYILMEK	RASYILMEK	RAFYILMEK	0.053	0.889	RASYILMEK	0.128	0.8	RASYILMEK	0.009	0.427	0.088	0.529	0	1	0	train	ELISPOT	Negative	0
I	A*03:01	RDLRPPGLLR	RDLRPPGPLR	RLRPPGLLR	0.076	0.852	RLRPPGPLR	0.135	0.789	RLRPPGPLR	2.884		17.066	0.525	0	1	0	train	ELISPOT	Negative	0
I	A*03:01	RGLLDSAQRK	LGLLDSAQRK	RLLDSAQRK	0.073	0.859	LLLDSAQRK	0.872	0.295	LLLDSAQRK	6.293		55.316	0.525	0	1	0	train	ELISPOT	Negative	0
I	A*03:01	RIAGKALKK	RIAGKAPKK	RIAGKALKK	0.007	0.976	RIAGKAPKK	0.012	0.96	RIAGKAPKK	0.008	0.369	9.597	0.55	0	1	0	train	ELISPOT	Negative	0
I	A*03:01	RIALWPLAY	RIALWSLAY	RIALWPLAY	0.155	0.759	RIALWSLAY	0.283	0.629	RIALWSLAY	0.028	0.47	40.991	0.51	1	0	0	train	multimer/tetramer	Negative	0
I	A*03:01	RIHTGGKPY	RIHTGEKPY	RIHTGGKPY	0.932	0.273	RIHTGEKPY	1.526	0.145	RIHTGEKPY	0.77	0.381	56.127	0.404	0	0	0	test	ICS	Negative	0
I	A*03:01	RIHTSVKLY	RIHTSDKLY	RIHTSVKLY	0.291	0.621	RIHTSDKLY	1.509	0.147	RIHTSDKLY	0.15	0.279	9.136	0.481	1	0	0	train	multimer/tetramer	Negative	0
I	A*03:01	RIKQTARK	RTKQTARK	RIK-QTARK	1.34	0.176	RTK-QTARK	1.591	0.135	RTK-QTARK	30.328		85.931	0.384	1	0	0	train	ELISPOT	Negative	0
I	A*03:01	RIMYKWIEPK	QIMYKWIEPK	RIYKWIEPK	0.217	0.693	QMYKWIEPK	1.084	0.231	QIYKWIEPK	0.215		12.07	0.485	1	1	0	train	multimer/tetramer	Negative	0
I	A*03:01	RIPRTVGQK	RIPRTVGQE	RIPRTVGQK	0.166	0.743	RIPRTVGQE	15.4	0.001	RIPRTVGQE	0.272	0.556	36.168	0.516	1	0	0	train	multimer/tetramer	Negative	0
I	A*03:01	RIQTHILK	RIQTDILK	RIQTHIL-K	0.854	0.302	RIQTDIL-K	2.422	0.066	RIQTDIL-K	0.416		19.553	0.412	1	0	0	valid	multimer/tetramer	Negative	0
I	A*03:01	RIYEPLNVK	RIYEPLDVK	RIYEPLNVK	0.003	0.99	RIYEPLDVK	0.009	0.968	RIYEPLDVK	0.001	0.346	0.103	0.544	0	0	0	test	multimer/tetramer	Positive	1
I	A*03:01	RIYGFSFPDPK	RIYGISFPDPK	RIYGFSFPK	0.16	0.752	RIYGISFPK	0.137	0.786	RIYGISFPK	0.426		56.357	0.502	1	0	0	train	multimer/tetramer	Negative	0
I	A*03:01	RIYKEERGY	RIYKEEREY	RIYKEERGY	0.48	0.484	RIYKEEREY	0.417	0.52	RIYKEEREY	1.568	0.262	26.691	0.447	0	0	0	test	ELISPOT	Negative	0
I	A*03:01	RIYTGEKPFK	RIHTGEKPFK	RIYTGKPFK	0.018	0.951	RIHTGKPFK	0.162	0.748	RIHTGKPFK	0.05		24.929	0.539	1	1	1	train	ELISPOT	Negative	0
I	A*03:01	RKSNRVKTCK	RKSNQVKTCK	RSNRVKTCK	1.976	0.095	RSNQVKTCK	1.283	0.187	RSNQVKTCK	1.745		46.024	0.367	1	0	0	train	multimer/tetramer	Negative	0
I	A*03:01	RLDSTLLLY	RLDSTLRLY	RLDSTLLLY	0.232	0.679	RLDSTLRLY	0.363	0.56	RLDSTLRLY	0.005	0.362	17.514	0.5	1	1	0	valid	multimer/tetramer	Positive	1
I	A*03:01	RLEMSCLSK	RLEMCCLSK	RLEMSCLSK	0.586	0.425	RLEMCCLSK	1.539	0.143	RLEMCCLSK	0.191	0.446	33.9	0.445	0	0	0	test	ICS	Negative	0
I	A*03:01	RLFLGLAIK	RLFPGLAIK	RLFLGLAIK	0.032	0.922	RLFPGLAIK	0.003	0.989	RLFPGLAIK	0.014	0.502	0.028	0.538	0	1	0	train	ELISA	Positive	1
I	A*03:01	RLFPYALHK	RLLPYALHK	RLFPYALHK	0.001	0.997	RLLPYALHK	0.003	0.99	RLLPYALHK	0.001	0.469	0.147	0.555	1	0	0	train	multimer/tetramer	Positive	1
I	A*03:01	RLFPYALHKW	RLLPYALHKW	RLFPYALHK	0.128	0.799	RLLPYALHK	0.414	0.521	RLLPYALHK	0.152		0.147	0.515	1	0	0	train	multimer/tetramer	Negative	0
I	A*03:01	RLFSALNSHK	RLLSALNSHK	RLFSALSHK	0.01	0.964	RLLSALSHK	0.043	0.9	RLLSALSHK	0.081		35.524	0.548	1	0	0	train	multimer/tetramer	Negative	0
I	A*03:01	RLFTPISAGY	RLFTPISGGY	RLFTPISAY	0.169	0.739	RLFTPISGY	0.237	0.675	RLFTPISGY	0.195		86.326	0.491	0	1	0	train	ELISPOT	Negative	0
I	A*03:01	RLHSSEKPYK	RLHTSEKPYK	RLHSSKPYK	0.052	0.891	RLHTSKPYK	0.073	0.859	RLHTSKPYK	0.339		88.474	0.522	1	1	0	train	multimer/tetramer	Negative	0
I	A*03:01	RLIELIRRAK	RLIELIRSAK	RLIELIRAK	0.139	0.783	RLIELIRSK	0.065	0.872	RLIELIRAK	0.306		14.862	0.498	1	1	0	train	multimer/tetramer	Negative	0
I	A*03:01	RLKCPFYGK	RLKCPFHGK	RLKCPFYGK	0.118	0.809	RLKCPFHGK	0.055	0.886	RLKCPFHGK	0.008	0.364	6.613	0.507	0	1	0	train	ELISPOT	Negative	0
I	A*03:01	RLMFFRPIK	RLMSFRPIK	RLMFFRPIK	0.074	0.857	RLMSFRPIK	0.023	0.941	RLMSFRPIK	0.104	0.474	1.58	0.522	0	1	0	valid	ELISPOT	Negative	0
I	A*03:01	RLMLRKVALK	RLMLRRVALK	RLMRKVALK	0.161	0.75	RLMRRVALK	0.227	0.683	RLMRRVALK	0.212		51.206	0.494	1	1	1	train	ELISPOT	Negative	0
I	A*03:01	RLVCKAANTK	RLVCKVANTK	RLVKAANTK	0.299	0.614	RLVKVANTK	0.275	0.638	RLVKVANTK	0.626		66.276	0.467	1	1	0	train	multimer/tetramer	Negative	0
I	A*03:01	RLYKLILWR	RLYKPILWR	RLYKLILWR	0.105	0.818	RLYKPILWR	0.011	0.963	RLYKPILWR	0.004	0.458	0.296	0.514	0	1	0	train	ELISPOT	Negative	0
I	A*03:01	RLYTRTLYL	SLYTRTLYL	RLYTRTLYL	0.555	0.443	SLYTRTLYL	1.052	0.239	SLYTRTLYL	0.015	0.624	18.624	0.442	0	0	0	test	biological activity	Positive	1
I	A*03:01	RMCDVQVHK	PMCDVQVHK	RMCDVQVHK	0.033	0.92	PMCDVQVHK	2.204	0.08	PMCDVQVHK	0.04	0.258	0.864	0.543	1	1	0	train	multimer/tetramer	Negative	0
I	A*03:01	RMFLRFQKK	RMFLRFQKE	RMFLRFQKK	0.018	0.95	RMFLRFQKE	4.908	0.013	RMFLRFQKE	0.092	0.329	3.745	0.557	1	0	0	train	multimer/tetramer	Negative	0
I	A*03:01	RMLPSGLSR	RMLPSGLSW	RMLPSGLSR	0.037	0.911	RMLPSGLSW	2.106	0.086	RMLPSGLSW	0.151	0.581	35.109	0.579	0	0	0	test	ICS	Negative	0
I	A*03:01	RMLRRRAQK	RMLRRRAQE	RMLRRRAQK	0.145	0.775	RMLRRRAQE	8.218	0.004	RMLRRRAQE	2.311	0.477	64.058	0.522	0	1	0	train	ELISPOT	Negative	0
I	A*03:01	RMYSGALLF	LMYSGALLF	RMYSGALLF	0.364	0.56	LMYSGALLF	1.794	0.111	LMYSGALLF	0.22	0.473	33.578	0.465	1	1	0	train	multimer/tetramer	Negative	0
I	A*03:01	RQGLLQMQK	RQGLLQKQK	RQGLLQMQK	0.293	0.62	RQGLLQKQK	0.903	0.282	RQGLLQKQK	0.434	0.412	32.519	0.484	0	0	0	test	ICS	Negative	0
I	A*03:01	RQMAAILLRR	RQMAAVLLRR	RMAAILLRR	0.737	0.351	RMAAVLLRR	0.755	0.343	RMAAVLLRR	1.35		15.519	0.413	1	1	0	train	multimer/tetramer	Negative	0
I	A*03:01	RRRLNPGLRRK	RRRLNRGLRRK	RLNPGLRRK	0.077	0.85	RLNRGLRRK	0.605	0.416	RLNRGLRRK	2.425		1.662	0.528	0	0	0	train	multimer/tetramer	Positive	1
I	A*03:01	RSDHVALHMK	RSDHLALHMK	RSDHVALHK	0.52	0.461	RSHLALHMK	0.591	0.423	RSDHLALHK	0.42		80.508	0.437	1	1	0	train	multimer/tetramer	Negative	0
I	A*03:01	RSHAGAVHK	RSHDGAVHK	RSHAGAVHK	0.076	0.851	RSHDGAVHK	0.074	0.856	RSHDGAVHK	0.222	0.498	8.647	0.528	1	1	0	train	multimer/tetramer	Negative	0
I	A*03:01	RSSSRLGVNEK	RSSSRLGVKEK	RSSSGVNEK	0.873	0.294	RSSSGVKEK	1.125	0.221	RSSSGVKEK	3.16		72.521	0.414	1	1	0	valid	multimer/tetramer	Negative	0
I	A*03:01	RTAKQNPLTK	RTAKQNPLTE	RTAKQPLTK	0.05	0.894	RTKQNPLTE	6.586	0.007	RTAKQPLTE	0.172		57.583	0.546	0	1	0	train	ELISPOT	Negative	0
I	A*03:01	RTAKQNPLTKK	RTAKQNPLTEK	RTANPLTKK	0.026	0.936	RTANPLTEK	0.034	0.917	RTANPLTEK	0.381		49.62	0.533	0	1	0	train	ELISPOT	Negative	0
I	A*03:01	RTAPRPGSQK	RTAPRPGSQE	RTAPPGSQK	0.008	0.972	RTAPPGSQE	4.228	0.019	RTAPPGSQE	0.199		63.44	0.562	1	1	1	train	ELISPOT	Negative	0
I	A*03:01	RTDFLIQTVAK	RTDFLIQTIAK	RTLIQTVAK	0.497	0.474	RTLIQTIAK	0.479	0.484	RTLIQTIAK	0.51		96.811	0.439	1	1	0	train	multimer/tetramer	Negative	0
I	A*03:01	RTGKGQPCNK	RTGKGQPSNK	RTKGQPCNK	0.324	0.593	RTKGQPSNK	0.147	0.772	RTKGQPSNK	0.812		86.672	0.476	1	0	0	train	multimer/tetramer	Negative	0
I	A*03:01	RTKYDFTWFK	RTKNDFTWFK	RTYDFTWFK	0.061	0.877	RTKDFTWFK	0.136	0.788	RTNDFTWFK	0.05		4.733	0.536	1	0	0	valid	multimer/tetramer	Negative	0
I	A*03:01	RTMAATTLK	RTMAAATLK	RTMAATTLK	0.014	0.956	RTMAAATLK	0.021	0.945	RTMAAATLK	0.014	0.536	3.393	0.541	1	1	0	train	multimer/tetramer	Positive	1
I	A*03:01	RTREFTAKK	RTRESTAKK	RTREFTAKK	0.021	0.945	RTRESTAKK	0.03	0.928	RTRESTAKK	0.045	0.331	4.76	0.536	1	0	0	train	multimer/tetramer	Positive	1
I	A*03:01	RTREFTAKKIK	RTRESTAKKIK	RTREFTAKK	0.339	0.58	RTRESTAKK	0.228	0.683	RTRESTAKK	0.778		4.76	0.463	1	0	0	train	multimer/tetramer	Negative	0
I	A*03:01	RVADKASKK	RVADKASEK	RVADKASKK	0.01	0.964	RVADKASEK	0.018	0.95	RVADKASEK	0.037	0.313	13.778	0.538	0	0	0	test	multimer/tetramer	Positive	1
I	A*03:01	RVDFSATWYK	RVDFPATWYK	RVFSATWYK	0.058	0.882	RVFPATWYK	0.022	0.942	RVFPATWYK	0.111		12.654	0.534	1	0	0	train	multimer/tetramer	Negative	0
I	A*03:01	RVFNKYPTLK	RVFNKYPTSK	RVFNKPTLK	0.004	0.987	RVFNKPTSK	0.004	0.987	RVFNKPTSK	0.005		3.203	0.543	0	1	0	train	ELISPOT	Negative	0
I	A*03:01	RVIHLLVEK	RVIHLLGEK	RVIHLLVEK	0.017	0.953	RVIHLLGEK	0.07	0.865	RVIHLLGEK	0.014	0.293	0.089	0.537	1	1	0	train	multimer/tetramer	Positive	1
I	A*03:01	RVIKVHAK	RVIKVHEK	RVI-KVHAK	0.756	0.343	RVI-KVHEK	0.775	0.335	RVI-KVHEK	8.66		45.948	0.418	1	0	0	train	multimer/tetramer	Negative	0
I	A*03:01	RVKMVWYK	LVKMVWYK	RVK-MVWYK	0.968	0.262	LVK-MVWYK	3.741	0.026	LVK-MVWYK	0.777		9.635	0.406	1	0	0	train	multimer/tetramer	Negative	0
I	A*03:01	RVLFPGIK	RVLFPGIE	RVLFPGI-K	0.869	0.296	RVLFPGIE-	15.958	0.001	RVLFPGI-E	9.167		76.948	0.426	1	0	0	train	multimer/tetramer	Negative	0
I	A*03:01	RVWDVSGLRK	RVWDISGLRK	RVWDSGLRK	0.008	0.971	RVWDSGLRK	0.008	0.973	RVWDSGLRK	0.052		10.162	0.536	1	0	0	train	multimer/tetramer	Negative	0
I	A*03:01	RVYKCIFNH	RVYKCLFNH	RVYKCIFNH	0.249	0.664	RVYKCLFNH	0.349	0.572	RVYKCLFNH	0.008	0.374	0.406	0.477	1	1	0	train	multimer/tetramer	Positive	1
I	A*03:01	RVYKCIFNHK	RVYKCLFNHK	RVYKIFNHK	0.056	0.884	RVYKLFNHK	0.08	0.843	RVYKLFNHK	0.004		7.565	0.521	1	1	0	train	multimer/tetramer	Positive	1
I	A*03:01	SLHAHGLSYK	SLHAHGLSYE	SLHAHGLYK	0.041	0.903	SLHAHGLSY	3.055	0.04	SLHAHGLYE	0.095		36.234	0.548	1	0	0	train	multimer/tetramer	Negative	0
I	A*03:01	SLHKGSLYPR	PLHKGSLYPR	SLHKGSLYR	0.609	0.413	PLHKGSLYR	5.815	0.009	PLHKGSLYR	1.673		95.546	0.44	1	1	1	train	ELISPOT	Negative	0
I	A*03:01	SLKTNQTLQLK	SPKTNQTLQLK	SLNQTLQLK	0.337	0.582	STNQTLQLK	0.67	0.382	SPNQTLQLK	0.903		16.163	0.475	1	0	0	train	multimer/tetramer	Negative	0
I	A*03:01	SLLRAAFFGK	SLLRAASFGK	SLLRAAFFK	0.512	0.466	SLLRAASFK	0.284	0.628	SLLRAASFK	0.344		27.528	0.439	1	1	1	train	ELISPOT	Negative	0
I	A*03:01	SLLTPPSTK	SLLTPPPTK	SLLTPPSTK	0.007	0.976	SLLTPPPTK	0.008	0.971	SLLTPPPTK	0.013	0.467	20.155	0.555	0	1	0	train	ELISPOT	Negative	0
I	A*03:01	SLQPRGSFK	PLQPRGSFK	SLQPRGSFK	0.026	0.936	PLQPRGSFK	1.098	0.227	PLQPRGSFK	0.226	0.547	25.532	0.546	0	1	0	train	ELISPOT	Negative	0
I	A*03:01	SLSNFPQLK	SLSNSPQLK	SLSNFPQLK	0.026	0.936	SLSNSPQLK	0.051	0.892	SLSNSPQLK	0.103	0.405	1.354	0.534	1	0	0	valid	multimer/tetramer	Negative	0
I	A*03:01	SLSRHASLLY	SLSRHAALLY	SLRHASLLY	0.58	0.429	SLRHAALLY	0.78	0.332	SLRHAALLY	1.571		92.331	0.436	1	1	0	train	multimer/tetramer	Negative	0
I	A*03:01	SLYLKIHLK	SSYLKIHLK	SLYLKIHLK	0.008	0.97	SSYLKIHLK	0.03	0.928	SSYLKIHLK	0.004	0.268	0.322	0.542	0	1	0	train	ELISPOT	Negative	0
I	A*03:01	SLYTTEMDLR	SLYTTERDLR	SLYTTEMLR	0.912	0.28	SLYTTERLR	1.77	0.114	SLYTTERLR	0.731		67.084	0.42	1	1	0	train	multimer/tetramer	Negative	0
I	A*03:01	SMRDMNITK	SMRDMNIAK	SMRDMNITK	0.056	0.885	SMRDMNIAK	0.096	0.827	SMRDMNIAK	0.088	0.279	3.352	0.524	0	0	0	test	ELISPOT	Positive	1
I	A*03:01	STIARPTIGNK	TTIARPTIGNK	STIPTIGNK	0.272	0.641	TTIPTIGNK	0.721	0.358	TTIPTIGNK	1.479		54.741	0.472	1	1	0	train	multimer/tetramer	Negative	0
I	A*03:01	STLFRVVVAK	NSPSRRPVWQ	SLFRVVVAK	0.218	0.691	NSPSRPVWQ	51.875	0.0	NPSRRPVWQ	0.232		0.16	0.516	1	0	0	train	multimer/tetramer	Negative	0
I	A*03:01	SVEAFVCHRK	SVEALVCHRK	SVEAFVHRK	1.339	0.176	SVEALVHRK	1.66	0.126	SVEALVHRK	1.16		71.382	0.385	1	0	0	train	multimer/tetramer	Negative	0
I	A*03:01	SVFTSVRRK	SVFTSVRQK	SVFTSVRRK	0.01	0.964	SVFTSVRQK	0.006	0.977	SVFTSVRQK	0.02	0.259	7.698	0.541	1	0	0	train	multimer/tetramer	Negative	0
I	A*03:01	SVIVRTLSGK	SVIVRTPSGK	SVIRTLSGK	0.266	0.647	SVIRTPSGK	0.235	0.677	SVIRTPSGK	0.286		16.842	0.482	0	1	0	train	ELISPOT	Negative	0
I	A*03:01	SVIVRTSSGK	SVIVRTPSGK	SVIRTSSGK	0.388	0.539	SVIRTPSGK	0.235	0.677	SVIRTPSGK	0.583		78.134	0.465	0	1	0	train	ELISPOT	Negative	0
I	A*03:01	SVLLPENYITK	SGLLPENYITK	SVLLPEITK	0.598	0.419	SLPENYITK	1.986	0.094	SGLLPEITK	0.324		68.781	0.429	1	1	0	train	ELISPOT	Negative	0
I	A*03:01	SVQAPVPPK	SLQAPVPPK	SVQAPVPPK	0.017	0.952	SLQAPVPPK	0.017	0.953	SLQAPVPPK	0.103	0.42	17.073	0.538	0	1	0	train	ELISPOT	Negative	0
I	A*03:01	SVYGIVVMNR	SVYGTVVMNR	SVYGVVMNR	0.303	0.61	SVYGTVMNR	0.191	0.715	SVYGVVMNR	0.138		32.48	0.463	0	1	0	valid	ELISPOT	Negative	0
I	A*03:01	TIQKFLSLK	TIKKFLSLK	TIQKFLSLK	0.097	0.825	TIKKFLSLK	0.072	0.86	TIKKFLSLK	0.065	0.259	3.254	0.517	1	1	0	train	multimer/tetramer	Positive	1
I	A*03:01	TITAPSLSGK	TTTAPSLSGK	TIAPSLSGK	0.181	0.724	TTAPSLSGK	0.23	0.681	TTAPSLSGK	0.831		36.186	0.493	0	1	0	train	ELISPOT	Negative	0
I	A*03:01	TIYTFSVSK	TIYTFSVPK	TIYTFSVSK	0.015	0.955	TIYTFSVPK	0.054	0.887	TIYTFSVPK	0.005	0.302	0.963	0.547	0	0	0	test	multimer/tetramer	Positive	1
I	A*03:01	TLDWLLQTPK	TLGWLLQTPK	TLWLLQTPK	1.388	0.166	TLWLLQTPK	1.503	0.148	TLWLLQTPK	0.699		57.197	0.376	1	1	0	train	51 chromium	Positive	1
I	A*03:01	TLFRVVVAK	SPSRRPVWQ	TLFRVVVAK	0.034	0.917	SPSRRPVWQ	19.316	0.0	SPSRRPVWQ	0.035	0.41	0.16	0.554	1	0	0	train	multimer/tetramer	Negative	0
I	A*03:01	TLVPDLLSPK	PLVPDLLSPK	TLVPDLLSK	0.449	0.501	PLVPDLLSK	3.425	0.031	PLVPDLLSK	0.527		83.592	0.455	0	1	0	train	ELISPOT	Negative	0
I	A*03:01	TLWEQFLEK	TPWEQFLEK	TLWEQFLEK	0.037	0.912	TPWEQFLEK	3.135	0.038	TPWEQFLEK	0.011	0.512	1.769	0.541	1	0	0	train	multimer/tetramer	Negative	0
I	A*03:01	TLYSPRGEK	TLYSPRGEE	TLYSPRGEK	0.021	0.945	TLYSPRGEE	6.439	0.007	TLYSPRGEE	0.141	0.526	28.646	0.556	0	1	0	train	ELISPOT	Negative	0
I	A*03:01	TSARTENFK	TSARTENVK	TSARTENFK	1.694	0.122	TSARTENVK	2.836	0.047	TSARTENVK	2.137	0.243	82.899	0.38	1	0	0	valid	multimer/tetramer	Negative	0
I	A*03:01	TSYMPCSAYQK	TSYMTCSAYQK	TSYMPAYQK	0.893	0.286	TSYMSAYQK	1.713	0.12	TSYMTAYQK	1.79		91.999	0.41	1	1	0	train	multimer/tetramer	Negative	0
I	A*03:01	TTYSPIGEK	TTYSPIGGK	TTYSPIGEK	0.009	0.969	TTYSPIGGK	0.009	0.967	TTYSPIGGK	0.013	0.387	2.115	0.545	0	1	0	train	ELISPOT	Negative	0
I	A*03:01	TVNMHRLHVK	TVNIHRLHVK	TVMHRLHVK	0.865	0.297	TVNIHRLHK	0.965	0.263	TVIHRLHVK	0.306		63.885	0.406	1	1	0	train	multimer/tetramer	Negative	0
I	A*03:01	VIDAAVLLK	VIDAAVLLE	VIDAAVLLK	0.192	0.714	VIDAAVLLE	12.6	0.001	VIDAAVLLE	0.032	0.37	22.423	0.51	1	0	0	train	multimer/tetramer	Negative	0
I	A*03:01	VIFKGEIGK	VIFEGEIGK	VIFKGEIGK	0.068	0.868	VIFEGEIGK	0.141	0.781	VIFEGEIGK	0.108	0.206	0.437	0.519	0	0	0	test	ELISPOT	Positive	1
I	A*03:01	VIKKVAKSPK	VTKKVAKSPK	VIKKVASPK	0.94	0.271	VTKKVASPK	0.891	0.287	VTKKVASPK	0.811		96.889	0.402	1	1	0	train	multimer/tetramer	Negative	0
I	A*03:01	VIMLNGTKK	VIMLNGTKE	VIMLNGTKK	0.402	0.528	VIMLNGTKE	21.821	0.0	VIMLNGTKE	0.172	0.314	36.236	0.472	1	1	0	train	ELISPOT	Negative	0
I	A*03:01	VISKKDFHK	VISKRDFHK	VISKKDFHK	0.525	0.458	VISKRDFHK	0.584	0.426	VISKRDFHK	0.481	0.163	23.673	0.435	1	1	0	train	multimer/tetramer	Negative	0
I	A*03:01	VIVRTLSGK	VIVRTPSGK	VIVRTLSGK	0.235	0.677	VIVRTPSGK	0.183	0.722	VIVRTPSGK	0.225	0.27	16.842	0.489	0	1	0	train	ELISPOT	Negative	0
I	A*03:01	VIVSPSSSTK	VIVRPSSSTK	VVSPSSSTK	0.118	0.809	VVRPSSSTK	0.138	0.785	VVRPSSSTK	0.515		18.028	0.542	0	0	0	train	ELISPOT	Negative	0
I	A*03:01	VLDAIIQK	VLDAIIQE	VL-DAIIQK	1.817	0.109	VLDAIIQE-	28.533	0.0	VL-DAIIQE	1.921		48.71	0.389	0	0	0	test	ICS	Negative	0
I	A*03:01	VLDAIIQKK	VLDAIIQEK	VLDAIIQKK	0.165	0.744	VLDAIIQEK	0.258	0.656	VLDAIIQEK	0.184	0.219	16.569	0.494	0	0	0	test	ICS	Negative	0
I	A*03:01	VLDAIIQKKK	VLDAIIQEKK	VLDAIIQKK	0.827	0.313	VLDAIIQKK	0.9	0.283	VLDAIIQEK	1.242		16.569	0.408	0	0	0	test	ICS	Negative	0
I	A*03:01	VLDKAGSFK	VLDKAGSYK	VLDKAGSFK	0.246	0.667	VLDKAGSYK	0.198	0.709	VLDKAGSYK	0.141	0.386	12.257	0.478	0	1	0	train	ELISPOT	Negative	0
I	A*03:01	VLFTCVPAAR	VLFTCLPAAR	VLFTVPAAR	1.675	0.124	VLFTLPAAR	2.337	0.071	VLFTLPAAR	0.97		94.966	0.371	1	1	0	train	multimer/tetramer	Negative	0
I	A*03:01	VLLTGTPLQK	VLLTGTPLQN	VLLGTPLQK	0.033	0.92	VLLGTPLQN	26.842	0.0	VLLGTPLQN	0.096		12.048	0.611	0	0	0	train	ELISPOT	Positive-Low	1
I	A*03:01	VLNIVRFLK	VLNIVRFLE	VLNIVRFLK	0.153	0.763	VLNIVRFLE	10.728	0.002	VLNIVRFLE	0.043	0.238	6.794	0.52	0	1	0	train	ELISPOT	Negative	0
I	A*03:01	VSALSRAAEK	VSALSRAAQK	VSASRAAEK	1.679	0.124	VSASRAAQK	1.111	0.224	VSASRAAQK	3.312		93.484	0.371	0	0	0	test	ICS	Positive	1
I	A*03:01	VTHYVRPQVRK	VTHYVLPQVRK	VTHYPQVRK	0.709	0.363	VTHYPQVRK	0.755	0.343	VTHYPQVRK	2.237		80.473	0.414	1	1	0	train	multimer/tetramer	Negative	0
I	A*03:01	VVGACGVGK	VVGAGGVGK	VVGACGVGK	0.871	0.295	VVGAGGVGK	0.336	0.583	VVGAGGVGK	0.287	0.343	17.406	0.419	1	1	0	train	ELISPOT	Negative	0
I	A*03:01	VVHKRIHLGEK	VVHKRIHAGEK	VVHKRIHLK	1.459	0.155	VVHKRIHAK	1.738	0.117	VVHKRIHAK	3.229		89.685	0.377	1	1	0	train	multimer/tetramer	Negative	0
I	A*03:01	VVQSVTSVAK	VVQSVTSVAE	VVQSVTVAK	0.278	0.635	VVQSVTVAE	21.897	0.0	VVQSVTVAE	0.233		80.517	0.494	1	1	0	train	multimer/tetramer	Negative	0
I	A*03:01	VVVGACGVGK	VVVGAGGVGK	VVVGAGVGK	0.884	0.29	VVVGGGVGK	0.684	0.375	VVVGAGVGK	0.894		17.406	0.4	1	1	0	train	ELISPOT	Negative	0
I	A*03:01	WLIRETQPITK	WLIRETQPISK	WLITQPITK	1.963	0.096	WLITQPISK	1.935	0.098	WLITQPISK	3.516		24.464	0.364	1	1	0	train	ELISA	Positive	1
I	A*03:01	WTHDNIMSK	WTHDNIISK	WTHDNIMSK	0.375	0.55	WTHDNIISK	0.444	0.504	WTHDNIISK	0.186	0.41	23.307	0.454	1	1	0	train	multimer/tetramer	Negative	0
I	A*03:01	YLFFIQGYK	YLSFIQGYK	YLFFIQGYK	0.198	0.708	YLSFIQGYK	0.318	0.598	YLSFIQGYK	0.117	0.254	1.93	0.492	0	1	0	train	ELISPOT	Negative	0
I	A*03:01	YLWAAQAEK	YLWAAQAEE	YLWAAQAEK	0.289	0.624	YLWAAQAEE	13.916	0.001	YLWAAQAEE	1.185	0.631	59.279	0.492	1	0	0	train	multimer/tetramer	Negative	0
I	A*03:01	YLYCYGYWKK	YPYCYGYWKK	YLYYGYWKK	1.116	0.223	YPYYGYWKK	8.126	0.004	YPYYGYWKK	0.383		26.601	0.403	1	0	0	train	multimer/tetramer	Negative	0
I	A*03:02	RTNTGILETLK	RTNTDILETLK	RTNTGILLK	0.074	0.829	RTNTDILLK	0.164	0.728	RTNTDILLK	0.197		9.521	0.518	0	1	0	train	ELISPOT	Positive	1
I	A*11:01	AAHFTVLLY	AAHFTALLY	AAHFTVLLY	0.42	0.471	AAHFTALLY	0.588	0.377	AAHFTALLY	0.163	0.505	4.29	0.438	1	1	0	train	multimer/tetramer	Negative	0
I	A*11:01	AAHIIMIFEK	AAHIIMIIEK	AAHIIMIEK	1.255	0.169	AAHIIIIEK	1.195	0.178	AAHIIMIEK	0.11		36.344	0.376	0	0	0	test	multimer/tetramer	Positive-High	1
I	A*11:01	AAIPPPPPLR	AAIPPPPPLP	AAIPPPPLR	0.225	0.629	AIPPPPPLP	14.304	0.001	AAIPPPPLP	0.232		42.589	0.53	0	0	0	test	biological activity	Negative	0
I	A*11:01	AAREGFLDK	AAREGFLDT	AAREGFLDK	0.76	0.309	AAREGFLDT	30.167	0.0	AAREGFLDT	0.677	0.57	47.457	0.432	0	0	0	test	biological activity	Positive	1
I	A*11:01	AASSSSLEK	AASSSSLEK	AASSSSLEK	0.073	0.837	AASSSSLEK	0.073	0.837	AASSSSLEK	0.066	0.496	84.983	0.509	0	0	0	test	cytometric bead array	Positive-Low	1
I	A*11:01	AAYQRLTSEK	AAYQQLTSEK	AAYQLTSEK	0.291	0.568	AAYQQLTSK	0.145	0.725	AAYQLTSEK	1.287		94.261	0.455	1	1	1	train	ELISPOT	Negative	0
I	A*11:01	AGACNTVMK	AGACNTVIK	AGACNTVMK	1.575	0.123	AGACNTVIK	2.281	0.067	AGACNTVIK	0.098	0.439	46.787	0.371	0	0	0	test	ELISPOT	Negative	0
I	A*11:01	AGFHVTRNGK	AGFHVTRDGK	AGFHVTNGK	1.404	0.145	AGFHVTRGK	2.189	0.072	AGFHVTDGK	1.438		93.123	0.376	0	1	0	train	multimer/tetramer	Negative	0
I	A*11:01	AIANRIKFK	AIANRIKSK	AIANRIKFK	0.138	0.737	AIANRIKSK	0.215	0.637	AIANRIKSK	0.071	0.283	7.302	0.495	1	0	1	train	ELISPOT	Negative	0
I	A*11:01	AIEHFMKLYK	AIEHFMKLYE	AIEHFKLYK	0.577	0.383	AIEHFKLYE	24.538	0.0	AIEHFKLYE	0.166		89.027	0.446	0	0	0	train	ELISPOT	Positive	1
I	A*11:01	AILLGAEEK	AKLLGAEEK	AILLGAEEK	0.335	0.533	AKLLGAEEK	7.517	0.004	AKLLGAEEK	0.361	0.396	25.669	0.462	0	1	0	train	ELISA	Negative	0
I	A*11:01	AISTRDPLSK	AISTRDPLSE	AISTDPLSK	0.312	0.55	AISTDPLSE	19.226	0.0	AISTDPLSE	0.628		97.999	0.48	0	0	0	train	ELISPOT	Negative	0
I	A*11:01	ALADLAGFK	ALEDLAGFK	ALADLAGFK	0.292	0.567	ALEDLAGFK	1.238	0.172	ALEDLAGFK	0.168	0.529	14.353	0.468	1	1	0	train	biological activity	Negative	0
I	A*11:01	ALDQEAALAK	ALDREAALAK	ALQEAALAK	0.818	0.288	ALDEAALAK	1.132	0.191	ALREAALAK	2.327		88.608	0.418	1	1	0	train	multimer/tetramer	Negative	0
I	A*11:01	ALELAVHFGK	ALELAVRFGK	ALELAVHFK	1.444	0.139	ALLAVRFGK	1.96	0.087	ALELAVRFK	0.793		86.68	0.401	0	0	0	train	ELISPOT	Negative	0
I	A*11:01	ALFLVFGRTRK	ALFLVFGRTKK	ALFFGRTRK	1.475	0.135	ALFFGRTKK	1.182	0.181	ALFFGRTKK	1.087		48.471	0.372	1	1	0	train	multimer/tetramer	Positive	1
I	A*11:01	ALGCSNNEK	ALECSNNEK	ALGCSNNEK	1.85	0.096	ALECSNNEK	2.406	0.059	ALECSNNEK	1.066	0.421	85.934	0.372	1	1	0	train	multimer/tetramer	Negative	0
I	A*11:01	ALHGGWTTK	AHHGGWTTK	ALHGGWTTK	0.23	0.625	AHHGGWTTK	4.122	0.018	AHHGGWTTK	0.15	0.691	11.894	0.482	0	0	0	test	ELISPOT	Positive	1
I	A*11:01	ALHYQQELK	ALYYQQELK	ALHYQQELK	0.494	0.425	ALYYQQELK	0.142	0.729	ALYYQQELK	1.695	0.459	51.527	0.431	0	0	0	test	ELISPOT	Negative	0
I	A*11:01	AQALADLAGFK	AQALEDLAGFK	ALADLAGFK	1.465	0.136	AQADLAGFK	1.975	0.085	ALEDLAGFK	1.359		14.353	0.383	1	1	0	valid	biological activity	Negative	0
I	A*11:01	AQGTGVLGSK	AQGTEVLGSK	AQGTGVLSK	0.838	0.279	AQGTEVLSK	1.292	0.163	AQGTEVLSK	0.495		72.064	0.404	0	1	0	train	multimer/tetramer	Negative	0
I	A*11:01	AQLQGYERK	DQLQGYERK	AQLQGYERK	0.563	0.39	DQLQGYERK	4.373	0.015	DQLQGYERK	1.08	0.349	41.669	0.433	0	0	0	test	ELISPOT	Negative	0
I	A*11:01	ASAWRNIAAR	ASAGRNIAAR	ASAWNIAAR	1.418	0.143	ASAGNIAAR	1.059	0.207	ASAGNIAAR	5.572		61.815	0.392	1	1	0	train	biological activity	Negative	0
I	A*11:01	ASCSRSLGR	ASCSRRLGR	ASCSRSLGR	0.734	0.318	ASCSRRLGR	1.475	0.135	ASCSRRLGR	0.89	0.621	88.049	0.429	0	0	0	test	multimer/tetramer	Positive	1
I	A*11:01	ASENAIMWK	ASENAIVWK	ASENAIMWK	0.314	0.549	ASENAIVWK	0.335	0.533	ASENAIVWK	0.137	0.456	11.079	0.456	0	0	0	test	ELISPOT	Negative	0
I	A*11:01	ASIRVALSR	ASIQVALSR	ASIRVALSR	0.13	0.752	ASIQVALSR	0.112	0.779	ASIQVALSR	0.172	0.465	7.096	0.497	0	0	0	test	multimer/tetramer	Positive	1
I	A*11:01	ASIRVALSRK	ASIQVALSRK	ASIRVALSK	0.239	0.618	ASIQVALSK	0.104	0.789	ASIQVALSK	0.561		7.096	0.47	0	0	0	train	multimer/tetramer	Positive	1
I	A*11:01	ASISSFLLVR	ASISSSLLVR	ASISSFLLR	0.398	0.484	ASISSSLLR	0.348	0.523	ASISSSLLR	0.22		16.86	0.443	1	1	0	train	biological activity	Negative	0
I	A*11:01	ASLAPECGFGR	AALAPECGFGR	ASLAPGFGR	0.907	0.252	AALAPGFGR	2.142	0.075	AALAPGFGR	1.528		99.226	0.404	0	1	0	train	multimer/tetramer	Negative	0
I	A*11:01	ASLDGASLEK	ASPDGASLEK	ASLDGSLEK	0.039	0.888	ASDGASLEK	0.312	0.55	ASPDGSLEK	0.183		20.685	0.542	1	0	0	train	ELISPOT	Negative	0
I	A*11:01	ASMSGRWK	ATMSGRWK	ASMSGRW-K	1.532	0.128	ATMSGRW-K	0.782	0.301	ATMSGRW-K	25.406		76.403	0.371	0	0	0	train	multimer/tetramer	Negative	0
I	A*11:01	ASMSGRWKR	ATMSGRWKR	ASMSGRWKR	0.138	0.737	ATMSGRWKR	0.044	0.88	ATMSGRWKR	0.786	0.672	73.723	0.491	0	1	0	train	multimer/tetramer	Negative	0
I	A*11:01	ASMSGRWKRK	ATMSGRWKRK	ASMSGRWKK	0.147	0.722	ATMSGRWKK	0.061	0.858	ATMSGRWKK	0.932		73.723	0.488	0	1	0	train	multimer/tetramer	Negative	0
I	A*11:01	ASNASSAAK	ASNAPSAAK	ASNASSAAK	0.063	0.855	ASNAPSAAK	0.015	0.942	ASNAPSAAK	0.202	0.532	35.385	0.525	1	1	1	train	multimer/tetramer	Positive	1
I	A*11:01	ASREVLAVK	ASREVLAVE	ASREVLAVK	0.261	0.599	ASREVLAVE	10.268	0.001	ASREVLAVE	0.271	0.412	48.165	0.489	0	0	0	test	ELISPOT	Negative	0
I	A*11:01	ASSSSCQLK	ASSSSSQLK	ASSSSCQLK	0.153	0.712	ASSSSSQLK	0.038	0.89	ASSSSSQLK	0.21	0.515	73.503	0.502	0	0	0	test	multimer/tetramer	Positive-Low	1
I	A*11:01	ASVNYSIKK	SEVNYSIKT	ASVNYSIKK	0.013	0.947	SEVNYSIKT	33.5	0.0	SEVNYSIKT	0.006	0.28	1.23	0.572	0	0	0	test	ICS	Positive	1
I	A*11:01	ASVTHSVDK	ASVTRSVDK	ASVTHSVDK	0.183	0.672	ASVTRSVDK	0.386	0.493	ASVTRSVDK	0.063	0.41	39.276	0.496	0	1	0	train	multimer/tetramer	Negative	0
I	A*11:01	ASWYRIYSK	ASWYRIYTK	ASWYRIYSK	0.032	0.905	ASWYRIYTK	0.027	0.915	ASWYRIYTK	0.054	0.47	17.223	0.525	0	1	0	valid	multimer/tetramer	Negative	0
I	A*11:01	ATAASSSSLEK	ATAASSSSLEK	ATASSSLEK	0.04	0.886	ATASSSLEK	0.04	0.886	ATASSSLEK	0.203		88.125	0.519	0	0	0	train	multimer/tetramer	Positive-Low	1
I	A*11:01	ATAERSRHHR	ATAERSRHQR	ATAESRHHR	0.668	0.343	ATAESRHQR	0.463	0.444	ATAESRHQR	1.796		89.454	0.426	1	1	0	train	multimer/tetramer	Negative	0
I	A*11:01	ATKPAQNALEK	ATKPARNALEK	ATKPAQLEK	0.092	0.8	ATKPAALEK	0.132	0.748	ATKPARLEK	0.826		80.152	0.511	1	1	0	valid	multimer/tetramer	Negative	0
I	A*11:01	ATLALKQFVRR	ATLTLKQFVRR	ATLAQFVRR	1.372	0.15	ATLTQFVRR	1.388	0.148	ATLTQFVRR	1.354		63.574	0.377	0	0	0	train	biological activity	Positive	1
I	A*11:01	ATLNSFIHVR	ATLNSFIHVL	ATLNSFIHR	0.175	0.684	ATLNSFIHL	8.637	0.002	ATLNSFIHL	0.099		66.506	0.514	1	1	0	train	multimer/tetramer	Negative	0
I	A*11:01	ATNAKDSSSR	ATNARDSSSR	ATAKDSSSR	0.803	0.294	ATNADSSSR	0.915	0.249	ATARDSSSR	1.575		99.562	0.403	1	1	1	train	ELISPOT	Negative	0
I	A*11:01	ATPGRFLDIIK	ATPGRLLDIIK	ATPGRFLIK	1.075	0.203	ATPGRLLIK	1.028	0.216	ATPGRLLIK	0.647		91.688	0.391	0	1	0	train	multimer/tetramer	Negative	0
I	A*11:01	ATRINPWVEK	AIRINPWVEK	ATINPWVEK	0.019	0.932	AIINPWVEK	0.113	0.777	AIINPWVEK	0.212		14.144	0.534	0	0	0	train	ELISA	Negative	0
I	A*11:01	ATSPASASK	ATSPASASF	ATSPASASK	0.006	0.975	ATSPASASF	2.756	0.045	ATSPASASF	0.045	0.658	24.386	0.625	1	0	0	train	ELISPOT	Positive	1
I	A*11:01	AVGSYVYSVAK	AVGSHVYSVAK	AVGSYSVAK	0.484	0.431	AVGSHVVAK	0.35	0.521	AVGSHSVAK	0.291		5.48	0.431	1	1	0	train	biological activity	Negative	0
I	A*11:01	AVSQTRLLMK	AVGQTRLLMK	AVSQTLLMK	0.134	0.743	AVGQTLLMK	0.28	0.579	AVGQTLLMK	0.176		37.671	0.514	0	0	0	test	ELISPOT	Negative	0
I	A*11:01	AVSSCILAK	AVSSCILAM	AVSSCILAK	0.025	0.919	AVSSCILAM	4.427	0.015	AVSSCILAM	0.003	0.306	33.222	0.551	0	1	0	train	multimer/tetramer	Negative	0
I	A*11:01	CAYMQMLRK	RAYMQMLRK	CAYMQMLRK	0.808	0.292	RAYMQMLRK	0.084	0.812	RAYMQMLRK	0.683	0.414	5.226	0.431	0	0	0	test	multimer/tetramer	Positive	1
I	A*11:01	CILGKLFTK	CILGELFTK	CILGKLFTK	0.279	0.581	CILGELFTK	0.387	0.493	CILGELFTK	0.021	0.294	8.6	0.461	1	0	1	train	ELISPOT	Positive	1
I	A*11:01	CILGKLFTKK	CILGELFTKK	CILGKLFTK	1.908	0.091	CILGELFTK	1.817	0.098	CILGELFTK	0.466		8.6	0.365	1	0	0	valid	ELISPOT	Positive	1
I	A*11:01	CTAYMQMLR	CRAYMQMLR	CTAYMQMLR	0.948	0.239	CRAYMQMLR	12.191	0.001	CRAYMQMLR	0.209	0.438	9.524	0.414	0	0	0	test	multimer/tetramer	Positive	1
I	A*11:01	DTWPWQVLSK	ETWPWQVLSK	DTWPQVLSK	0.942	0.241	ETWPQVLSK	0.305	0.556	ETWPQVLSK	1.376		81.616	0.396	0	0	0	valid	biological activity	Positive	1
I	A*11:01	ELMTYEVYK	EHMTYEVYK	ELMTYEVYK	0.856	0.272	EHMTYEVYK	4.923	0.011	EHMTYEVYK	0.139	0.245	1.902	0.411	0	0	0	test	cytometric bead array	Positive-Low	1
I	A*11:01	ESMETVPFK	ESMETVPFT	ESMETVPFK	0.161	0.702	ESMETVPFT	18.0	0.0	ESMETVPFT	0.062	0.38	2.738	0.511	0	0	0	test	ELISPOT	Positive	1
I	A*11:01	ETFSVTETNK	ETFSGTETNK	ETFSVTTNK	0.543	0.4	ETFSGTTNK	0.383	0.496	ETFSGTTNK	0.236		69.063	0.424	0	0	0	test	multimer/tetramer	Positive	1
I	A*11:01	FISNTVFRK	FMSNTVFRK	FISNTVFRK	0.199	0.65	FMSNTVFRK	0.552	0.395	FMSNTVFRK	0.074	0.256	6.54	0.475	1	1	0	valid	multimer/tetramer	Positive-Low	1
I	A*11:01	FLYVLGRKK	FLYVVGRKK	FLYVLGRKK	1.847	0.096	FLYVVGRKK	1.457	0.137	FLYVVGRKK	6.264	0.321	5.153	0.366	1	1	0	train	biological activity	Negative	0
I	A*11:01	FSYSDLSRK	FSYSDLSRE	FSYSDLSRK	0.182	0.674	FSYSDLSRE	14.765	0.0	FSYSDLSRE	0.999	0.273	5.165	0.505	0	0	0	test	ELISPOT	Negative	0
I	A*11:01	FTANPPSQTK	CTANPPSQTK	FTNPPSQTK	0.08	0.818	CTAPPSQTK	0.152	0.713	CTNPPSQTK	0.686		42.284	0.537	1	0	0	valid	multimer/tetramer	Negative	0
I	A*11:01	FTVPNLLPR	FTVPNLLPK	FTVPNLLPR	0.408	0.477	FTVPNLLPK	0.073	0.837	FTVPNLLPK	0.203	0.445	15.068	0.455	0	1	0	train	multimer/tetramer	Negative	0
I	A*11:01	GACCPVCLK	GACCPVCLQ	GACCPVCLK	1.524	0.129	GACCPVCLQ	18.816	0.0	GACCPVCLQ	0.1	0.516	66.243	0.377	0	1	0	train	multimer/tetramer	Negative	0
I	A*11:01	GAFMRPITLK	GALMRPITLK	GAMRPITLK	0.148	0.72	GAMRPITLK	0.169	0.692	GAMRPITLK	0.171		69.624	0.485	1	0	0	train	multimer/tetramer	Negative	0
I	A*11:01	GFTVPNLLPR	GFTVPNLLPK	GTVPNLLPR	0.587	0.378	GTVPNLLPK	0.105	0.788	GTVPNLLPK	2.815		15.068	0.435	0	1	0	train	multimer/tetramer	Negative	0
I	A*11:01	GLGSPTVYK	GLGSPTVHK	GLGSPTVYK	0.073	0.837	GLGSPTVHK	0.109	0.782	GLGSPTVHK	0.014	0.421	18.987	0.514	1	1	0	train	multimer/tetramer	Negative	0
I	A*11:01	GLYLELTPK	GLYLELTRK	GLYLELTPK	0.624	0.361	GLYLELTRK	0.58	0.381	GLYLELTRK	0.082	0.342	40.367	0.428	1	1	0	train	biological activity	Negative	0
I	A*11:01	GMMSGEPLYVK	GMMSGEPLHVK	GSGEPLYVK	0.823	0.286	GMMEPLHVK	0.572	0.386	GSGEPLHVK	0.724		1.314	0.402	0	0	0	test	multimer/tetramer	Positive-Low	1
I	A*11:01	GMNSIEPAK	EMNSIEPAK	GMNSIEPAK	0.541	0.401	EMNSIEPAK	1.523	0.129	EMNSIEPAK	0.975	0.278	80.768	0.431	0	1	0	train	multimer/tetramer	Negative	0
I	A*11:01	GPVDKIVLQK	DPVDKIVLQK	GVDKIVLQK	0.31	0.552	DVDKIVLQK	2.437	0.058	DVDKIVLQK	2.281		46.854	0.467	0	0	0	train	multimer/tetramer	Positive-Low	1
I	A*11:01	GQFEPLETTAK	GQFEPSETTAK	GQFEPTTAK	0.374	0.502	GQFEPTTAK	0.405	0.48	GQFEPTTAK	0.663		89.853	0.441	1	1	0	train	biological activity	Negative	0
I	A*11:01	GQKQFIHLK	GEKQFIHLK	GQKQFIHLK	0.268	0.591	GEKQFIHLK	2.874	0.041	GEKQFIHLK	0.101	0.28	7.206	0.46	0	0	0	test	cytometric bead array	Positive-Low	1
I	A*11:01	GSLHSGTAK	GFLHSGTAK	GSLHSGTAK	0.104	0.789	GFLHSGTAK	3.615	0.024	GFLHSGTAK	0.14	0.458	21.684	0.503	0	1	0	train	ELISA	Negative	0
I	A*11:01	GSLLSATEK	GSLLAATEK	GSLLSATEK	0.134	0.745	GSLLAATEK	0.172	0.688	GSLLAATEK	0.113	0.359	41.131	0.497	0	0	0	test	biological activity	Negative	0
I	A*11:01	GSNNLILIY	GSNNLILIL	GSNNLILIY	0.396	0.485	GSNNLILIL	7.445	0.004	GSNNLILIL	0.192	0.333	16.929	0.546	1	0	0	train	multimer/tetramer	Negative	0
I	A*11:01	GSSFHALEEK	GSSFYALEEK	GSFHALEEK	0.405	0.48	GSFYALEEK	0.735	0.317	GSFYALEEK	0.763		10.751	0.443	1	1	0	valid	biological activity	Negative	0
I	A*11:01	GSTEQCAFCK	GSTERCAFCK	GSTEQAFCK	1.653	0.114	GSTERAFCK	2.528	0.053	GSTERAFCK	1.698		82.113	0.373	0	1	0	train	multimer/tetramer	Negative	0
I	A*11:01	GSYVYSVAK	GSHVYSVAK	GSYVYSVAK	0.035	0.897	GSHVYSVAK	0.16	0.704	GSHVYSVAK	0.013	0.332	5.48	0.526	1	1	0	valid	biological activity	Negative	0
I	A*11:01	GTILNFLRH	GPILNFLRH	GTILNFLRH	1.068	0.205	GPILNFLRH	12.607	0.001	GPILNFLRH	0.116	0.357	44.167	0.402	0	0	0	test	ELISPOT	Negative	0
I	A*11:01	GTKAATAAAR	GTEAATAAAR	GTAATAAAR	1.905	0.091	GTAATAAAR	1.903	0.092	GTAATAAAR	2.562		90.432	0.362	0	1	0	train	multimer/tetramer	Negative	0
I	A*11:01	GTRVRAMTIYK	GTRVRAMAIYK	GTRAMTIYK	1.531	0.128	GTRAMAIYK	2.048	0.08	GTRAMAIYK	1.968		0.439	0.376	0	0	0	train	ELISPOT	Negative	0
I	A*11:01	GTSSLIIYK	GTSSLFIYK	GTSSLIIYK	0.003	0.986	GTSSLFIYK	0.003	0.985	GTSSLFIYK	0.001	0.22	2.13	0.55	0	1	0	train	multimer/tetramer	Negative	0
I	A*11:01	GTSSLIIYKN	GTSSLFIYKN	GTSSLIIYK	0.701	0.329	GTSSLFIYK	0.849	0.275	GTSSLFIYK	1.069		2.13	0.418	0	1	0	train	multimer/tetramer	Negative	0
I	A*11:01	GTVQTGMDTSK	GTVQTGVDTSK	GTVQTGMSK	0.318	0.545	GTVQTGVSK	0.308	0.553	GTVQTGVSK	1.476		90.82	0.455	0	1	0	train	multimer/tetramer	Negative	0
I	A*11:01	GTWNRGSSER	GTWNPGSSER	GTWNGSSER	0.748	0.313	GTWPGSSER	0.244	0.614	GTWNGSSER	5.806		91.89	0.404	0	0	0	train	biological activity	Positive	1
I	A*11:01	GVADVLLYR	GVADALLYR	GVADVLLYR	0.021	0.926	GVADALLYR	0.039	0.887	GVADALLYR	0.004	0.378	0.026	0.53	1	1	0	train	ELISPOT	Positive	1
I	A*11:01	GVCNLDEHLK	GVCNLDEQLK	GVCNLEHLK	1.039	0.213	GVCNLEQLK	1.55	0.126	GVCNLEQLK	0.222		80.084	0.405	1	1	0	train	multimer/tetramer	Negative	0
I	A*11:01	GVLPNYSEGK	GVLPNYSEGT	GVLPNYSEK	0.381	0.497	GVLPNYSET	51.25	0.0	GVLPNYSET	0.559		98.091	0.47	1	0	0	valid	multimer/tetramer	Negative	0
I	A*11:01	HIFKICGQHTK	HIFKICRQHTK	HIFKGQHTK	0.606	0.369	HIFKIQHTK	1.198	0.178	HIFKRQHTK	2.43		92.672	0.425	1	1	0	train	multimer/tetramer	Negative	0
I	A*11:01	HIIRLMLEY	HIIRLMLKY	HIIRLMLEY	0.9	0.254	HIIRLMLKY	1.024	0.217	HIIRLMLKY	1.554	0.204	5.741	0.396	1	1	0	valid	multimer/tetramer	Positive	1
I	A*11:01	HINTVMEVK	HKNTVMEVK	HINTVMEVK	0.363	0.511	HKNTVMEVK	7.837	0.003	HKNTVMEVK	0.119	0.274	8.313	0.457	1	0	1	train	ELISPOT	Negative	0
I	A*11:01	HIVRIGDLK	HIIRIGDLK	HIVRIGDLK	0.697	0.331	HIIRIGDLK	0.406	0.479	HIIRIGDLK	1.485	0.273	48.857	0.413	0	1	0	train	multimer/tetramer	Negative	0
I	A*11:01	HIVTYYPGK	HIVTYYSGK	HIVTYYPGK	0.914	0.25	HIVTYYSGK	1.167	0.184	HIVTYYSGK	0.054	0.291	31.342	0.409	0	1	0	train	multimer/tetramer	Negative	0
I	A*11:01	HLHNYALYY	HLHNYALSY	HLHNYALYY	0.901	0.254	HLHNYALSY	1.369	0.151	HLHNYALSY	0.822	0.346	15.346	0.402	0	0	0	test	ELISPOT	Negative	0
I	A*11:01	HLNRAMLHK	HLNRATLHK	HLNRAMLHK	0.198	0.651	HLNRATLHK	0.201	0.647	HLNRATLHK	0.628	0.417	17.911	0.474	1	1	1	valid	ELISPOT	Negative	0
I	A*11:01	HTAKDSFECK	HTAKDPFECK	HTAKDSFEK	0.45	0.452	HTADPFECK	0.237	0.62	HTAKDPFEK	0.88		92.706	0.447	1	0	0	train	ELISPOT	Negative	0
I	A*11:01	HTFNCRMFMK	HTFNCRMLMK	HTFNRMFMK	0.277	0.582	HTFNRMLMK	0.209	0.642	HTFNRMLMK	0.238		20.781	0.465	0	1	0	train	ELISA	Negative	0
I	A*11:01	HTIPQAYWTK	HTIPQAHWTK	HTIPQAYTK	0.088	0.805	HTIPQAHTK	0.069	0.846	HTIPQAHTK	0.328		61.971	0.505	1	0	0	train	ELISPOT	Negative	0
I	A*11:01	IASSSSCQLK	IASSSSSQLK	IASSSSQLK	1.358	0.152	ISSSSSQLK	0.826	0.284	IASSSSQLK	3.283		73.503	0.373	0	0	0	train	multimer/tetramer	Positive	1
I	A*11:01	IAVSSCILAK	IAVSSCILAM	IAVSSILAK	0.988	0.227	IVSSCILAM	26.6	0.0	IAVSSILAM	1.321		33.222	0.412	0	1	0	train	multimer/tetramer	Negative	0
I	A*11:01	IELMTYEVYK	IEHMTYEVYK	ILMTYEVYK	1.721	0.107	IEMTYEVYK	7.865	0.003	IHMTYEVYK	0.818		1.902	0.379	0	0	0	train	multimer/tetramer	Positive-Low	1
I	A*11:01	IIQEYKKFTK	IIQEYKKFRK	IIQEKKFTK	1.316	0.159	IIQEYKFRK	2.26	0.068	IIQEKKFRK	0.452		92.094	0.391	0	1	0	train	multimer/tetramer	Negative	0
I	A*11:01	ILSETFQLLK	ILSETFQLLI	ILSETQLLK	0.675	0.34	ILSEFQLLI	32.0	0.0	ILSETQLLI	0.762		15.956	0.432	0	0	0	train	cytometric bead array	Positive-Low	1
I	A*11:01	IQASMFDQK	IQAGMFDQK	IQASMFDQK	0.806	0.293	IQAGMFDQK	0.904	0.253	IQAGMFDQK	0.552	0.287	36.89	0.407	1	1	0	train	biological activity	Negative	0
I	A*11:01	IQVKTLMVK	IQVKTQMVK	IQVKTLMVK	0.854	0.273	IQVKTQMVK	0.903	0.253	IQVKTQMVK	0.387	0.258	20.49	0.407	0	1	0	train	multimer/tetramer	Negative	0
I	A*11:01	ISNEINWPEK	ISDEINWPEK	ISNEINPEK	0.756	0.31	ISDEINPEK	1.306	0.161	ISDEINPEK	0.6		90.897	0.412	0	1	0	train	multimer/tetramer	Negative	0
I	A*11:01	ITAEIFMEK	ITAETFMEK	ITAEIFMEK	0.007	0.968	ITAETFMEK	0.013	0.948	ITAETFMEK	0.004	0.209	0.399	0.539	1	1	0	train	ELISPOT	Negative	0
I	A*11:01	ITKPNVIIK	TTKPNVIIK	ITKPNVIIK	0.115	0.774	TTKPNVIIK	0.052	0.869	TTKPNVIIK	0.076	0.322	1.428	0.5	0	0	0	test	ELISPOT	Negative	0
I	A*11:01	ITMQLMNREK	ITMQLMKREK	ITMQLMNEK	0.635	0.357	ITMQLMREK	1.193	0.179	ITMQLMKEK	0.737		55.14	0.427	0	1	0	train	multimer/tetramer	Negative	0
I	A*11:01	ITMTDNQRK	ITLTDNQRK	ITMTDNQRK	0.205	0.644	ITLTDNQRK	0.404	0.48	ITLTDNQRK	0.642	0.315	25.029	0.471	1	1	0	train	biological activity	Negative	0
I	A*11:01	ITNQMSIDK	ITNQMSIDE	ITNQMSIDK	0.246	0.613	ITNQMSIDE	22.833	0.0	ITNQMSIDE	0.242	0.336	15.343	0.492	1	0	1	train	ELISPOT	Negative	0
I	A*11:01	ITSFIIERK	ITGFIIERK	ITSFIIERK	0.135	0.742	ITGFIIERK	0.369	0.507	ITGFIIERK	0.057	0.138	6.54	0.514	1	0	1	valid	ELISPOT	Negative	0
I	A*11:01	ITSSAELLK	ITSSAELFK	ITSSAELLK	0.109	0.783	ITSSAELFK	0.079	0.821	ITSSAELFK	0.173	0.286	26.642	0.507	1	0	1	train	ELISPOT	Negative	0
I	A*11:01	IVTYYPGKK	IVTYYSGKK	IVTYYPGKK	1.175	0.182	IVTYYSGKK	1.478	0.134	IVTYYSGKK	0.146	0.344	33.654	0.394	0	1	0	valid	multimer/tetramer	Negative	0
I	A*11:01	KAEDLGMLLK	KAEDRGMLLK	KAEDGMLLK	0.559	0.392	KAEDGMLLK	0.616	0.365	KAEDGMLLK	0.405		62.087	0.419	0	1	0	train	ELISA	Negative	0
I	A*11:01	KAIANRIKFK	KAIANRIKSK	KAIANRIFK	0.886	0.26	KAIANRISK	1.088	0.2	KAIANRISK	1.318		7.302	0.4	1	0	0	train	ELISPOT	Negative	0
I	A*11:01	KALLKQLLK	KALLKRLLK	KALLKQLLK	0.224	0.63	KALLKRLLK	0.55	0.397	KALLKRLLK	0.316	0.282	38.727	0.477	0	0	0	test	ELISPOT	Negative	0
I	A*11:01	KANRNLARK	NANRNLARK	KANRNLARK	0.514	0.414	NANRNLARK	1.832	0.097	NANRNLARK	1.329	0.454	79.337	0.435	1	0	1	train	ELISPOT	Negative	0
I	A*11:01	KASENAIMWK	KASENAIVWK	KASENAIMK	0.479	0.434	KASEAIVWK	0.592	0.376	KASENAIVK	0.561		11.079	0.432	0	0	0	train	ELISPOT	Negative	0
I	A*11:01	KDALPGVYQK	KDDLPGVYQK	KALPGVYQK	0.145	0.725	KDLPGVYQK	2.689	0.047	KDLPGVYQK	1.572		70.376	0.489	0	0	0	train	ELISPOT	Negative	0
I	A*11:01	KETHLGKVSR	KETHLGKVSL	KTHLGKVSR	1.76	0.103	KTHLGKVSL	21.35	0.0	KTHLGKVSL	14.217		92.661	0.398	0	0	0	train	biological activity	Positive	1
I	A*11:01	KGDADVSVPK	KGDVDVSVPK	KGADVSVPK	0.84	0.278	KGVDVSVPK	1.15	0.187	KGVDVSVPK	1.202		85.4	0.401	0	1	0	train	multimer/tetramer	Negative	0
I	A*11:01	KIFIEWLK	KIFIEWMK	KIF-IEWLK	1.761	0.103	KIF-IEWMK	2.179	0.073	KIF-IEWMK	15.669		40.569	0.365	1	0	1	train	ELISPOT	Negative	0
I	A*11:01	KIIQEYKKFTK	KIIQEYKKFRK	KIIQEKFTK	0.843	0.277	KIIQEKFRK	1.362	0.152	KIIQEKFRK	0.592		95.78	0.414	0	1	0	train	multimer/tetramer	Negative	0
I	A*11:01	KINEVKTRK	KINEVETRK	KINEVKTRK	0.069	0.847	KINEVETRK	0.074	0.834	KINEVETRK	0.176	0.208	12.643	0.516	1	0	1	train	ELISPOT	Negative	0
I	A*11:01	KIQVKTLMVK	KIQVKTQMVK	KIQKTLMVK	0.821	0.286	KIQKTQMVK	0.869	0.267	KIQKTQMVK	0.205		62.535	0.41	0	1	0	train	multimer/tetramer	Negative	0
I	A*11:01	KITDFGRAK	KITDFGLAK	KITDFGRAK	0.243	0.615	KITDFGLAK	0.04	0.886	KITDFGLAK	0.19	0.351	3.368	0.488	1	1	0	train	ELISA	Positive	1
I	A*11:01	KIVEAQSGVK	EIVEAQSGVK	KIVEAQSVK	0.868	0.267	EIVEAQSVK	4.352	0.016	EIVEAQSVK	3.229		87.918	0.399	1	1	0	train	biological activity	Negative	0
I	A*11:01	KIYRRQIFK	KIYRRQVFK	KIYRRQIFK	0.037	0.894	KIYRRQVFK	0.043	0.881	KIYRRQVFK	0.193	0.284	0.172	0.523	1	1	0	train	multimer/tetramer	Positive-Low	1
I	A*11:01	KLAAHLRRK	ELAAHLRRK	KLAAHLRRK	0.667	0.343	ELAAHLRRK	2.108	0.077	ELAAHLRRK	0.928	0.29	75.263	0.414	1	1	0	train	biological activity	Negative	0
I	A*11:01	KLASVTHSVDK	KLASVTRSVDK	KLASVTHSK	0.687	0.335	KLASVTRSK	1.365	0.151	KLASVTRSK	1.541		39.276	0.439	0	1	0	train	multimer/tetramer	Negative	0
I	A*11:01	KLDSVCLLK	KLDSACLLK	KLDSVCLLK	0.483	0.432	KLDSACLLK	0.548	0.397	KLDSACLLK	0.132	0.41	51.218	0.43	1	1	0	train	biological activity	Negative	0
I	A*11:01	KLGFSHFGNK	KLGFSHFGNI	KLFSHFGNK	1.52	0.129	KLFSHFGNI	33.0	0.0	KLFSHFGNI	1.222		65.659	0.391	0	0	0	train	multimer/tetramer	Positive-Low	1
I	A*11:01	KLGSMQPRHLK	KPGSMQPRHLK	KSMQPRHLK	0.354	0.518	KSMQPRHLK	0.377	0.5	KSMQPRHLK	5.545		5.38	0.444	1	1	0	train	biological activity	Negative	0
I	A*11:01	KLSRFSLAR	KLSRFPLAR	KLSRFSLAR	0.733	0.318	KLSRFPLAR	0.484	0.431	KLSRFPLAR	0.76	0.493	79.079	0.421	1	1	0	train	biological activity	Negative	0
I	A*11:01	KMTVVILQK	KMTVVVLQK	KMTVVILQK	0.172	0.688	KMTVVVLQK	0.194	0.656	KMTVVVLQK	0.126	0.197	22.106	0.481	1	0	1	train	ELISPOT	Negative	0
I	A*11:01	KQESDWNVLK	KQESDWKVLK	KQSDWNVLK	0.438	0.459	KQSDWKVLK	0.535	0.404	KQSDWKVLK	0.933		88.771	0.446	0	0	0	train	biological activity	Negative	0
I	A*11:01	KQLLKGVQK	KRLLKGVQK	KQLLKGVQK	0.387	0.492	KRLLKGVQK	5.182	0.01	KRLLKGVQK	0.524	0.268	32.644	0.451	0	0	0	test	ELISPOT	Negative	0
I	A*11:01	KQLYRVFQK	KELYRVFQK	KQLYRVFQK	0.166	0.695	KELYRVFQK	2.072	0.079	KELYRVFQK	0.06	0.294	1.471	0.481	1	0	0	valid	multimer/tetramer	Negative	0
I	A*11:01	KSLVAQADK	KSLEAQADK	KSLVAQADK	0.98	0.229	KSLEAQADK	0.372	0.504	KSLEAQADK	2.78	0.412	65.788	0.4	0	1	0	train	multimer/tetramer	Negative	0
I	A*11:01	KSMLRNERQFK	KFMLRNERQFK	KSMNERQFK	0.885	0.26	KFMNERQFK	5.786	0.007	KFMNERQFK	3.359		95.251	0.398	0	1	0	train	multimer/tetramer	Negative	0
I	A*11:01	KSSSIYSIVK	KSSSIYSIVN	KSSSISIVK	0.291	0.568	KSSSISIVN	38.0	0.0	KSSSISIVN	0.164		5.78	0.552	1	0	0	train	ELISPOT	Negative	0
I	A*11:01	KSYPEDRDFR	KRYPEDRDFR	KSYPERDFR	1.302	0.161	KRYPDRDFR	11.815	0.001	KRYPERDFR	5.59		87.339	0.402	0	0	0	train	multimer/tetramer	Positive-Low	1
I	A*11:01	KTDIDLAVDK	KTDIDLAVDE	KTIDLAVDK	0.186	0.669	KTIDLAVDE	21.5	0.0	KTIDLAVDE	0.559		49.827	0.504	0	0	0	valid	ELISPOT	Positive	1
I	A*11:01	KTDRSAAGRK	KTDPSAAGRK	KTDRSAAGK	0.704	0.328	KTDPSAARK	0.154	0.711	KTDPSAAGK	4.598		76.12	0.422	0	0	0	train	multimer/tetramer	Positive	1
I	A*11:01	KTDTGVHATLK	KTDPGVHATLK	KTDTGVHLK	0.17	0.69	KTDPGVHLK	0.06	0.859	KTDPGVHLK	0.263		59.448	0.492	1	0	0	train	multimer/tetramer	Negative	0
I	A*11:01	KTLKINEVK	KTLKINEVE	KTLKINEVK	0.144	0.726	KTLKINEVE	10.265	0.001	KTLKINEVE	0.232	0.18	20.67	0.515	1	0	1	train	ELISPOT	Negative	0
I	A*11:01	KTLMVKVMR	KTQMVKVMR	KTLMVKVMR	0.407	0.479	KTQMVKVMR	0.465	0.443	KTQMVKVMR	0.221	0.373	12.565	0.457	0	1	0	train	multimer/tetramer	Negative	0
I	A*11:01	KTLPEMRAY	KTLPEMRAH	KTLPEMRAY	0.295	0.565	KTLPEMRAH	1.306	0.161	KTLPEMRAH	1.039	0.368	63.752	0.488	1	1	0	train	biological activity	Negative	0
I	A*11:01	KTLQHWPHIVR	KTLQHWPHIIR	KTLQPHIVR	0.913	0.25	KTLQPHIIR	1.063	0.206	KTLQPHIIR	1.482		97.281	0.394	0	1	0	train	multimer/tetramer	Negative	0
I	A*11:01	KTLTSVFQK	ETLTSVFQK	KTLTSVFQK	0.004	0.981	ETLTSVFQK	0.089	0.802	ETLTSVFQK	0.001	0.289	0.302	0.542	1	0	1	train	ELISPOT	Positive	1
I	A*11:01	KTLTSVFQKK	ETLTSVFQKK	KTLTSVFQK	0.054	0.866	ETLTSVFQK	0.713	0.325	ETLTSVFQK	0.069		0.302	0.518	1	0	0	valid	ELISPOT	Positive	1
I	A*11:01	KTMCECMSFY	KTMCECMSSY	KTMECMSFY	1.452	0.138	KTMECMSSY	1.509	0.13	KTMECMSSY	1.779		42.87	0.376	1	0	0	train	ELISPOT	Negative	0
I	A*11:01	KTSDVNSLVGK	KTSDVNSSVGK	KTSDSLVGK	0.054	0.866	KTSDVSVGK	0.067	0.849	KTSDSSVGK	0.115		40.622	0.519	1	1	0	train	biological activity	Negative	0
I	A*11:01	KTTLVYPATEK	KTTVVYPATEK	KTVYPATEK	0.265	0.595	KTVYPATEK	0.252	0.608	KTVYPATEK	1.346		87.609	0.46	0	1	0	train	multimer/tetramer	Negative	0
I	A*11:01	KTVSYGAKK	KTVSSGAKK	KTVSYGAKK	0.036	0.896	KTVSSGAKK	0.036	0.896	KTVSSGAKK	0.092	0.308	2.251	0.529	0	0	0	test	cytometric bead array	Positive-Low	1
I	A*11:01	KVFEHVGSR	KVSEHVGSR	KVFEHVGSR	0.115	0.774	KVSEHVGSR	0.319	0.545	KVSEHVGSR	0.138	0.445	0.834	0.502	1	1	0	train	multimer/tetramer	Positive-Low	1
I	A*11:01	KVIQASMFDQK	KVIQAGMFDQK	KVIQASMQK	0.088	0.804	KVIQAGMQK	0.117	0.771	KVIQAGMQK	0.85		78.985	0.514	1	1	0	valid	biological activity	Negative	0
I	A*11:01	KVSTVWSVIK	KLSTVWSVIK	KVSTVSVIK	0.281	0.579	KLSTVSVIK	1.013	0.22	KLSTVSVIK	0.165		80.954	0.463	0	0	0	train	multimer/tetramer	Positive-Low	1
I	A*11:01	LGSLHSGTAK	LGFLHSGTAK	LSLHSGTAK	1.333	0.156	LGFHSGTAK	2.935	0.038	LFLHSGTAK	3.793		21.684	0.378	0	1	0	train	ELISA	Negative	0
I	A*11:01	LIPFMPFLIK	LIPFMPLLIK	LIPFPFLIK	1.716	0.107	LIPFMPLLK	1.587	0.121	LIPFPLLIK	0.312		59.741	0.372	0	0	0	test	ELISPOT	Negative	0
I	A*11:01	LIQRINLKK	LIQRINLRK	LIQRINLKK	0.256	0.604	LIQRINLRK	0.338	0.53	LIQRINLRK	0.704	0.264	54.628	0.465	1	1	0	train	biological activity	Negative	0
I	A*11:01	LIYWNPFHR	AKYWKPFHR	LIYWNPFHR	0.416	0.473	AKYWKPFHR	3.019	0.036	AKYWKPFHR	0.16	0.615	0.539	0.461	1	0	0	train	multimer/tetramer	Negative	0
I	A*11:01	LLLDIVAPK	LLLDILAPK	LLLDIVAPK	0.552	0.395	LLLDILAPK	0.606	0.369	LLLDILAPK	0.188	0.308	23.783	0.424	1	0	1	train	multimer/tetramer	Positive	1
I	A*11:01	LLYPHSLSSK	LLYPHGLSSK	LLYPHSLSK	0.376	0.501	LLYPHGLSK	0.411	0.476	LLYPHGLSK	1.337		99.542	0.453	1	1	0	train	biological activity	Negative	0
I	A*11:01	LQARSFDLQK	LRARSFDLQK	LQARSFLQK	1.368	0.151	LARSFDLQK	4.934	0.011	LRARSFLQK	5.649		63.85	0.384	0	0	0	train	ELISPOT	Positive	1
I	A*11:01	LQREQQHLK	LQREQRHLK	LQREQQHLK	1.107	0.195	LQREQRHLK	2.221	0.07	LQREQRHLK	13.682	0.401	76.021	0.391	1	1	0	train	biological activity	Negative	0
I	A*11:01	LRILKVTEFK	LRILKETEFK	LILKVTEFK	1.857	0.095	LILKETEFK	2.17	0.073	LILKETEFK	5.507		0.212	0.372	0	1	0	valid	ELISA	Positive	1
I	A*11:01	LSETFQLLK	LSETFQLLI	LSETFQLLK	0.544	0.4	LSETFQLLI	23.2	0.0	LSETFQLLI	0.28	0.267	15.956	0.444	0	0	0	test	cytometric bead array	Positive-Low	1
I	A*11:01	LSHSFNWRK	SSHSFNWRK	LSHSFNWRK	0.313	0.55	SSHSFNWRK	0.033	0.903	SSHSFNWRK	0.635	0.374	18.3	0.454	1	1	0	train	multimer/tetramer	Negative	0
I	A*11:01	LSSFRIHER	LSPFRIHER	LSSFRIHER	1.796	0.1	LSPFRIHER	3.051	0.035	LSPFRIHER	0.916	0.497	59.163	0.393	1	1	0	valid	biological activity	Negative	0
I	A*11:01	LSSSGAPSLK	LSSSGAPSPK	LSSSGPSLK	0.756	0.31	LSSSGPSPK	0.803	0.294	LSSSGPSPK	1.228		67.561	0.413	1	1	0	train	biological activity	Negative	0
I	A*11:01	LSSWHTPTLQK	PSSWHSPLLQS	LSSTPTLQK	0.377	0.501	SSWSPLLQS	50.0	0.0	PSSSPLLQS	2.965		6.781	0.488	1	0	0	train	multimer/tetramer	Negative	0
I	A*11:01	LSVSDSHVYK	LSVSDRHVYK	LVSDSHVYK	0.158	0.706	LVSDRHVYK	0.488	0.429	LVSDRHVYK	0.623		0.199	0.501	1	0	0	train	multimer/tetramer	Negative	0
I	A*11:01	LSVTHMTSR	LGVTHMTSR	LSVTHMTSR	1.61	0.119	LGVTHMTSR	6.04	0.007	LGVTHMTSR	0.442	0.47	44.503	0.382	0	1	0	train	multimer/tetramer	Negative	0
I	A*11:01	LSYNSHYSR	LSYNSHYFR	LSYNSHYSR	0.473	0.438	LSYNSHYFR	0.339	0.53	LSYNSHYFR	0.481	0.522	18.737	0.435	1	0	1	train	ELISPOT	Negative	0
I	A*11:01	LSYSIDFGDK	LAYSIDFGDK	LSYSIDFGK	1.466	0.136	LAYSIDFGK	2.481	0.055	LAYSIDFGK	1.617		93.021	0.382	0	0	0	test	multimer/tetramer	Positive	1
I	A*11:01	LTEAPLNPK	LTEAPLNPK	LTEAPLNPK	0.212	0.639	LTEAPLNPK	0.212	0.639	LTEAPLNPK	0.392	0.312	75.906	0.469	0	0	0	test	multimer/tetramer	Positive-High	1
I	A*11:01	LTHKQELQAVK	LTHKQGLQAVK	LTHKQELQK	1.912	0.091	LTHKQGLQK	1.433	0.141	LTHKQGLQK	8.315		95.271	0.369	1	1	0	train	biological activity	Negative	0
I	A*11:01	LTLSGFFLR	LTLSGFSLR	LTLSGFFLR	0.313	0.55	LTLSGFSLR	0.489	0.428	LTLSGFSLR	0.039	0.498	9.651	0.455	1	1	0	train	biological activity	Negative	0
I	A*11:01	LTPKWSEKYSK	LTRKWSEKYSK	LTWSEKYSK	1.512	0.13	LTWSEKYSK	1.537	0.127	LTWSEKYSK	3.8		99.716	0.369	1	1	0	train	biological activity	Negative	0
I	A*11:01	LTSLSGIAHK	LTSLSGIAQK	LTLSGIAHK	0.342	0.527	LTLSGIAQK	0.245	0.614	LTLSGIAQK	0.853		9.706	0.463	1	1	0	train	biological activity	Negative	0
I	A*11:01	LVANFSQIK	LVANFSQIE	LVANFSQIK	0.227	0.627	LVANFSQIE	20.2	0.0	LVANFSQIE	0.283	0.375	7.019	0.495	1	0	1	train	ELISPOT	Negative	0
I	A*11:01	LVKFPEMFQK	PVKFPEMFQK	LVFPEMFQK	0.275	0.584	PVFPEMFQK	1.324	0.158	PVFPEMFQK	0.754		51.925	0.468	1	0	0	valid	ELISPOT	Negative	0
I	A*11:01	MAVGISHLK	MAVGISDLK	MAVGISHLK	0.192	0.66	MAVGISDLK	0.819	0.287	MAVGISDLK	0.177	0.43	3.832	0.491	1	1	0	train	multimer/tetramer	Negative	0
I	A*11:01	MLSSHIATK	MLSSPDAPK	MLSSHIATK	0.292	0.567	MLSSPDAPK	0.77	0.305	MLSSPDAPK	0.177	0.378	0.767	0.485	1	0	0	train	multimer/tetramer	Negative	0
I	A*11:01	MMSGEPLYVK	MMSGEPLHVK	MMSGEPLYK	0.807	0.292	MSGEPLHVK	0.694	0.332	MMSGEPLHK	1.587		1.314	0.405	0	0	0	train	multimer/tetramer	Positive-Low	1
I	A*11:01	MSFYLREQGK	MSSYLREQGK	MSFYLREQK	1.58	0.122	MSYLREQGK	2.178	0.073	MSSYLREQK	6.753		93.669	0.373	1	0	0	train	ELISPOT	Negative	0
I	A*11:01	MSGEPLYVK	MSGEPLHVK	MSGEPLYVK	0.162	0.701	MSGEPLHVK	0.143	0.729	MSGEPLHVK	0.068	0.333	1.314	0.484	0	0	0	test	multimer/tetramer	Positive-Low	1
I	A*11:01	MSRFVQGLSK	MSRFVQDLSK	MSFVQGLSK	0.684	0.336	MSFVQDLSK	1.267	0.167	MSFVQDLSK	5.32		93.251	0.42	0	0	0	test	cytometric bead array	Positive-High	1
I	A*11:01	MTFLGGNLVK	MTFLGGNPVK	MTFGGNLVK	0.147	0.721	MTFGGNPVK	0.258	0.601	MTFGGNPVK	0.267		14.916	0.499	1	0	0	train	ELISPOT	Negative	0
I	A*11:01	MTSLHLTTR	MTPLHLTTR	MTSLHLTTR	0.555	0.394	MTPLHLTTR	1.176	0.182	MTPLHLTTR	0.155	0.462	32.041	0.451	1	1	0	train	multimer/tetramer	Negative	0
I	A*11:01	MTVARSLVK	MTVARSSVK	MTVARSLVK	0.207	0.643	MTVARSSVK	0.511	0.416	MTVARSSVK	0.508	0.369	30.074	0.475	1	1	0	train	biological activity	Negative	0
I	A*11:01	MVSWLPGGRK	MASWLPGGRK	MSWLPGGRK	1.068	0.205	MSWLPGGRK	1.303	0.161	MSWLPGGRK	4.777		47.052	0.383	0	0	0	valid	biological activity	Positive	1
I	A*11:01	NGTSSLIIYK	NGTSSLFIYK	NTSSLIIYK	0.298	0.562	NTSSLFIYK	0.382	0.497	NTSSLFIYK	0.595		2.13	0.464	0	1	0	train	multimer/tetramer	Negative	0
I	A*11:01	NIYVDALFK	NIYVDALLK	NIYVDALFK	0.297	0.562	NIYVDALLK	0.338	0.531	NIYVDALLK	0.168	0.329	0.685	0.462	1	1	0	train	multimer/tetramer	Negative	0
I	A*11:01	NLWIPSSSLAK	NLWIPSSSLAE	NLWSSSLAK	1.94	0.088	NLWSSSLAE	52.5	0.0	NLWSSSLAE	4.077		89.88	0.388	1	1	0	train	biological activity	Negative	0
I	A*11:01	NLWPVPHGLK	NLWPVPHGLE	NLWPVPHLK	0.767	0.306	NLWPVPHLE	23.8	0.0	NLWPVPHLE	3.104		91.365	0.431	1	0	0	train	multimer/tetramer	Negative	0
I	A*11:01	NVYEVVNSK	NVYEVVNPK	NVYEVVNSK	0.065	0.853	NVYEVVNPK	0.078	0.823	NVYEVVNPK	0.041	0.28	22.692	0.526	1	1	0	train	biological activity	Negative	0
I	A*11:01	NVYEVVNSKK	NVYEVVNPKK	NVYEVVSKK	0.429	0.465	NVYEVVNKK	0.432	0.463	NVYEVVPKK	0.19		22.692	0.452	1	1	0	train	biological activity	Negative	0
I	A*11:01	NVYEVVNSKKK	NVYEVVNPKKK	NVYEVVNSK	0.876	0.264	NVYEVVNKK	0.918	0.248	NVYEVVNPK	1.188		22.692	0.408	1	1	0	train	biological activity	Negative	0
I	A*11:01	PSYNAHYRK	PSYNAHYPK	PSYNAHYRK	1.422	0.143	PSYNAHYPK	0.983	0.228	PSYNAHYPK	0.924	0.39	46.628	0.385	0	0	0	test	ELISPOT	Negative	0
I	A*11:01	QALADLAGFK	QALEDLAGFK	QALADLAFK	1.651	0.114	QALEDLAFK	1.898	0.092	QALEDLAFK	3.515		14.353	0.374	1	1	0	train	biological activity	Negative	0
I	A*11:01	QALRFYDYK	QALRFHDYK	QALRFYDYK	0.849	0.275	QALRFHDYK	0.818	0.288	QALRFHDYK	0.317	0.373	8.529	0.401	1	0	1	valid	ELISPOT	Negative	0
I	A*11:01	QLFNCQALQK	QLFNCQALRK	QLFNQALQK	0.489	0.428	QLFNQALRK	0.838	0.279	QLFNQALRK	3.599		92.502	0.434	1	0	0	valid	ELISPOT	Negative	0
I	A*11:01	QLFSLPPVLR	QLFSQPPVLR	QLFSPPVLR	0.591	0.376	QLFSPPVLR	0.58	0.382	QLFSPPVLR	0.602		87.475	0.416	0	1	0	train	multimer/tetramer	Negative	0
I	A*11:01	QLLKGVQKK	RLLKGVQKK	QLLKGVQKK	0.332	0.535	RLLKGVQKK	0.162	0.7	RLLKGVQKK	3.56	0.401	50.454	0.454	0	0	0	test	ELISPOT	Positive	1
I	A*11:01	QLQREQQHLK	QLQREQRHLK	QLQEQQHLK	1.271	0.166	QLQEQRHLK	1.992	0.084	QLQEQRHLK	7.748		76.021	0.385	1	1	0	train	biological activity	Negative	0
I	A*11:01	QLTSLSGIAHK	QLTSLSGIAQK	QSLSGIAHK	0.657	0.348	QSLSGIAQK	0.406	0.479	QSLSGIAQK	3.878		9.706	0.427	1	1	0	valid	biological activity	Negative	0
I	A*11:01	QNGTSSLIIYK	QNGTSSLFIYK	QTSSLIIYK	0.297	0.563	QTSSLFIYK	0.444	0.456	QTSSLFIYK	1.038		2.13	0.464	0	1	0	train	multimer/tetramer	Negative	0
I	A*11:01	QSANLVNPK	RSANLVNPK	QSANLVNPK	0.122	0.764	RSANLVNPK	0.039	0.889	RSANLVNPK	0.135	0.389	23.673	0.5	1	1	0	train	multimer/tetramer	Negative	0
I	A*11:01	QSAYCGWKVRK	QSAYRGWKVRK	QSAGWKVRK	1.811	0.099	QSAGWKVRK	1.793	0.1	QSAGWKVRK	5.114		52.946	0.363	1	1	0	train	biological activity	Negative	0
I	A*11:01	QVAEKMEKK	QVAEKMEKR	QVAEKMEKK	0.15	0.716	QVAEKMEKR	1.085	0.201	QVAEKMEKR	0.426	0.216	49.246	0.503	1	1	0	train	biological activity	Negative	0
I	A*11:01	RAIGWQDLAR	RAIGWQDRAR	RAIGWQLAR	1.622	0.118	RAIGWQDAR	3.358	0.029	RAIGWQRAR	2.528		85.409	0.389	0	0	0	valid	biological activity	Positive	1
I	A*11:01	RAIGWQDLARK	RAIGWQDRARK	RAIGDLARK	0.875	0.264	RAIGWQARK	1.287	0.164	RAIGDRARK	1.208		95.334	0.415	0	0	0	valid	biological activity	Positive	1
[truncated: 2,264 more rows]
