# Supplementary material for: NeoPrecis: enhancing immunotherapy response prediction through integration of qualified immunogenicity and clonality-aware neoantigen landscapes
Source: Nat Commun. 2026 Jan 23;17:1966. doi: 10.1038/s41467-026-68651-6 (PMC12932759; doi:10.1038/s41467-026-68651-6)
Supplement: Supplementary file 6 — Supplementary Data 4 [file 41467_2026_68651_MOESM6_ESM.csv]

MHC	gene	allele	benefitScore
I	A	A*30:01	5.777
I	A	A*31:01	5.676
I	A	A*74:01	5.234
I	A	A*33:03	5.22
I	A	A*03:01	5.143
I	A	A*03:05	5.143
I	A	A*03:02	5.141
I	A	A*33:01	5.124
I	A	A*68:01	5.09
I	A	A*68:12	5.09
I	A	A*11:01	5.047
I	A	A*11:02	5.047
I	A	A*34:02	4.831
I	A	A*32:01	4.796
I	A	A*66:03	4.727
I	A	A*66:01	4.697
I	A	A*24:07	4.691
I	A	A*24:02	4.664
I	A	A*24:05	4.664
I	A	A*24:261	4.664
I	A	A*11:162	4.63
I	A	A*32:04	4.592
I	A	A*34:01	4.51
I	A	A*23:01	4.494
I	A	A*23:17	4.494
I	A	A*02:03	4.437
I	A	A*24:03	4.433
I	A	A*02:08	4.417
I	A	A*26:03	4.332
I	A	A*02:245	4.33
I	A	A*02:06	4.326
I	A	A*68:02	4.325
I	A	A*02:01	4.32
I	A	A*02:09	4.32
I	A	A*02:24	4.32
I	A	A*02:256	4.32
I	A	A*02:266	4.32
I	A	A*02:30	4.32
I	A	A*02:327	4.32
I	A	A*02:346	4.32
I	A	A*26:01	4.318
I	A	A*02:338	4.286
I	A	A*25:01	4.273
I	A	A*02:04	4.261
I	A	A*02:05	4.249
I	A	A*02:07	4.221
I	A	A*02:11	4.207
I	A	A*02:10	4.192
I	A	A*69:01	4.152
I	A	A*02:02	4.092
I	A	A*36:01	4.035
I	A	A*01:03	4.02
I	A	A*01:01	3.949
I	A	A*01:09	3.949
I	A	A*01:100	3.949
I	A	A*01:132	3.949
I	A	A*01:144	3.949
I	A	A*30:02	3.8
I	A	A*30:04	3.799
I	A	A*80:01	3.616
I	A	A*01:02	3.315
I	A	A*29:01	3.091
I	A	A*29:02	3.091
I	B	B*44:02	5.984
I	B	B*44:27	5.984
I	B	B*44:05	5.934
I	B	B*44:04	5.892
I	B	B*44:29	5.785
I	B	B*41:02	5.695
I	B	B*44:03	5.681
I	B	B*41:01	5.554
I	B	B*45:01	5.539
I	B	B*44:08	5.511
I	B	B*27:02	5.466
I	B	B*50:02	5.454
I	B	B*27:03	5.435
I	B	B*40:01	5.391
I	B	B*27:01	5.352
I	B	B*08:01	5.313
I	B	B*44:46	5.293
I	B	B*27:09	5.29
I	B	B*37:01	5.251
I	B	B*37:04	5.21
I	B	B*27:05	5.182
I	B	B*40:02	5.173
I	B	B*40:06	5.09
I	B	B*27:04	5.028
I	B	B*40:19	5.02
I	B	B*07:04	5.004
I	B	B*57:01	4.984
I	B	B*40:03	4.976
I	B	B*50:01	4.967
I	B	B*58:01	4.917
I	B	B*57:06	4.9
I	B	B*14:01	4.899
I	B	B*14:02	4.899
I	B	B*57:03	4.87
I	B	B*49:01	4.867
I	B	B*27:10	4.787
I	B	B*47:01	4.787
I	B	B*07:02	4.715
I	B	B*48:01	4.599
I	B	B*73:01	4.564
I	B	B*13:01	4.556
I	B	B*53:01	4.556
I	B	B*38:02	4.515
I	B	B*18:01	4.501
I	B	B*15:10	4.493
I	B	B*39:09	4.458
I	B	B*18:03	4.44
I	B	B*07:05	4.406
I	B	B*07:06	4.406
I	B	B*15:09	4.392
I	B	B*58:02	4.379
I	B	B*55:01	4.313
I	B	B*13:02	4.287
I	B	B*54:01	4.229
I	B	B*39:01	4.199
I	B	B*42:01	4.132
I	B	B*15:17	4.132
I	B	B*39:10	4.132
I	B	B*07:09	4.123
I	B	B*13:67	4.108
I	B	B*38:01	4.107
I	B	B*15:03	4.085
I	B	B*39:06	4.079
I	B	B*44:06	4.056
I	B	B*56:04	4.025
I	B	B*81:01	3.999
I	B	B*15:04	3.967
I	B	B*46:01	3.967
I	B	B*78:01	3.941
I	B	B*15:07	3.939
I	B	B*51:07	3.929
I	B	B*56:03	3.928
I	B	B*35:08	3.928
I	B	B*07:14	3.917
I	B	B*15:18	3.907
I	B	B*39:05	3.88
I	B	B*35:01	3.871
I	B	B*35:42	3.871
I	B	B*15:11	3.816
I	B	B*51:22	3.812
I	B	B*56:01	3.812
I	B	B*51:02	3.782
I	B	B*15:25	3.743
I	B	B*15:27	3.742
I	B	B*51:09	3.693
I	B	B*35:03	3.646
I	B	B*15:21	3.554
I	B	B*15:02	3.515
I	B	B*51:01	3.49
I	B	B*51:193	3.49
I	B	B*51:08	3.425
I	B	B*35:02	3.378
I	B	B*35:12	3.378
I	B	B*15:01	3.323
I	B	B*52:01	3.292
I	C	C*06:02	4.997
I	C	C*04:03	4.669
I	C	C*14:02	4.543
I	C	C*14:03	4.543
I	C	C*06:06	4.512
I	C	C*01:02	4.492
I	C	C*08:02	4.473
I	C	C*05:01	4.456
I	C	C*05:05	4.456
I	C	C*07:04	4.431
I	C	C*07:19	4.428
I	C	C*15:02	4.386
I	C	C*15:13	4.386
I	C	C*07:01	4.348
I	C	C*07:06	4.348
I	C	C*07:16	4.348
I	C	C*07:18	4.348
I	C	C*15:11	4.331
I	C	C*17:01	4.319
I	C	C*17:03	4.319
I	C	C*07:02	4.292
I	C	C*04:01	4.248
I	C	C*18:01	4.235
I	C	C*15:04	4.202
I	C	C*16:02	4.165
I	C	C*16:01	4.13
I	C	C*15:06	4.108
I	C	C*03:02	4.049
I	C	C*15:05	4.039
I	C	C*02:02	4.02
I	C	C*02:10	4.02
I	C	C*12:03	4.0
I	C	C*12:02	3.972
I	C	C*03:03	3.946
I	C	C*03:04	3.946
I	C	C*16:04	3.942
I	C	C*08:01	3.736
I	C	C*08:03	3.736
I	C	C*03:08	3.581
II	DP	DPA1*02:01_DPB1*16:01	6.445
II	DP	DPA1*02:01_DPB1*19:01	6.407
II	DP	DPA1*02:02_DPB1*19:01	6.288
II	DP	DPA1*01:03_DPB1*19:01	6.265
II	DP	DPA1*02:01_DPB1*13:01	6.222
II	DP	DPA1*02:02_DPB1*13:01	6.138
II	DP	DPA1*01:03_DPB1*16:01	6.104
II	DP	DPA1*02:01_DPB1*21:01	6.055
II	DP	DPA1*01:03_DPB1*13:01	6.04
II	DP	DPA1*02:01_DPB1*26:01	6.028
II	DP	DPA1*02:02_DPB1*17:01	6.002
II	DP	DPA1*02:01_DPB1*131:01	5.976
II	DP	DPA1*02:01_DPB1*17:01	5.976
II	DP	DPA1*01:03_DPB1*21:01	5.948
II	DP	DPA1*02:01_DPB1*06:01	5.944
II	DP	DPA1*02:02_DPB1*06:01	5.936
II	DP	DPA1*01:03_DPB1*17:01	5.924
II	DP	DPA1*02:01_DPB1*11:01	5.89
II	DP	DPA1*02:02_DPB1*10:01	5.887
II	DP	DPA1*02:01_DPB1*09:01	5.88
II	DP	DPA1*02:01_DPB1*10:01	5.88
II	DP	DPA1*02:01_DPB1*01:01	5.849
II	DP	DPA1*01:03_DPB1*09:01	5.83
II	DP	DPA1*01:03_DPB1*10:01	5.83
II	DP	DPA1*01:04_DPB1*10:01	5.83
II	DP	DPA1*02:01_DPB1*05:01	5.774
II	DP	DPA1*02:02_DPB1*01:01	5.762
II	DP	DPA1*01:03_DPB1*93:01	5.732
II	DP	DPA1*03:03_DPB1*01:01	5.722
II	DP	DPA1*01:03_DPB1*06:01	5.708
II	DP	DPA1*01:04_DPB1*06:01	5.708
II	DP	DPA1*03:01_DPB1*02:01	5.703
II	DP	DPA1*02:02_DPB1*05:01	5.693
II	DP	DPA1*01:03_DPB1*02:01	5.655
II	DP	DPA1*01:04_DPB1*02:01	5.655
II	DP	DPA1*01:03_DPB1*02:02	5.655
II	DP	DPA1*04:01_DPB1*05:01	5.646
II	DP	DPA1*01:03_DPB1*01:01	5.635
II	DP	DPA1*04:01_DPB1*02:02	5.634
II	DP	DPA1*01:03_DPB1*05:01	5.622
II	DP	DPA1*01:03_DPB1*11:01	5.505
II	DP	DPA1*01:03_DPB1*26:01	5.5
II	DP	DPA1*03:01_DPB1*11:01	5.458
II	DP	DPA1*02:01_DPB1*03:01	5.443
II	DP	DPA1*02:01_DPB1*104:01	5.443
II	DP	DPA1*02:01_DPB1*124:01	5.443
II	DP	DPA1*02:01_DPB1*14:01	5.437
II	DP	DPA1*02:02_DPB1*03:01	5.371
II	DP	DPA1*02:02_DPB1*104:01	5.371
II	DP	DPA1*02:02_DPB1*02:02	5.335
II	DP	DPA1*02:02_DPB1*02:01	5.32
II	DP	DPA1*02:01_DPB1*20:01	5.308
II	DP	DPA1*03:01_DPB1*04:02	5.294
II	DP	DPA1*03:01_DPB1*105:01	5.294
II	DP	DPA1*03:01_DPB1*80:01	5.294
II	DP	DPA1*03:03_DPB1*04:02	5.294
II	DP	DPA1*02:01_DPB1*35:01	5.285
II	DP	DPA1*02:01_DPB1*02:02	5.275
II	DP	DPA1*02:01_DPB1*02:01	5.252
II	DP	DPA1*03:02_DPB1*04:02	5.222
II	DP	DPA1*01:03_DPB1*03:01	5.169
II	DP	DPA1*01:03_DPB1*104:01	5.169
II	DP	DPA1*01:03_DPB1*124:01	5.169
II	DP	DPA1*01:03_DPB1*78:01	5.169
II	DP	DPA1*01:04_DPB1*03:01	5.169
II	DP	DPA1*01:03_DPB1*15:01	5.156
II	DP	DPA1*01:04_DPB1*15:01	5.156
II	DP	DPA1*01:08_DPB1*15:01	5.156
II	DP	DPA1*01:03_DPB1*35:01	5.154
II	DP	DPA1*01:03_DPB1*04:02	5.14
II	DP	DPA1*01:03_DPB1*105:01	5.14
II	DP	DPA1*01:03_DPB1*51:01	5.14
II	DP	DPA1*01:03_DPB1*80:01	5.14
II	DP	DPA1*01:08_DPB1*04:02	5.14
II	DP	DPA1*04:01_DPB1*04:02	5.125
II	DP	DPA1*04:01_DPB1*105:01	5.125
II	DP	DPA1*01:03_DPB1*20:01	5.118
II	DP	DPA1*01:03_DPB1*50:01	5.102
II	DP	DPA1*01:03_DPB1*14:01	5.087
II	DP	DPA1*03:01_DPB1*40:01	5.083
II	DP	DPA1*03:02_DPB1*04:01	4.996
II	DP	DPA1*01:03_DPB1*04:01	4.985
II	DP	DPA1*01:03_DPB1*23:01	4.985
II	DP	DPA1*01:04_DPB1*04:01	4.985
II	DP	DPA1*02:01_DPB1*15:01	4.883
II	DP	DPA1*01:03_DPB1*18:01	4.862
II	DP	DPA1*02:01_DPB1*18:01	4.862
II	DP	DPA1*02:02_DPB1*15:01	4.833
II	DP	DPA1*02:01_DPB1*04:02	4.722
II	DP	DPA1*02:01_DPB1*105:01	4.722
II	DP	DPA1*02:01_DPB1*51:01	4.722
II	DP	DPA1*02:02_DPB1*04:02	4.614
II	DP	DPA1*02:01_DPB1*04:01	4.574
II	DP	DPA1*02:01_DPB1*23:01	4.574
II	DP	DPA1*02:02_DPB1*04:01	4.495
II	DQ	DQA1*01:02_DQB1*05:04	6.166
II	DQ	DQA1*01:02_DQB1*05:52	6.166
II	DQ	DQA1*01:01_DQB1*05:52	6.153
II	DQ	DQA1*03:01_DQB1*05:02	6.075
II	DQ	DQA1*03:02_DQB1*05:02	6.075
II	DQ	DQA1*05:01_DQB1*05:02	5.995
II	DQ	DQA1*05:05_DQB1*05:02	5.995
II	DQ	DQA1*01:02_DQB1*05:02	5.917
II	DQ	DQA1*01:01_DQB1*05:02	5.866
II	DQ	DQA1*01:04_DQB1*05:02	5.866
II	DQ	DQA1*06:01_DQB1*05:02	5.86
II	DQ	DQA1*01:02_DQB1*03:02	5.859
II	DQ	DQA1*01:03_DQB1*05:02	5.852
II	DQ	DQA1*05:01_DQB1*05:52	5.845
II	DQ	DQA1*05:05_DQB1*05:52	5.845
II	DQ	DQA1*01:01_DQB1*03:02	5.813
II	DQ	DQA1*01:04_DQB1*03:02	5.813
II	DQ	DQA1*01:05_DQB1*03:02	5.813
II	DQ	DQA1*02:01_DQB1*05:02	5.772
II	DQ	DQA1*03:01_DQB1*03:05	5.769
II	DQ	DQA1*03:01_DQB1*03:02	5.766
II	DQ	DQA1*03:02_DQB1*03:02	5.766
II	DQ	DQA1*03:03_DQB1*03:02	5.766
II	DQ	DQA1*04:01_DQB1*06:03	5.738
II	DQ	DQA1*05:01_DQB1*05:01	5.699
II	DQ	DQA1*05:05_DQB1*05:01	5.699
II	DQ	DQA1*01:02_DQB1*03:04	5.667
II	DQ	DQA1*03:01_DQB1*05:04	5.666
II	DQ	DQA1*03:01_DQB1*05:01	5.657
II	DQ	DQA1*03:02_DQB1*05:01	5.657
II	DQ	DQA1*03:03_DQB1*05:01	5.657
II	DQ	DQA1*01:02_DQB1*02:01	5.634
II	DQ	DQA1*01:02_DQB1*02:02	5.634
II	DQ	DQA1*02:01_DQB1*05:01	5.628
II	DQ	DQA1*04:01_DQB1*05:01	5.611
II	DQ	DQA1*05:01_DQB1*04:02	5.601
II	DQ	DQA1*05:05_DQB1*04:01	5.601
II	DQ	DQA1*05:05_DQB1*04:02	5.601
II	DQ	DQA1*03:01_DQB1*06:03	5.588
II	DQ	DQA1*03:03_DQB1*06:03	5.588
II	DQ	DQA1*04:01_DQB1*03:02	5.577
II	DQ	DQA1*04:01_DQB1*04:02	5.561
II	DQ	DQA1*04:02_DQB1*04:02	5.561
II	DQ	DQA1*04:04_DQB1*04:02	5.561
II	DQ	DQA1*05:01_DQB1*03:05	5.557
II	DQ	DQA1*05:01_DQB1*02:01	5.55
II	DQ	DQA1*05:01_DQB1*02:02	5.55
II	DQ	DQA1*05:05_DQB1*02:01	5.55
II	DQ	DQA1*05:05_DQB1*02:02	5.55
II	DQ	DQA1*01:01_DQB1*03:03	5.54
II	DQ	DQA1*01:04_DQB1*03:03	5.54
II	DQ	DQA1*01:01_DQB1*04:02	5.536
II	DQ	DQA1*01:04_DQB1*04:02	5.536
II	DQ	DQA1*04:01_DQB1*05:03	5.533
II	DQ	DQA1*06:01_DQB1*03:02	5.521
II	DQ	DQA1*05:01_DQB1*06:03	5.505
II	DQ	DQA1*05:05_DQB1*06:03	5.505
II	DQ	DQA1*05:09_DQB1*06:03	5.505
II	DQ	DQA1*04:01_DQB1*02:01	5.503
II	DQ	DQA1*04:01_DQB1*02:02	5.503
II	DQ	DQA1*01:03_DQB1*05:01	5.492
II	DQ	DQA1*03:01_DQB1*03:04	5.486
II	DQ	DQA1*02:01_DQB1*04:01	5.484
II	DQ	DQA1*02:01_DQB1*04:02	5.484
II	DQ	DQA1*06:01_DQB1*05:01	5.481
II	DQ	DQA1*01:02_DQB1*03:03	5.477
II	DQ	DQA1*01:01_DQB1*05:03	5.473
II	DQ	DQA1*01:04_DQB1*05:03	5.473
II	DQ	DQA1*01:02_DQB1*05:03	5.471
II	DQ	DQA1*04:01_DQB1*03:05	5.442
II	DQ	DQA1*01:02_DQB1*03:01	5.433
II	DQ	DQA1*01:02_DQB1*05:01	5.425
II	DQ	DQA1*04:01_DQB1*06:04	5.417
II	DQ	DQA1*03:01_DQB1*05:03	5.413
II	DQ	DQA1*03:02_DQB1*05:03	5.413
II	DQ	DQA1*03:03_DQB1*05:03	5.413
II	DQ	DQA1*01:03_DQB1*02:01	5.411
II	DQ	DQA1*01:03_DQB1*02:02	5.411
II	DQ	DQA1*01:01_DQB1*05:01	5.405
II	DQ	DQA1*01:05_DQB1*05:01	5.405
II	DQ	DQA1*01:03_DQB1*03:01	5.404
II	DQ	DQA1*05:01_DQB1*03:02	5.394
II	DQ	DQA1*05:03_DQB1*03:02	5.394
II	DQ	DQA1*05:05_DQB1*03:02	5.394
II	DQ	DQA1*05:09_DQB1*03:02	5.394
II	DQ	DQA1*01:01_DQB1*03:01	5.382
II	DQ	DQA1*01:01_DQB1*03:19	5.382
II	DQ	DQA1*01:04_DQB1*03:01	5.382
II	DQ	DQA1*01:04_DQB1*03:19	5.382
II	DQ	DQA1*01:05_DQB1*03:01	5.382
II	DQ	DQA1*01:05_DQB1*03:19	5.382
II	DQ	DQA1*06:01_DQB1*04:01	5.375
II	DQ	DQA1*06:01_DQB1*04:02	5.375
II	DQ	DQA1*05:01_DQB1*06:04	5.361
II	DQ	DQA1*05:05_DQB1*06:04	5.361
II	DQ	DQA1*05:01_DQB1*05:03	5.355
II	DQ	DQA1*05:05_DQB1*05:03	5.355
II	DQ	DQA1*01:03_DQB1*03:03	5.344
II	DQ	DQA1*01:02_DQB1*04:02	5.343
II	DQ	DQA1*01:03_DQB1*03:02	5.329
II	DQ	DQA1*01:10_DQB1*03:02	5.329
II	DQ	DQA1*02:01_DQB1*03:02	5.324
II	DQ	DQA1*02:01_DQB1*02:05	5.293
II	DQ	DQA1*02:01_DQB1*05:03	5.278
II	DQ	DQA1*03:01_DQB1*02:01	5.275
II	DQ	DQA1*03:01_DQB1*02:02	5.275
II	DQ	DQA1*03:02_DQB1*02:01	5.275
II	DQ	DQA1*03:02_DQB1*02:02	5.275
II	DQ	DQA1*03:03_DQB1*02:01	5.275
II	DQ	DQA1*03:03_DQB1*02:02	5.275
II	DQ	DQA1*02:01_DQB1*06:04	5.272
II	DQ	DQA1*01:01_DQB1*06:03	5.266
II	DQ	DQA1*01:04_DQB1*06:03	5.266
II	DQ	DQA1*01:05_DQB1*06:03	5.266
II	DQ	DQA1*02:01_DQB1*02:01	5.25
II	DQ	DQA1*02:01_DQB1*02:02	5.25
II	DQ	DQA1*03:01_DQB1*04:02	5.224
II	DQ	DQA1*03:03_DQB1*04:01	5.224
II	DQ	DQA1*03:03_DQB1*04:02	5.224
II	DQ	DQA1*01:03_DQB1*05:03	5.201
II	DQ	DQA1*01:01_DQB1*02:01	5.201
II	DQ	DQA1*01:01_DQB1*02:02	5.201
II	DQ	DQA1*01:04_DQB1*02:01	5.201
II	DQ	DQA1*01:04_DQB1*02:02	5.201
II	DQ	DQA1*01:05_DQB1*02:01	5.201
II	DQ	DQA1*01:05_DQB1*02:02	5.201
II	DQ	DQA1*02:01_DQB1*06:03	5.172
II	DQ	DQA1*01:03_DQB1*04:02	5.168
II	DQ	DQA1*01:10_DQB1*04:02	5.168
II	DQ	DQA1*02:01_DQB1*06:02	5.139
II	DQ	DQA1*05:01_DQB1*02:05	5.127
II	DQ	DQA1*03:01_DQB1*06:04	5.122
II	DQ	DQA1*03:03_DQB1*06:04	5.122
II	DQ	DQA1*04:01_DQB1*06:02	5.098
II	DQ	DQA1*03:01_DQB1*03:03	5.049
II	DQ	DQA1*03:02_DQB1*03:03	5.049
II	DQ	DQA1*03:03_DQB1*03:03	5.049
II	DQ	DQA1*01:01_DQB1*06:09	5.041
II	DQ	DQA1*01:05_DQB1*06:09	5.041
II	DQ	DQA1*02:01_DQB1*06:09	5.038
II	DQ	DQA1*05:01_DQB1*06:02	5.029
II	DQ	DQA1*05:05_DQB1*06:02	5.029
II	DQ	DQA1*05:01_DQB1*06:01	5.015
II	DQ	DQA1*05:05_DQB1*06:01	5.015
II	DQ	DQA1*01:02_DQB1*06:02	5.015
II	DQ	DQA1*05:01_DQB1*03:04	5.008
II	DQ	DQA1*04:02_DQB1*06:01	5.004
II	DQ	DQA1*01:02_DQB1*06:03	4.964
II	DQ	DQA1*06:01_DQB1*06:01	4.952
II	DQ	DQA1*03:01_DQB1*06:02	4.942
II	DQ	DQA1*03:02_DQB1*06:02	4.942
II	DQ	DQA1*03:03_DQB1*06:02	4.942
II	DQ	DQA1*02:01_DQB1*06:01	4.919
II	DQ	DQA1*04:04_DQB1*03:03	4.912
II	DQ	DQA1*01:03_DQB1*06:09	4.899
II	DQ	DQA1*01:03_DQB1*06:02	4.89
II	DQ	DQA1*05:01_DQB1*03:03	4.882
II	DQ	DQA1*05:05_DQB1*03:03	4.882
II	DQ	DQA1*01:03_DQB1*06:03	4.871
II	DQ	DQA1*01:10_DQB1*06:03	4.871
II	DQ	DQA1*05:05_DQB1*06:09	4.859
II	DQ	DQA1*06:01_DQB1*03:01	4.833
II	DQ	DQA1*02:01_DQB1*03:03	4.828
II	DQ	DQA1*04:01_DQB1*03:01	4.827
II	DQ	DQA1*04:01_DQB1*03:19	4.827
II	DQ	DQA1*04:02_DQB1*03:01	4.827
II	DQ	DQA1*06:01_DQB1*02:01	4.827
II	DQ	DQA1*01:01_DQB1*06:04	4.787
II	DQ	DQA1*03:01_DQB1*06:09	4.787
II	DQ	DQA1*03:02_DQB1*06:09	4.787
II	DQ	DQA1*03:03_DQB1*06:09	4.787
II	DQ	DQA1*05:01_DQB1*03:01	4.78
II	DQ	DQA1*05:03_DQB1*03:01	4.78
II	DQ	DQA1*05:05_DQB1*03:01	4.78
II	DQ	DQA1*05:05_DQB1*03:19	4.78
II	DQ	DQA1*05:09_DQB1*03:01	4.78
II	DQ	DQA1*01:03_DQB1*06:04	4.756
II	DQ	DQA1*01:02_DQB1*06:09	4.747
II	DQ	DQA1*01:03_DQB1*06:01	4.741
II	DQ	DQA1*01:02_DQB1*06:01	4.727
II	DQ	DQA1*01:01_DQB1*06:02	4.67
II	DQ	DQA1*01:04_DQB1*06:02	4.67
II	DQ	DQA1*01:05_DQB1*06:02	4.67
II	DQ	DQA1*01:01_DQB1*06:01	4.668
II	DQ	DQA1*01:04_DQB1*06:01	4.668
II	DQ	DQA1*01:05_DQB1*06:01	4.668
II	DQ	DQA1*03:01_DQB1*03:01	4.641
II	DQ	DQA1*03:02_DQB1*03:01	4.641
II	DQ	DQA1*03:03_DQB1*03:01	4.641
II	DQ	DQA1*02:01_DQB1*03:01	4.622
II	DQ	DQA1*01:02_DQB1*06:04	4.498
II	DQ	DQA1*01:06_DQB1*06:04	4.498
II	DQ	DQA1*03:01_DQB1*06:01	4.487
II	DR	DRB1*11:03	7.307
II	DR	DRB1*11:02	7.017
II	DR	DRB1*13:01	7.017
II	DR	DRB1*08:01	6.865
II	DR	DRB1*11:14	6.863
II	DR	DRB1*13:02	6.863
II	DR	DRB1*13:104	6.819
II	DR	DRB1*13:03	6.788
II	DR	DRB1*11:04	6.665
II	DR	DRB1*11:01	6.555
II	DR	DRB1*11:24	6.555
II	DR	DRB1*13:05	6.555
II	DR	DRB1*08:04	6.543
II	DR	DRB1*14:15	6.543
II	DR	DRB1*11:08	6.514
II	DR	DRB1*08:18	6.431
II	DR	DRB1*12:02	6.298
II	DR	DRB1*03:01	6.283
II	DR	DRB1*03:04	6.283
II	DR	DRB1*08:02	6.275
II	DR	DRB5*01:01	6.264
II	DR	DRB1*08:03	6.254
II	DR	DRB1*14:03	6.236
II	DR	DRB1*03:14	6.186
II	DR	DRB1*03:02	6.094
II	DR	DRB1*14:01	6.069
II	DR	DRB1*14:54	6.069
II	DR	DRB1*12:01	6.044
II	DR	DRB1*14:02	5.975
II	DR	DRB1*14:05	5.945
II	DR	DRB1*14:04	5.933
II	DR	DRB1*15:03	5.777
II	DR	DRB1*04:66	5.75
II	DR	DRB1*03:17	5.739
II	DR	DRB4*01:01	5.602
II	DR	DRB4*01:03	5.602
II	DR	DRB1*01:03	5.474
II	DR	DRB1*15:04	5.447
II	DR	DRB1*15:05	5.409
II	DR	DRB1*15:02	5.375
II	DR	DRB1*04:02	5.328
II	DR	DRB1*15:01	5.327
II	DR	DRB1*01:02	5.289
II	DR	DRB1*16:01	5.22
II	DR	DRB1*15:96	5.216
II	DR	DRB1*04:05	5.172
II	DR	DRB1*16:02	5.126
II	DR	DRB1*01:01	5.104
II	DR	DRB1*07:01	5.079
II	DR	DRB1*09:01	5.045
II	DR	DRB3*01:01	4.978
II	DR	DRB3*03:01	4.964
II	DR	DRB1*04:03	4.86
II	DR	DRB1*04:06	4.86
II	DR	DRB1*10:01	4.828
II	DR	DRB3*02:02	4.727
II	DR	DRB1*04:07	4.72
II	DR	DRB1*04:92	4.72
II	DR	DRB1*04:04	4.484
II	DR	DRB3*02:01	4.458
II	DR	DRB1*04:08	4.443
II	DR	DRB1*04:01	4.369
