# Supplementary material for: NeoPrecis: enhancing immunotherapy response prediction through integration of qualified immunogenicity and clonality-aware neoantigen landscapes
Source: Nat Commun. 2026 Jan 23;17:1966. doi: 10.1038/s41467-026-68651-6 (PMC12932759; doi:10.1038/s41467-026-68651-6)
Supplement: Supplementary file 7 — Supplementary Data 5 [file 41467_2026_68651_MOESM7_ESM.csv]

study	tumor_sra_id	normal_sra_id	rna_sra_id	cancer	age	sex	smoking_status	priorICI	biopsy.time	response	ICI response	OS	OS.time	PFS	PFS.time	TMB	TNB	purity	ploidy	%ClonalMuts	%SubclonalMuts	%Binding-I	%Binding-II	#Clusters	sGini	pGini	benefitScore-I	benefitScore-II	benefitScore-dual	logTMB	combinedScore	NP-Immuno-I.burden	NP-Immuno-II.burden	NP-Immuno-dual.burden	NP-LandscapeSum-I	NP-LandscapeSum-II	NP-LandscapeSum	NP-LandscapeSum-add	NP-LandscapeSum-max	NP-LandscapeSum(Integrated)	NP-LandscapeCCF	NP-LandscapeClone-I	NP-LandscapeClone-II	NP-LandscapeClone	NP-LandscapeClone-add	NP-LandscapeClone-max	CSiN	ioTNL	heterogeneity_group
anagnostou	SRR10775310	SRR10775309		NSCLC	61.0	M	former	0	pre	DCB	1	0.0	2830.92	0.0	2830.92	1363.0	873.0	0.8	1.96174644502303	0.2	0.8	0.654422788605697	0.547565543071161	100.0	0.927409214092141	0.121253819876346	4.56907728812443	5.23434819677015	4.89041322016837	3.13449585583467	15.3289799719369	335	301	312	2.2970718177048624	2.2788403408703344	1.8658451826415128	2.589081736523874	2.371957710204887		1.5667080783273388	0.3193424549913934	0.2942450561817281	2.093568323898544	0.6080050199018203	0.3317209308412476	0.0744403220943527	255.72329670074168	high sGini - low pGini
anagnostou	SRR10775312	SRR10775311		NSCLC	59.0	M	former	0	pre	DCB	1	0.0	1400.24	1.0	700.12	455.0	284.0	0.66	4.08428428428428	0.745038167938931	0.254961832061069	0.626931567328918	0.662251655629139	10.0	0.849618320610687	0.217835792656869	4.68164024812144	5.05700003587899	4.86570189209354	2.65801139665711	12.9330910819207	213	258	243	2.157826306866269	2.194737016094369	1.7707907631072468	2.477703669553664	2.2436874335063246		1.6615945981947695	1.4187792495659768	1.4653261490908316	3.511375038012353	1.7437059983408465	1.4654563614835228	-0.2112008177347455	270.87188434733685	high sGini - high pGini
anagnostou	SRR10775314	SRR10775313		NSCLC	56.0	F	former	0	pre	DCB	1	0.0	1156.72	1.0	365.28	1176.0	796.0	0.62	2.92627561269586	0.141769185705917	0.858230814294083	0.686798964624677	0.638793103448276	82.0	0.936166716675954	0.0841318726306948	4.40992808616464	5.55826512850278	4.95091400657837	3.07040732174012	15.2013226151039	625	644	658	2.5758389191437643	2.5690716997509284	2.1837438912148857	2.873498485912871	2.6356151351689268		1.6702194054980553	0.3332589759209102	0.3235932429831106	2.395065332829569	0.6294829948385617	0.3424007331004186	0.4158614405844584	316.2605762843464	high sGini - low pGini
anagnostou	SRR10775316	SRR10775315		NSCLC	73.0	F	never	0	pre	NDB	0	1.0	152.2	1.0	60.88	81.0	66.0	0.52	3.25739855588325	0.436974789915966	0.563025210084034	0.814814814814815	0.691358024691358	7.0	0.674669867947179	0.284272808842577	4.45483929205715	5.45874386038	4.93131084342658	1.90848501887865	9.41133286811347	50	37	46	1.4158991607645193	1.3587114025809222	1.0113343292301085	1.6892759062533398	1.4502606492689412		0.7069181742114568	0.601146580220224	0.5336124527327885	1.6083306284999672	0.8697209122001497	0.6044651725438334	0.7354090051564655	0.4409100793271189	low sGini - high pGini
anagnostou	SRR10775318	SRR10775317		NSCLC	63.0	M	former	0	pre	NDB	0	1.0	243.52	1.0	152.2	315.0	195.0	0.57	3.09205739692805	0.705494505494506	0.294505494505495	0.621019108280255	0.557324840764331	9.0	0.817094017094017	0.213416422707809	4.69041713289091	5.24354128592686	4.95927372550984	2.4983105537896	12.3898058875727	154	166	165	2.0364711105695465	2.012714287409106	1.6010977683439345	2.3257851179388	2.1000226747921062		1.450754608359981	1.2684416721562235	1.2397187804669447	3.1053452282661564	1.55534763409598	1.2685491797841553	0.5473039280890324	225.1005485603856	high sGini - high pGini
anagnostou	SRR10775320	SRR10775319		NSCLC	77.0	M	former	0	pre	DCB	1	0.0	608.8	0.0	608.8	653.0	451.0	0.22	1.78610715013241	0.117445838084379	0.882554161915621	0.708006279434851	0.639498432601881	100.0	0.867423033067275	0.0644689192988456	4.66221372754175	5.2655314500247	4.95469807446508	2.81491318127507	13.94704491905	238	245	252	2.150969171324734	2.15638189335397	1.7704006446036131	2.454713960464304	2.213485641929936		1.4707634315649654	0.1170449986210997	0.1242097332267407	1.713639260377447	0.421672136366879	0.1346271121991214	-0.0449717158908999	53.17923129300064	high sGini - low pGini
anagnostou	SRR10775322	SRR10775321		NSCLC	82.0	M	former	0	pre	NDB	0	1.0	91.32	0.0	91.32	176.0	112.0	0.21	4.16903714314949	0.480314960629921	0.519685039370079	0.651162790697675	0.598837209302326	5.0	0.626771653543307	0.277881067228133	4.61427977669645	5.29166931300539	4.94138064673893	2.24551266781415	11.0959328387439	107	98	113	1.809955311598432	1.775840257889728	1.4138063276923474	2.094262673502376	1.851150407224753		1.3203213543756398	1.248643673951978	1.2279563112916083	2.7923881303350484	1.5394531554385982	1.24923985627094	0.5224723108731038	115.65039951402797	low sGini - high pGini
anagnostou	SRR10775324	SRR10775323		NSCLC	67.0	M	former	0	pre	NDB	0	1.0	182.64	1.0	60.88	316.0	231.0	0.35	2.74051654560129	0.531764705882353	0.468235294117647	0.733333333333333	0.661392405063291	9.0	0.776470588235294	0.192610817146224	4.77125866132085	5.0772776551492	4.92189038765203	2.4996870826184	12.3031858240775	195	173	196	2.0538468713497764	2.0025402671037726	1.6365709224883478	2.3299807810165944	2.094101478475761		1.4373443117998084	1.2150433228429387	1.1556644162688037	2.9708725532106057	1.4873978982678508	1.2152526098710523	-0.6116709357320523	0.4854296361916119	low sGini - high pGini
anagnostou	SRR10775326	SRR10775325		NSCLC	67.0	F	former	0	pre	DCB	1	1.0	304.4	0.0	304.4	562.0	373.0	0.2	2.18156114308795	0.0	1.0	0.667262969588551	0.559928443649374	3.0	0.350406504065041	0.206799159813076	4.73607293302314	5.23886418485335	4.98112867387185	2.74973631556906	13.6967904070678	319	219	257	2.284917721699952	2.181270560766333	1.8011701045430866	2.5372088340650896	2.3274538456677		1.5835458081441165	1.7135820620990612	1.6094490449227083	3.5620008683970763	1.965659164689875	1.7151825667642415	-0.6116534310813664	264.16717268002594	low sGini - high pGini
anagnostou	SRR10775328	SRR10775327		NSCLC	74.0	M	never	0	pre	NDB	0	1.0	456.6	1.0	30.44	216.0	146.0	1.0	1.97545582047686	0.0	1.0	0.691943127962085	0.573459715639811	49.0	0.814199295353321	0.175086930820011	4.43068752128195	5.1692515694864	4.78574324669539	2.33445375115093	11.1720962742933	83	75	81	1.7086463359561403	1.695587096512731	1.2947783094599663	2.003195796481879	1.7766333716124798		0.4982264996892801	-0.3592281901185199	-0.3317797175049728	0.7087018899014447	-0.0442571429120962	-0.3162583928145412	-0.8893319232003953	11.486124701544547	low sGini - high pGini
anagnostou	SRR10775330	SRR10775329		NSCLC	79.0	M	former	0	pre	NDB	0	0.0	30.44	1.0	30.44	151.0	93.0	0.24	4.04467594911349	0.728110599078341	0.271889400921659	0.63265306122449	0.664429530201342	2.0	0.228110599078341	0.364974643299793	4.50452168473121	5.24470409708808	4.860543522625	2.17897694729317	10.591012287115	74	74	77	1.6360294442462475	1.6475728902533908	1.251825012772967	1.9428695145475896	1.7041161254576285		1.209953935073686	1.502012285677902	1.5187965954517513	3.0647155080831525	1.8115155147181636	1.5187965954517515	-0.0440124030678246	104.94256643229068	low sGini - high pGini
anagnostou	SRR10775332	SRR10775331		NSCLC	72.0	M	former	0	pre	NDB	0	0.0	578.36	1.0	60.88	110.0	76.0	0.57	3.27749949909838	0.907975460122699	0.0920245398773006	0.690909090909091	0.636363636363636	8.0	0.822852760736196	0.282154025743531	4.28313990938285	5.23718469492129	4.73620045813376	2.04139268515823	9.66844497067729	62	65	67	1.5685215348155364	1.5742534660745655	1.1802982510637627	1.8724269524799009	1.6401217024839518		1.153240083610116	1.0572903006178862	1.0641875293775989	2.594373703748323	1.3617826027723234	1.064715836938283	0.0271467164283019	103.04209564897891	high sGini - high pGini
anagnostou	SRR10775334	SRR10775333		NSCLC	71.0	F	never	0	pre	DCB	1	0.0	1308.92	1.0	700.12	67.0	47.0	0.47	2.17739829231542	0.5	0.5	0.712121212121212	0.696969696969697	4.0	0.489583333333333	0.295195844429528	4.68588087665434	5.29106835506968	4.9792887064411	1.82607480270083	9.09255364220489	31	45	37	1.3188453763062609	1.369808033758905	0.9581143945306784	1.6461038042705127	1.40135858376356		0.7517784140870919	0.7957838365682968	0.8306574603295771	1.912235718737069	1.1146005918674584	0.8306574603295771	-0.7197104424784329	32.0085093706428	low sGini - high pGini
anagnostou	SRR10775336	SRR10775335		NSCLC	51.0	F	former	0	pre	DCB	1	0.0	639.24	0.0	639.24	667.0	446.0	0.45	4.2300060132291	0.789690721649485	0.210309278350515	0.670676691729323	0.664661654135338	23.0	0.92003585835948	0.108092001441629	4.52629343730144	5.42345767996325	4.95461006581747	2.82412583391655	13.9924422838581	421	409	431	2.390554016930252	2.394382194928048	2.008694840603755	2.6935023196122247	2.457195405828734		1.9313317116593007	1.2950187870076395	1.2929072782756506	3.5895063114797767	1.5949943115549303	1.2971492809972982	-0.0056270703257251	699.1688399355078	high sGini - low pGini
anagnostou	SRR10775338	SRR10775337		NSCLC	61.0	M	former	0	pre	DCB	1	0.0	882.76	0.0	882.76	496.0	318.0	0.61	3.19758186397985	0.753889674681754	0.246110325318246	0.643724696356275	0.631578947368421	75.0	0.874983498349835	0.0924563690307824	4.53297379578393	5.41866937652518	4.95607569472113	2.6954816764902	13.3590112224192	286	317	311	2.2484826823776927	2.2593256691662607	1.8551375793349256	2.554968010027598	2.324179625899079		1.7161505325171715	0.4568051210785023	0.4654115215563464	2.453313420980732	0.7621596357294824	0.4762245588057791	0.543604962553811	367.2901834828359	high sGini - low pGini
anagnostou	SRR10775340	SRR10775339		NSCLC	74.0	F	current	0	pre	DCB	1	0.0	213.08	0.0	213.08	195.0	124.0	0.68	3.08295350957156	0.773381294964029	0.226618705035971	0.649214659685864	0.654450261780105	5.0	0.702158273381295	0.388371303539565	4.3063246536418	5.40486308534034	4.8244269249269	2.29003461136252	11.0481046380718	123	109	116	1.8430218311803208	1.799938505745916	1.4178738818156713	2.123044194715792	1.8985294872390968		1.2781154280870162	1.3525828457751083	1.2977769120158942	3.0120271318708727	1.6270738330909325	1.3527838701042243	-0.4010875039776916	157.8044364592187	low sGini - high pGini
anagnostou	SRR10775342	SRR10775341		NSCLC	48.0	M	never	0	pre	NDB	0	1.0	426.16	1.0	182.64	211.0	136.0	1.0	1.97548724131003	0.0	1.0	0.644549763033175	0.616113744075829	29.0	0.862881690467897	0.241033866122562	4.42443356983748	5.54096052044612	4.95132424062553	2.32428245529769	11.5082760629761	106	129	119	1.84523281861449	1.8739470394464484	1.456085297424501	2.160857193522806	1.9275147794847176		0.4439980462065044	0.0844582621686714	0.1266995475665814	1.6345344129966322	0.4071222685814819	0.1295689935854811	-0.1332527444076908	19.09832082659919	high sGini - high pGini
anagnostou	SRR10775344	SRR10775343		NSCLC	73.0	F	former	0	pre	NDB	0	1.0	91.32	1.0	91.32	239.0	156.0	0.38	1.91070170139938	0.673652694610779	0.326347305389222	0.661016949152542	0.597457627118644	21.0	0.861134873110921	0.137006301810631	4.71301709532972	5.17878167374236	4.94041360225316	2.37839790094814	11.7502693414145	140	124	138	1.948980258563361	1.874856235755032	1.5178764540886749	2.214527734095874	1.9839541732670032		1.3712739901342847	0.7308010154837307	0.6514059581246358	2.383135853544572	0.9939452763475294	0.731759458938223	-0.2786975226783846	173.44945157650912	high sGini - low pGini
anagnostou	SRR10775346	SRR10775345		NSCLC	54.0	F	never	0	pre	NDB	0	1.0	152.2	1.0	30.44	839.0	566.0	0.84	3.29884480160723	0.0460475825019186	0.953952417498081	0.677033492822967	0.685406698564593	100.0	0.910644666155027	0.222540637072444	4.29836963789234	5.36641115683655	4.8027928105419	2.9237619608287	14.042222925204	531	548	571	2.5003072082087714	2.5059595213305705	2.1194933385280343	2.804172555927571	2.5622604156439714		1.3707177359348863	0.0740279808949642	0.0724036068558724	2.1867200177018087	0.374246548986501	0.0904616398450853	-0.2457719347096105	134.3962156311226	high sGini - high pGini
anagnostou	SRR10775348	SRR10775347		NSCLC	64.0	F	current	0	pre	DCB	1	1.0	456.6	0.0	456.6	329.0	211.0	0.48	2.91551845519461	0.890269151138716	0.109730848861284	0.643292682926829	0.61890243902439	5.0	0.760248447204969	0.313099730226161	4.81793847352135	5.00712572740583	4.911621288722	2.51719589794997	12.3635129602548	199	192	206	2.069271110884232	2.0690120639073744	1.6624910523453216	2.370171602374251	2.142517438586354		1.6085863719201607	1.6456000685837076	1.639924317342871	3.657923718019238	1.9438014605396017	1.6462870836230246	0.2529986466344469	317.8600629229778	low sGini - high pGini
anagnostou	SRR10775350	SRR10775349		NSCLC	77.0	M	former	0	pre	NDB	0	1.0	121.76	0.0	121.76	156.0	97.0	1.0	1.97557052377601	0.0	1.0	0.625806451612903	0.651612903225807	7.0	0.788473329245861	0.340364406326182	4.10621668156601	5.22841312414452	4.6334649225478	2.19312459835446	10.1617658972521	85	95	99	1.7509513177017166	1.760544958643974	1.3534995660571805	2.0568046239486857	1.822467217375705		0.4055329877385033	0.6034477835297246	0.6201153842954632	2.2226062599130048	0.9128915345031864	0.6249010285435349	-0.3239243984874955	2.390584900352632	low sGini - high pGini
anagnostou	SRR10775352	SRR10775351		NSCLC	58.0	F	former	0	pre	NDB	0	0.0	213.08	1.0	91.32	180.0	113.0	0.4	4.17210235825389	0.0	1.0	0.634831460674157	0.595505617977528	4.0	0.739247311827957	0.183285838106271	4.41526242371537	5.24918089473188	4.81419891153184	2.25527250510331	10.857330439276	119	108	118	1.8235198010087112	1.8106765307848705	1.421972116636474	2.1181756361392545	1.8859898859112896		0.6009878082901887	0.6757532614972447	0.662546717969654	2.470718619319592	0.9702301835001896	0.6757532614972444	-0.3197535131703315	31.974544147020364	low sGini - high pGini
anagnostou	SRR10775354	SRR10775353		NSCLC	81.0	M	former	0	pre	NDB	0	1.0	243.52	1.0	60.88	245.0	158.0	1.0	2.38755546591368	0.0	1.0	0.647540983606557	0.614754098360656	61.0	0.78452386358476	0.200844012710188	4.29491932232103	5.55449412368763	4.88427109582839	2.38916608436453	11.6693348489952	138	137	141	1.8952725647721844	1.886734254768201	1.4927789824702251	2.192054388190887	1.958245702783585		0.865715124091149	-0.0659835738105305	-0.0875505681152491	0.9615693992395952	0.2243967876316597	-0.0576210488872264	0.1396985431942928	44.819939820212696	low sGini - high pGini
anagnostou	SRR10775356	SRR10775355		NSCLC	55.0	F	former	0	pre	NDB	0	0.0	487.04	1.0	121.76	100.0	74.0	1.0	2.01384118003637	0.0	1.0	0.74	0.69	6.0	0.630434782608696	0.400517803682089	4.25029129074471	5.312345725420911	4.75173828931912	2.0	9.50347657863824	71	60	65	1.5785308330021697	1.5487612274070677	1.1936732088410122	1.8649310532760832	1.6218815706410885		0.2435016873467784	0.3707411262137853	0.3418669606218684	1.5013711451882297	0.6575739580670065	0.3707411262137855	-0.1384744715359021	8.081994013156406	low sGini - high pGini
anagnostou	SRR10775360	SRR10775359		NSCLC	85.0	M	former	0	pre	NDB	0	1.0	91.32	1.0	30.44	227.0	147.0	0.38	2.82112760834671	0.803867403314917	0.196132596685083	0.650442477876106	0.597345132743363	9.0	0.831798649478208	0.202166601256843	4.5045938686683	5.10142156525824	4.79372843456474	2.35602585719312	11.2941481441964	135	130	141	1.9112247681061592	1.9030278073571685	1.5165342155473138	2.208175621992792	1.96766859915257		1.445811641683801	1.2010862702768048	1.1897551085246998	3.0134447939797284	1.496487639133445	1.2018838993142338	0.1763363116310783	175.39247809427985	high sGini - high pGini
anagnostou	SRR10775362	SRR10775361		NSCLC	56.0	F	current	0	pre	DCB	1	0.0	426.16	0.0	426.16	576.0	365.0	0.24	1.91563847928579	0.44203821656051	0.55796178343949	0.648312611012433	0.598939929328622	69.0	0.889836610357242	0.0473284601033834	4.26334320924376	5.36820351076722	4.78398306680405	2.76042248342321	13.2058144179218	238	261	241	2.1513841351211225	2.160981973139217	1.7417693534155794	2.457239563088671	2.2366848490555564		1.6234587270811376	0.4639786418094686	0.4760343330665354	2.45033900365136	0.7710783138848708	0.4783899229910507	-0.2170672931047479	20.58604648817079	high sGini - low pGini
anagnostou	SRR10775364	SRR10775363		NSCLC	69.0	F	current	0	pre	DCB	1	0.0	487.04	0.0	487.04	696.0	466.0	0.45	4.9655276685818	1.0	0.0	0.673410404624278	0.660404624277457	3.0	0.633769721383015	0.468597309548257	4.44529454219041	5.49251276279938	4.94123840827209	2.84260923961056	14.0460099544728	417	428	443	2.394360863093357	2.407240600438904	2.0134574794735687	2.7018784719796445	2.460832941157717		1.9988517188306487	2.2531557510154645	2.262618379387404	4.626539962838067	2.5589428324237407	2.2626183793874053	0.209835626894883	711.401945569128	low sGini - high pGini
anagnostou	SRR10775366	SRR10775365		NSCLC	75.0	M	former	0	pre	DCB	1	0.0	426.16	0.0	426.16	289.0	187.0	1.0	1.97573551713679	0.0	1.0	0.651567944250871	0.62020905923345	25.0	0.903644444444444	0.147377796301134	4.40865889184119	5.38459269719784	4.87225127363567	2.46089784275655	11.9901126486579	113	165	149	1.9558411525340609	2.005111086338462	1.5782930411723983	2.282204438986096	2.0493920922970856		0.6171298133483679	0.2262453816874133	0.2736808483183548	2.067668400677579	0.5516404265968027	0.2843046031554724	-0.7012458138315301	25.82429497302085	high sGini - low pGini
anagnostou	SRR10775368	SRR10775367		NSCLC	68.0	F	former	0	pre	DCB	1	0.0	426.16	0.0	426.16	1036.0	712.0	0.57	2.14604585395415	0.11522633744856	0.88477366255144	0.717741935483871	0.556898288016113	100.0	0.89480658436214	0.0788158449410089	4.77956027312401	5.11493343497237	4.9444041749707	3.01535975540921	14.9091573636839	112	90	107	1.816901894135489	1.7630942711165478	1.3967452273099177	2.0918608687417817	1.8505172550223488		1.0897645123980768	-0.201018051282441	-0.2489768808653169	0.956645711514623	0.0766942009050554	-0.1954726238027947	1.7328669394581802	62.774937556341925	high sGini - low pGini
anagnostou	SRR10775370	SRR10775369		NSCLC	72.0	M	former	0	pre	DCB	1	0.0	882.76	0.0	882.76	322.0	208.0	1.0	1.97556561085973	0.0	1.0	0.658227848101266	0.622641509433962	15.0	0.901644245142003	0.258115625751258	4.14665575906206	5.39268956706266	4.72880822724862	2.50785587169583	11.859169478829	151	153	155	1.9511931293008733	1.951735952551372	1.5554963904946293	2.252494621399224	2.0139324276375574		0.505458015262338	0.1966082551915868	0.1845163627251879	2.072917191457646	0.4916343869959031	0.1999668494671487	0.0485034540784453	21.392920508877168	high sGini - high pGini
anagnostou	SRR10775372	SRR10775371		NSCLC	58.0	M	former	0	pre	DCB	1	0.0	426.16	0.0	426.16	866.0	576.0	0.39	2.88838521204795	0.930894308943089	0.0691056910569105	0.666666666666667	0.585648148148148	10.0	0.881788617886179	0.22026520499764	4.35432206585786	5.47620576233529	4.88315098969042	2.93751789201735	14.3443434016378	433	448	447	2.45851359170413	2.436309050133961	2.019908272196763	2.7485832099280443	2.5305325462988297		1.984993317075879	1.8182506404970995	1.7935249033542309	4.218000669768308	2.107093707980196	1.8184814410566077	0.8848791021056459	932.8623708764018	high sGini - high pGini
anagnostou	SRR10775374	SRR10775373		NSCLC	64.0	F	current	0	pre	DCB	1	0.0	395.72	0.0	395.72	766.0	524.0	0.76	1.97345666599638	0.729050279329609	0.270949720670391	0.689473684210526	0.688157894736842	78.0	0.909301437234398	0.251148528152768	4.57758595115933	5.6113032080507	5.06815772572916	2.8842287696326	14.6177263215838	389	410	424	2.3713485540540846	2.3861462359516747	1.9929699275987955	2.679840412650525	2.4377909751247104		1.879794555325048	0.7933408150975649	0.8055745956456762	3.0170775795380185	1.1005307767724055	0.8064658526454029	0.2773559448838355	443.2044499479609	high sGini - high pGini
anagnostou	SRR10775378	SRR10775377		NSCLC	61.0	M	former	0	pre	NDB	0	0.0	273.96	1.0	91.32	236.0	172.0	0.28	3.75942116370214	0.568452380952381	0.431547619047619	0.735042735042735	0.551282051282051	5.0	0.632142857142857	0.259426968985686	4.53354348520829	5.59774055815658	5.03761850871193	2.37291200297011	11.9538254257069	113	110	110	1.8567302264784216	1.7854881315304347	1.397731983839693	2.123598367617148	1.9031699609604231		1.22596135197169	1.2696914510188908	1.181447759581003	2.8228860521345536	1.528837020152876	1.2696914510188912	-0.2207428136161336	152.51872797609647	low sGini - high pGini
anagnostou	SRR10775380	SRR10775379		NSCLC	52.0	M	never	0	pre	NDB	0	0.0	91.32	1.0	91.32	95.0	59.0	0.39	3.33957138545125	0.496350364963504	0.503649635036496	0.627659574468085	0.606382978723404	4.0	0.52007299270073	0.299822861315936	4.68008478246561	5.16057707340431	4.91446215063057	1.97772360528885	9.71944780260068	34	34	38	1.3415418877180545	1.3598513715122065	0.9375491223311568	1.6518231071556662	1.427889971466389		0.7832120479139949	0.879242822880833	0.8977946234697086	2.08214008721738	1.189647771197439	0.8977946234697083	-0.0078522379955561	56.09870590314029	low sGini - high pGini
hugo	SRR3083837	SRR3083838	SRR3184281	melanoma	62.0	M		0	pre	PR	1	0.0	948.0			3475.0	2314.0	0.72	3.41456472666601	0.987525286581254	0.0124747134187457	0.66647465437788	0.62471198156682	100.0	0.97329737019555	0.167664614713943	4.6988380128376	5.06895641005097	4.88038984764172	3.54095480892613	17.2812399004412	2170	2116	2188	3.1150925108045127	3.1124006330819225	2.710304514029623	3.414778653229507	3.1873063110221693		2.6942355653430665	1.4243479606046472	1.4228161326995894	4.518173100536899	1.7246127176917985	1.4251991826068509	6.017759488908691	4068.446305297453	high sGini - low pGini
hugo	SRR3083839	SRR3083840	SRR3184280	melanoma	55.0	M		0	pre	PR	1	0.0	927.0			1766.0	1240.0	0.49	3.67685248462365	1.0	0.0	0.702549575070822	0.66742209631728	2.0	0.499650593990217	0.189729258812851	4.75524051417466	5.21325031945602	4.97898173621989	3.24699069924155	16.1667073891995	1206	1147	1249	2.850297913380281	2.834781415818616	2.4611251195959563	3.143638953364728	2.89850944594724		2.455248914126131	2.683089893099098	2.666866878542141	5.511033383331058	2.976084128158738	2.6830898930990985	2.356457729252815	2339.0	low sGini - high pGini
hugo	SRR3083841	SRR3083842		melanoma	58.0	M		0	pre	PR	1	1.0	691.0			1095.0	712.0	0.82	2.0914460084654	0.955939765755717	0.0440602342442833	0.650822669104205	0.689213893967093	59.0	0.950457050488245	0.178564707803891	4.24276548280267	5.27472531961402	4.73068943361574	3.03941411917614	14.3785242579691	774	694	779	2.640664156366441	2.634072865570907	2.2570109883467344	2.9384110110217274	2.6965887043770875		2.224510982147382	1.2605960689221338	1.2550376919604456	3.860311066965199	1.5588557684999682	1.2611705884931317	1.7315236531744853	1180.1831095661123	high sGini - high pGini
hugo	SRR3083845	SRR3083846	SRR3184291	melanoma	70.0	M		0	pre	PR	1	1.0	980.0			510.0	331.0	0.5	2.47246631517282	0.998784933171324	0.0012150668286755	0.650294695481336	0.660117878192534	15.0	0.916322397731875	0.123585455567306	4.29629140727993	5.47844299010592	4.85149333130172	2.70757017609794	13.1357586533706	310	300	325	2.255007670237009	2.2790032299474854	1.8636631391752096	2.5682011494680803	2.3368519828084646		1.85686266435203	1.280385665905959	1.303088095192945	3.544647356531053	1.5929152034559717	1.3032568086165164	0.1583001292071734	575.9187108978424	high sGini - low pGini
hugo	SRR3083847	SRR3083848	SRR3184293	melanoma	45.0	M		0	pre	PR	1	0.0	1060.0			565.0	380.0	0.63	3.19575054101908	1.0	0.0	0.676156583629893	0.654804270462634	7.0	0.850873264666368	0.123026564352103	4.29836963789234	5.53454712616529	4.87745110960563	2.75204844781944	13.4229817555054	374	362	387	2.333294624784107	2.3383309541639297	1.9521570603073308	2.636850085619745	2.395980452640617		1.9477489315659235	1.6021325397050934	1.6064552151397986	3.9329400249660624	1.9053292511900424	1.6064644876133418	0.0212124139843451	740.9997040823347	high sGini - low pGini
hugo	SRR3083849	SRR3083850	SRR3184286	melanoma	68.0	M		0	pre	CR	1	0.0	1054.0			438.0	298.0	0.24	2.19160566129819	1.0	0.0	0.680365296803653	0.682648401826484	43.0	0.921853178699375	0.0494867232479796	4.45609669691488	5.54417332302496	4.97044992247735	2.6414741105041	13.129314787781	277	305	308	2.233233504751646	2.2317488681833217	1.8432947587086683	2.533521816535296	2.2933728927722976		1.832462910187444	0.8016109041198977	0.7997674898242281	2.9785341974209416	1.1017201707090611	0.804538258674498	-0.0965536073712692	519.9821503910478	high sGini - low pGini
hugo	SRR3083851	SRR3083852	SRR3184300	melanoma	82.0	M		0	pre	PR	1	1.0	439.0			789.0	550.0	1.0	1.9751637821453	0.0	1.0	0.699745547073791	0.674300254452926	2.0	0.499206978588422	0.244758603362867	4.71911754508338	5.39909713384832	5.04767015681026	2.89707700320942	14.6234891310815	511	525	568	2.4823224630906213	2.502460531786091	2.110255648243501	2.7935382069626065	2.550618978849464		1.1760631479448531	1.8874933209919769	1.9076100633200872	4.388152271970312	2.198698154631536	1.9076100633200876	0.007137505886459	109.67904194199367	low sGini - high pGini
hugo	SRR3083853	SRR3083854		melanoma	70.0	M		0	pre	PR	1	1.0	974.0			356.0	236.0	0.94	2.61767287623135	0.967332123411978	0.0326678765880217	0.662921348314607	0.640449438202247	15.0	0.906957047791894	0.19463364347636	4.24939232853501	5.26667591733515	4.73076867327119	2.55144999797288	12.0703197218279	228	222	234	2.13440187394191	2.141384212844903	1.7424750004397938	2.4389370711639184	2.199543039391853		1.7167110172252795	1.2503958383591205	1.2607497831982362	3.357047426886976	1.5566336615534797	1.261690544286895	-0.0739417005151143	411.366349508048	high sGini - high pGini
hugo	SRR3083855	SRR3083856	SRR3184289	melanoma	53.0	F		0	pre	CR	1	0.0	917.0			417.0	293.0	0.47	2.11550896443617	0.992732558139535	0.0072674418604651	0.706024096385542	0.592771084337349	6.0	0.825581395348837	0.182825016448053	4.5323653524084	5.1877993808426	4.84902074330238	2.62013605497376	12.7050940808422	288	235	266	2.2190071970604848	2.173382709857033	1.7977076995380343	2.4978238046810617	2.262096127438775		1.7859456619762055	1.7145251085800626	1.6634501887927555	3.8730125818802894	1.9907680411451991	1.715467887692959	0.1520562062468508	489.0704111255352	low sGini - high pGini
hugo	SRR3083857	SRR3083858	SRR3184282	melanoma	61.0	M		0	pre	PR	1	0.0	439.0			303.0	221.0	0.89	3.24412915851272	0.988349514563107	0.0116504854368932	0.729372937293729	0.600660066006601	8.0	0.85995145631068	0.281011999846918	4.56609166553619	5.36265406527686	4.94837044213693	2.48144262850231	12.2790973567394	216	174	200	2.093029969824218	2.0548662365025665	1.6883604521373237	2.375397169935769	2.132544293209917		1.6741839669384475	1.467310768578111	1.4303986326000586	3.5108132802916607	1.7502767389596663	1.4673107685781108	-0.0373198264683929	360.9791355103571	high sGini - high pGini
hugo	SRR3083859	SRR3083860		melanoma	64.0	M		0	pre	PR	1	0.0	1081.0			262.0	184.0	0.5	3.41896383186706	1.0	0.0	0.702290076335878	0.717557251908397	2.0	0.497782705099778	0.114086567402304	4.74618543276452	5.12467075815803	4.93179862728437	2.41830129131975	11.9265749888907	169	184	188	2.009722199784348	2.0180390288679693	1.6342173313921573	2.3149305183104083	2.071339826666384		1.623752270933389	1.7891654138068551	1.7976403650851094	3.79612613907673	2.09445355762094	1.7976403650851096	-0.2638882740588356	327.99577294325934	low sGini - low pGini
hugo	SRR3083861	SRR3083862		melanoma	60.0	M		0	pre	PR	1	1.0	945.0			230.0	161.0	0.93	3.53340496190662	0.994413407821229	0.0055865921787709	0.703056768558952	0.65938864628821	5.0	0.783240223463687	0.225159290290276	4.10968070097333	5.40655176254125	4.7137247943987	2.36172783601759	11.1325350582577	146	133	145	1.9380796323263847	1.9153041463581	1.5252974997118756	2.227871168312818	1.9946309067518129		1.5128766555995383	1.4304604814905248	1.4085966677263777	3.3272964223410324	1.720696142789537	1.4304604814905244	-0.2871073112769544	292.3721788795325	low sGini - high pGini
hugo	SRR3083863	SRR3083864	SRR3184283	melanoma	51.0	M		0	pre	PR	1	0.0	882.0			184.0	107.0	0.64	2.38250024550722	0.987616099071207	0.0123839009287925	0.581521739130435	0.619565217391304	2.0	0.487616099071207	0.32606386230524	4.26822532922796	5.35275699219559	4.77982980610097	2.26481782300954	10.8254437358097	87	100	93	1.7695730988166571	1.8168342573304008	1.3519849699798556	2.094876243446645	1.8825831455999744		1.338881414601594	1.6713636451055771	1.7221954652772489	3.474774934332602	1.9985528254347693	1.722195465277249	0.036084964520692	176.2105574210409	low sGini - high pGini
hugo	SRR3083866	SRR3083867	SRR3184279	melanoma	66.0	F		0	pre	PD	0	1.0	607.0			2086.0	1319.0	0.89	3.45117779298211	0.999415717207128	0.0005842827928717	0.634134615384615	0.635576923076923	5.0	0.798831434414257	0.2826797226908	4.61636628947911	4.99426011217992	4.80159702836021	3.31931430409051	15.9380096987145	1221	1256	1304	2.891092962018308	2.898526050883977	2.4980713536150647	3.195855404382488	2.96143280244329		2.489256423930974	2.5086449719444	2.515319901779697	5.398596013325698	2.813025256269949	2.515319901779696	3.47911402304696	2518.4176705912123	low sGini - high pGini
hugo	SRR3083868	SRR3083869	SRR3184290	melanoma	27.0	F		0	pre	PD	0	0.0	54.0			1355.0	931.0	0.54	2.77312237523196	0.984629294755877	0.0153707052441229	0.688609467455621	0.653846153846154	100.0	0.945244122965642	0.122654720387369	4.44503705630668	5.40871062383078	4.90325597432639	3.13193929521042	15.3567000604681	838	786	865	2.708598469255594	2.706516366249148	2.313185491544978	3.008588661172471	2.769718956033755		2.281450438677635	0.9177301077685752	0.9159864441001976	3.5866436840265115	1.2178891466845916	0.9191022302185738	3.026945923962597	1609.0170568792746	high sGini - low pGini
hugo	SRR3083870	SRR3083871	SRR3184284	melanoma	55.0	F		0	pre	PD	0	1.0	662.0			1111.0	710.0	0.7	4.87726829268293	0.469017094017094	0.530982905982906	0.639063906390639	0.636363636363636	100.0	0.93650641025641	0.0712653429103328	4.09966516857856	5.19703629055503	4.61585405534308	3.04571405894087	14.0585715903776	587	633	637	2.592776133041045	2.61320996829432	2.187821109220899	2.9041432133877003	2.67433367533049		2.09031737189155	0.8535503560381381	0.8729629201511397	3.402962216443303	1.164395090201377	0.8743980265841046	2.056747506750876	1025.3617879032172	high sGini - low pGini
hugo	SRR3083872	SRR3083873	SRR3184294	melanoma	63.0	F		0	pre	PD	0	1.0	337.0			477.0	328.0	0.21	5.41020886199493	1.0	0.0	0.687631027253669	0.614255765199162	28.0	0.928430265386787	0.0661428291405514	4.70692029126205	5.57785376757713	5.12391579559045	2.67851837904011	13.724502631143	310	237	289	2.256652360481332	2.226233400165442	1.8407488426762764	2.5427391480967594	2.30658951744833		1.810092660636693	0.9573958153955968	0.9284288642136082	3.151899609739813	1.2441837985787894	0.9582409862284226	-0.0571857543390779	537.4098179987039	high sGini - low pGini
hugo	SRR3083874	SRR3083875	SRR3184296	melanoma	63.0	M		0	pre	PD	0	1.0	103.0			219.0	146.0	0.35	1.97272993842244	1.0	0.0	0.666666666666667	0.593607305936073	6.0	0.81989247311828	0.117472637090943	4.99338922039919	4.90274491864481	4.94785949953391	2.34044411484012	11.5801886467399	134	106	127	1.9299493707331208	1.87592062575868	1.4940991521785507	2.2048046386991653	1.9752536002009524		1.48083303445322	1.34432835330593	1.287356108495569	3.1965322998331613	1.617805784342789	1.3453662218698972	0.0574918688035959	207.37318659034963	low sGini - low pGini
hugo	SRR3083876	SRR3083877	SRR3184301	melanoma	84.0	M		0	pre	PD	0	1.0	269.0			215.0	128.0	0.42	3.6705066874939	0.565789473684211	0.43421052631579	0.595348837209302	0.604651162790698	56.0	0.797697368421053	0.0792623970434682	4.8105549741728	4.94271740172184	4.87618844824351	2.33243845991561	11.3734094744793	132	120	124	1.8807057101792044	1.864844631132301	1.4641852966726088	2.173877571064338	1.9462696660157104		1.3785036900328584	0.2889249340821307	0.2743693639487981	1.9201756476031728	0.5827381213656186	0.2979052244663137	0.0796386140173449	139.4314346675044	low sGini - low pGini
hugo	SRR3083878	SRR3083879	SRR3184295	melanoma	55.0	M		0	pre	PD	0	1.0	182.0			146.0	91.0	0.23	2.30794896957802	1.0	0.0	0.623287671232877	0.623287671232877	4.0	0.736842105263158	0.113687033108497	4.58794114946462	5.1877993808426	4.87865947310682	2.16435285578444	10.5591405630185	85	86	91	1.7357293551855395	1.7394422296282035	1.3418848072922385	2.0386197558263794	1.7964547795725636		1.3184946946437326	1.256192852638632	1.2593222509189648	2.9638294564864127	1.5587903661271103	1.259538612650459	-0.3049662984070895	156.47576670257425	low sGini - low pGini
hugo	SRR3083880	SRR3083881	SRR3184297	melanoma	74.0	M		0	pre	PD	0	1.0	262.0			102.0	73.0	0.67	3.28681565336196	0.911949685534591	0.0880503144654088	0.715686274509804	0.666666666666667	20.0	0.830503144654088	0.192760680543082	4.19614978935087	5.31569189654628	4.72286347801276	2.00860017176192	9.48634439314451	48	60	58	1.535089349010043	1.551979584278861	1.1491483740586372	1.8446465673322825	1.6023704226674744		1.1035036506419695	0.4625297089961385	0.4776449866408808	1.9204238953039805	0.7711830995815373	0.4816210686103855	-0.4194483089517906	83.4809655646024	low sGini - high pGini
hugo	SRR3083882	SRR3083883	SRR3184288	melanoma	59.0	M		0	pre	PD	0	1.0	327.0			48.0	27.0	0.66	3.0740487804878	1.0	0.0	0.574468085106383	0.531914893617021	5.0	0.741176470588235	0.0595191365600258	3.98726521140622	5.32269677041006	4.60684313424283	1.68124123737559	7.74521465140964	23	22	22	1.157661572202218	1.2161150948360833	0.7471752106405719	1.4889010259742732	1.2800820473011163		0.7414109934929515	0.5330729652097821	0.5918130485979013	1.6833432152873582	0.8644653507115623	0.5918130485979008	0.4408622090619142	0.7352861449505111	low sGini - low pGini
hugo	SRR4289715	SRR4289714	SRR3184285	melanoma	69.0	M		0	pre	CR	1	0.0				17159.0	12414.0	0.83	2.17050239937323	0.0848132377886246	0.915186762211375	0.724017263501691	0.671585209378281	100.0	0.975979160175858	0.0669124911089694	4.63349824681446	5.16154873825046	4.89040152027734	4.23449197423899	20.7083659884205	11872	10857	12199	3.83959991098348	3.821102768825645	3.4502712798517745	4.131479805162559	3.885739870893613		3.044088187821724	1.6213415162387	1.6025311371737236	5.073697087793441	1.9130681549749795	1.6216218532713984	11.24965427167341	8587.135655214599	high sGini - low pGini
hugo	SRR4289717	SRR4289716	SRR3184287	melanoma	60.0	M		0	pre	PD	0	0.0	387.0			218.0	120.0	0.66	4.5890625	0.991477272727273	0.0085227272727272	0.555555555555556	0.597222222222222	9.0	0.866161616161616	0.218964497392066	4.51286281580946	5.76100792286254	5.09888599957579	2.3384564936046	11.9235230758576	95	121	104	1.8153519901760733	1.8911793468684075	1.411530297781228	2.155948488390869	1.9450232408379249		1.386875022756042	1.1472344391489897	1.2199133359761694	3.0142041947835296	1.4861224581446566	1.2200134232538495	-0.6979095724885688	119.12532584052516	high sGini - high pGini
hugo	SRR4289725	SRR4289724	SRR3184298	melanoma	83.0	M		0	pre	CR	1	0.0	548.0			2378.0	1743.0	0.81	1.96424744276668	0.983838886126305	0.0161611138736946	0.734822934232715	0.675801011804385	30.0	0.958511519973479	0.192651894582715	4.77488253526417	5.17553607663996	4.97117459188246	3.37621185028267	16.7837385669377	1637	1409	1674	2.978663846716173	2.962531777564694	2.589440656703117	3.2717027076435925	3.027824284611541		2.580393365579305	1.787271829751721	1.771510022037056	4.734310492291826	2.0804924228551065	1.7875665239396032	2.529830211156776	1.1371072702836331	high sGini - high pGini
hugo	SRR4289728	SRR4289727		melanoma	80.0	F		0	pre	PD	0	1.0	100.0			488.0	336.0	0.21	2.31960074371269	0.998751560549313	0.0012484394506866	0.68993839835729	0.589322381930185	2.0	0.498751560549313	0.217403357231152	4.5437210711141	5.11493343497237	4.82087448766611	2.68841982200271	12.9605345320287	302	267	305	2.2740918055570973	2.241954136757274	1.8510748171205624	2.5593501713187443	2.328376473534369		1.842636290491588	2.121669991695313	2.087363713669577	4.352496835533758	2.405885505321442	2.1216699916953137	0.1053311616206406	523.9999689169254	low sGini - high pGini
hugo	SRR4289730	SRR4289729	SRR3184302	melanoma	47.0	M		0	pre	PD	0	0.0	704.0			551.0	391.0	0.49	1.99345575307677	0.989484752891693	0.010515247108307	0.712204007285975	0.633879781420765	9.0	0.880009346886319	0.143575557991218	4.81808942349728	5.19919255078734	5.00501494899609	2.74115159885179	13.7195047297177	358	336	362	2.340294563289267	2.3082525176325115	1.9341984043734208	2.6255989750360813	2.385818948089684		1.9239098330973647	1.6576748575325015	1.6253843861708044	3.955209908165409	1.9428596542715888	1.657681038267012	0.1282080386952844	653.7597838286504	high sGini - low pGini
hugo	SRR4289732	SRR4289731	SRR3184303	melanoma	47.0	M		0	pre	PD	0	1.0	171.0			249.0	180.0	0.71	3.29691931540342	0.997536945812808	0.0024630541871921	0.72289156626506	0.622489959839357	4.0	0.742610837438424	0.111929397025358	4.48639242897728	5.08891165908969	4.77816436919809	2.39619934709574	11.4494343417886	165	137	162	1.9891676625736407	1.9372277810972136	1.5605089916929038	2.265003730424231	2.036853918809854		1.554788240262252	1.4969192042075112	1.4450802647597143	3.4241803213736377	1.772802731521244	1.4969979915049574	0.0547241150361897	301.7698666378729	low sGini - low pGini
hugo	SRR4289734	SRR4289733		melanoma	80.0	F		0	pre	CR	1	0.0	2177.0			628.0	423.0	0.21	2.86118176482097	1.0	0.0	0.674641148325359	0.625199362041467	2.0	0.499021526418787	0.152735980793204	4.5616853125231	5.25663173078413	4.89684589911311	2.7979596437372	13.7011772073185	365	423	405	2.365117567801461	2.38734137809981	1.982310726605468	2.6774016083049346	2.4369272657503944		1.971708148734728	2.1700933704152674	2.19184134549774	4.546302651842408	2.482133472380044	2.191841345497739	0.2559060703000058	748.9354737566456	low sGini - low pGini
hugo	SRR4289736	SRR4289735		melanoma	42.0	M		0	pre	CR	1	0.0	418.0			74.0	56.0	0.78	3.06707019427902	0.0990990990990991	0.900900900900901	0.756756756756757	0.594594594594595	16.0	0.735923423423423	0.173532370719498	4.42160912654196	5.38479519341406	4.87949378232608	1.86923171973098	9.12090455415398	37	34	41	1.33825415618457	1.3146841213555602	0.9312296130669184	1.627659013962148	1.3909047541134911		0.5326156420442701	-0.0139636746153115	-0.0328435650628941	0.7606747432675758	0.2777289623799916	0.0012097089254394	1.0374419974342788	21.31267305502353	low sGini - low pGini
hugo	SRR4289738	SRR4289737	SRR3184304	melanoma	65.0	F		0	pre	PR	1	0.0	427.0			306.0	224.0	0.61	3.58890191481047	0.987951807228916	0.0120481927710843	0.736842105263158	0.677631578947369	6.0	0.822623828647925	0.249840094673881	4.78398707846955	5.0681809687613	4.92403414548471	2.48572142648158	12.2397771801583	209	166	202	2.0873049801855728	2.0459500880796453	1.6796425973378677	2.368149586863009	2.130532902130067		1.6680070593384817	1.6254447515638983	1.585564876821087	3.660741159240436	1.9069924043047204	1.6255294252640902	0.0360494869015767	363.003861200316	low sGini - high pGini
hugo	SRR4289740	SRR4289739		melanoma	61.0	F		0	pre	PD	0	1.0	837.0			88.0	58.0	0.72	1.77639812280016	0.986842105263158	0.0131578947368421	0.659090909090909	0.636363636363636	2.0	0.486842105263158	0.228229996889118	4.60164766249673	5.22231388735636	4.90216773403131	1.94448267215017	9.53218021479753	47	52	51	1.5182027806798937	1.5192134387300054	1.1186964509232131	1.819738399359963	1.5825980659493313		1.0830358778837128	1.3520025775482127	1.3585250803627615	2.845812931530402	1.6563060693764575	1.360921382273336	0.2154691146649505	106.07507157866354	low sGini - high pGini
hugo	SRR4289742	SRR4289741	SRR3184305	melanoma	70.0	F		0	pre	PR	1	0.0	364.0			516.0	302.0	0.58	2.18540973987874	0.993158494868871	0.0068415051311288	0.586407766990291	0.611650485436893	12.0	0.904123907259597	0.133842312800973	4.11780213850291	5.37515793682555	4.70466118302382	2.71264970162721	12.7620977543867	279	288	279	2.233896568885237	2.262283135759828	1.807379552249034	2.5493517337843112	2.3444156548201454		1.7706073973054226	1.3725867090533894	1.4014397579075135	3.623202907266518	1.68828279739931	1.4015268493652446	0.0996965680433374	479.6758527760195	high sGini - low pGini
hugo	SRR4289744	SRR4289743	SRR3184306	melanoma	57.0	F		0	pre	PR	1	0.0	448.0			71.0	50.0	1.0	2.0	0.0	1.0	0.704225352112676	0.746478873239437	4.0	0.725609756097561	0.209886972451635	4.06746770983596	5.28854695675574	4.63799460743059	1.85125834871908	8.58612623831992	45	55	51	1.4196446306527384	1.487144847174004	1.0653827572361336	1.755734819301254	1.522015323092068		0.2346008914624058	0.4903308591742059	0.57422091548445	1.9380561937362024	0.8353283089773239	0.5778495966670626	-0.3171363967639208	9.844836301528485	low sGini - high pGini
liu	SRR10801647	SRR10801649	SRR10900562	melanoma	73.0	M		0	pre	PR	1	0.0	891.0	1.0	891.0	1182.0	835.0	0.55	3.70006924522703	0.613445378151261	0.38655462184874	0.720448662640207	0.578084555651424	28.0	0.925270108043217	0.0758166984520362	4.50816127494845	5.30125559018612	4.88865167099079	3.07261747654524	15.0209565610284	458	370	445	2.4189704886045336	2.373977269381826	2.0029289624227893	2.6980862804827304	2.464073880038785	-1.0993883911171485	1.96265636501152	1.2452998160447493	1.2016377133353215	3.589318238237159	1.5250472294731905	1.245789246260006	-0.0900861003866877	782.3535652335306	high sGini - low pGini
liu	SRR10801648	SRR10801752	SRR10900575	melanoma	51.0	F		0	pre	PD	0	1.0	356.0	1.0	86.0	65.0	42.0	0.32	2.16091160220994	0.0930232558139534	0.906976744186046	0.666666666666667	0.523809523809524	23.0	0.633973710819009	0.0855927035998471	4.58201608554925	5.45190074982844	4.99806932050086	1.81291335664286	9.06106662856288	18	19	19	1.0722497661890529	1.0587400191798957	0.6487391029559237	1.3665774177707413	1.1388721849171888	-2.131937566012529	0.4941369028228626	-0.2235652452042739	-0.2151145851323081	0.323881601975414	0.0817106346737947	-0.1872043325966638	0.5218140510627594	14.044115220198112	low sGini - low pGini
liu	SRR10801661	SRR10801653	SRR10900574	melanoma	71.0	F		0	pre	PD	0	0.0	963.0	1.0	21.0	745.0	500.0	0.87	2.00855878012789	0.744164332399627	0.255835667600373	0.677506775067751	0.624661246612466	100.0	0.88749766573296	0.135568287322422	4.68059590143994	5.15586580638813	4.91248657624167	2.87215627274829	14.1094291347443	362	402	409	2.370714037587338	2.378985676681048	1.9791630417285968	2.675899545363362	2.4406619097744304	-0.8849057622319542	1.9215963128984817	0.5026584968058837	0.5114798080121308	2.64806475273762	0.8081215447983083	0.5169579327988103	0.1511942230472235	598.3361362194835	high sGini - low pGini
liu	SRR10801664	SRR10801719	SRR10900550	melanoma	70.0	M		0	pre	CR	1	0.0	913.0	0.0	913.0	672.0	453.0	0.81	2.17606820660256	0.912676056338028	0.0873239436619718	0.67814371257485	0.580838323353293	66.0	0.921596244131455	0.120190828420087	4.55645371065468	5.20331445506862	4.86915408017661	2.82736927305383	13.766896632056	407	366	410	2.371791209391985	2.352634560052411	1.9686091020828849	2.6633484963571075	2.429661820822856	-0.6712236494997106	1.9443746926741583	0.7170600156679088	0.6990996169342008	3.01493607737726	1.0092026501634368	0.7194239523612846	0.0748492718416033	704.4434884593555	high sGini - low pGini
liu	SRR10801665	SRR10801654	SRR10900584	melanoma	62.0	F		0	pre	PD	0	1.0	683.0	1.0	73.0	453.0	306.0	0.59	1.85536578141969	0.474926253687316	0.525073746312684	0.692307692307692	0.520361990950226	100.0	0.831002949852507	0.14280065945486	4.43333063883287	5.06348589285657	4.73794334580934	2.65609820201283	12.5844428020429	177	111	138	2.0206827009235955	1.923600792502296	1.5229697486914502	2.27587881646495	2.071194018426266	-1.397472405892371	1.418720454225925	0.1449511179520586	0.0527177286232654	1.7121773544580885	0.4023083421287414	0.1570522085364316	-2.341379469288727	185.89184354934577	low sGini - low pGini
liu	SRR10801668	SRR10801696	SRR10900594	melanoma	66.0	M		0	pre	SD	0	1.0	1005.0	1.0	955.0	570.0	406.0	0.73	2.03409202877131	0.29171974522293	0.70828025477707	0.739526411657559	0.664845173041894	100.0	0.85603821656051	0.0875474929425861	4.51374484618212	5.80998247109497	5.12101341877888	2.75587485567249	14.1128721163741	170	144	168	1.9785512997481616	1.9469956020990689	1.5796855605369515	2.2640899869216065	2.0207178768897296	-1.2502757179945432	1.4367254551178483	0.0196531035228485	-0.0133954979803593	1.3972907617732249	0.3044730859397421	0.0301575557345086	-1.5738919059991785	41.58772458602037	high sGini - low pGini
liu	SRR10801676	SRR10801659	SRR10899985	melanoma	40.0	F		0	pre	PD	0	1.0	444.0	1.0	95.0	543.0	347.0	0.77	2.00798580301686	0.134165366614665	0.865834633385335	0.666026871401152	0.556621880998081	70.0	0.873122353465567	0.0920005216381478	4.26652121385856	5.32044859069034	4.7644314224705	2.73479982958885	13.0297662422601	62	76	73	1.614048549844039	1.6244729653009689	1.2104089017402786	1.920322029776232	1.690901281756666	-1.877391111600608	1.0378376176320911	-0.3215627191507273	-0.3187652577407687	0.4669708222176991	-0.0191317403421387	-0.2883488538588648	-1.416833372216194	26.71931812506252	high sGini - low pGini
liu	SRR10801678	SRR10801710	SRR10900578	melanoma	83.0	F		0	pre	PD	0	1.0	53.0	1.0	50.0	330.0	224.0	0.85	2.03456448745803	0.0663129973474801	0.93368700265252	0.715654952076677	0.531847133757962	10.0	0.860212201591512	0.226389686402744	4.33018356428878	5.05452849407235	4.67835828151942	2.51851393987789	11.7825105477498	22	25	23	1.0859894531522114	1.130386054044771	0.6871063254651597	1.4097848185524613	1.202666158915616	-2.2658060049075712	0.4104821114164383	0.0173652394860473	0.0148004933518873	0.721612597588328	0.3171147553585501	0.0376068146752911	-1.1078224737271838	1.4836325972063715	high sGini - high pGini
liu	SRR10801684	SRR10801687	SRR10900595	melanoma	52.0	F		0	pre	PD	0	1.0	468.0	1.0	63.0	8910.0	5553.0	0.92	1.73408978786384	0.0677371474834705	0.93226285251653	0.623862487360971	0.633749016964386	100.0	0.96812171097018	0.225992534886041	4.56944874533103	5.30354511859467	4.92283227298767	3.94987770403688	19.4445854357872	5334	5412	5472	3.4985877483236245	3.5143212180552568	3.0990894199727776	3.8075557232925146	3.582175066336357	-0.0167719238266606	2.383321058492557	1.3512846905553109	1.3713217180596222	4.183734242037746	1.6624487456681236	1.3721333156357898	10.266050204856594	1569.6371725191814	high sGini - high pGini
liu	SRR10801688	SRR10801713	SRR10900563	melanoma	72.0	F		0	pre	PD	0	1.0	136.0	1.0	94.0	2644.0	1716.0	0.96	2.13589335455631	0.0169315825846579	0.983068417415342	0.677992888186488	0.551479289940828	100.0	0.952646855563234	0.102149696072196	4.08657146891483	5.0605723989169	4.54756976656672	3.4222614508136	15.5629727070067	63	66	57	1.5631903115662094	1.581824747196135	1.1312124953768352	1.8736374617160056	1.662380198920018	-1.7928850941366326	0.7725653809376557	-0.5460419726309534	-0.5899831263549747	0.3826520256916801	-0.2664270546077351	-0.5192875239271384	4.644929151920222	9.649057838823673	high sGini - low pGini
liu	SRR10801691	SRR10801640	SRR10900573	melanoma	58.0	F		0	pre	PD	0	0.0	849.0	1.0	84.0	680.0	509.0	0.69	1.86835368255219	0.257009345794393	0.742990654205608	0.774733637747336	0.599695585996956	100.0	0.866378504672897	0.101444815181717	4.62630060915786	5.36703437080207	4.98292227302542	2.83250891270624	14.1141717496669	130	118	129	1.896340298773956	1.8668159496420609	1.4955112504987904	2.182858963315178	1.936254073423796	-1.4954994906862813	1.4031043475500689	-0.0488859381768762	-0.0810591716448182	1.2648954002963406	0.2363553032580353	-0.0419606090852831	-1.031995000661537	46.00020291806453	high sGini - low pGini
liu	SRR10801693	SRR10801751	SRR10900576	melanoma	70.0	M		0	pre	PR	1	0.0	1547.0	1.0	471.0	1243.0	827.0	0.29	4.46682534959833	1.0	0.0	0.672904800650936	0.603742880390562	2.0	0.476953907815631	0.347477398980904	4.4981078062819	5.27219441783283	4.86979454054169	3.09447112864165	15.069438608123	591	639	641	2.58792129609879	2.5946023339279267	2.178937610658724	2.892304657900881	2.663872208653008	-1.2215755174111242	2.16725024382483	2.5037232491063035	2.509939628025794	5.083755806925648	2.807872556590143	2.509995404683796	1.8780007608982416	1206.1429520133222	low sGini - high pGini
liu	SRR10801700	SRR10801652	SRR10900006	melanoma	59.0	F		0	pre	PD	0	0.0	937.0	1.0	74.0	837.0	586.0	0.92	3.12707674050633	0.714401294498382	0.285598705501618	0.703481392557023	0.645858343337335	100.0	0.90126213592233	0.109827560581238	4.38445626979613	5.40160199099975	4.86652727480101	2.92272545799326	14.2235231580795	512	460	516	2.4616711826905173	2.4514788940597563	2.0776825623078605	2.757634933211208	2.5135190311161897	-0.5638322567527598	2.0144316471201047	0.6037735143623054	0.5959179600467648	2.8530106390984247	0.9008934941154754	0.6079250432061208	1.0327433690109666	22.77623882132838	high sGini - low pGini
liu	SRR10801720	SRR10801681	SRR10900566	melanoma	79.0	M		0	pre	PR	1	0.0	921.0	1.0	319.0	1082.0	747.0	0.32	2.82097110515341	0.68855421686747	0.31144578313253	0.701408450704225	0.634741784037559	100.0	0.927795180722892	0.0629419777316416	4.19560408398182	5.21941409902964	4.67959347698933	3.03422726077055	14.1989500972051	601	452	565	2.536385083320327	2.4924225079148283	2.125320872512989	2.81598983202481	2.577106064380107	-1.047840230419192	2.0647259519354195	0.8238556816512386	0.7812174047600103	3.260245571469125	1.1040895978306595	0.8246745921930086	1.2174683166847726	988.6392710945096	high sGini - low pGini
liu	SRR10868875	SRR10841995	SRR10841921	melanoma	76.0	F		0	pre	PD	0	1.0	521.0	1.0	91.0	286.0	203.0	0.42	1.73950156985871	0.741463414634146	0.258536585365854	0.725	0.667857142857143	3.0	0.507317073170732	0.302064135258054	4.47710129940127	5.37681805528765	4.90637942906707	2.45636603312904	12.0518637752034	131	147	146	1.9086092035958104	1.9169127028238444	1.5272911688695467	2.213810793429792	1.9751370300236857	-1.469992539299196	1.4869525364132985	1.6394774239115957	1.645009274536813	3.504440374418472	1.9432821526113275	1.645009274536813	-0.4728815982847908	3.9195596911255737	low sGini - high pGini
liu	SRR10868923	SRR10842035	SRR10841996	melanoma	69.0	F		0	pre	CR	1	0.0	780.0	0.0	780.0	241.0	156.0	0.61	2.27720537729369	0.872340425531915	0.127659574468085	0.658227848101266	0.594936708860759	22.0	0.891199226305609	0.173769857612246	4.3935615582463	5.40879645213366	4.87482103963555	2.38201704257487	11.6119067959144	117	111	126	1.87009355031486	1.8711889966973425	1.457683038219375	2.171671614558554	1.941096400518004	-1.4212938618032842	1.4073931790658214	0.7628824303509574	0.766379748971339	2.5733206983787	1.0656646057487684	0.7684917023815785	0.1270213144348404	214.7503640234773	high sGini - low pGini
liu	SRR10868924	SRR10842008	SRR10842068	melanoma	52.0	M		0	pre	PD	0	1.0	165.0	1.0	77.0	407.0	267.0	0.93	4.37509904912837	0.0231092436974789	0.976890756302521	0.670854271356784	0.616541353383459	45.0	0.884593837535014	0.0734236630480937	4.60164766249673	5.55356461106047	5.05524951026267	2.60959440922522	13.19215085922	49	46	50	1.4572182024448332	1.4487984986223883	1.0471977736584768	1.7540587500667468	1.5232225072595884	-2.2125276720560376	0.622315453626562	-0.4437995354669115	-0.487225273218841	0.1991171785375133	-0.1639398593006602	-0.412982280260937	-1.0079346893109506	2.4314611912438933	high sGini - low pGini
liu	SRR10868925	SRR10842034	SRR10842347	melanoma	51.0	F		0	pre	MR	1	1.0	521.0	0.0	378.0	370.0	233.0	0.87	2.48134955971109	0.292410714285714	0.707589285714286	0.650837988826816	0.558659217877095	40.0	0.873883928571429	0.168652037650799	4.12855010408291	5.4598557037495	4.74776661536692	2.568201724067	12.193222407053	76	73	77	1.6609972154524622	1.6581758745339752	1.259236972606852	1.960618831715144	1.7290582831125525	-1.3439371531369408	1.1207696754457366	0.1513661739560639	0.1298807319036773	1.4822083836898785	0.4417863011775672	0.1603842929737779	-2.2253375485117544	68.39396467765025	high sGini - low pGini
liu	SRR10868928	SRR10841999	SRR10842356	melanoma	51.0	M		0	pre	MR	1	0.0	785.0	1.0	176.0	288.0	183.0	0.71	3.15456605260565	0.845291479820628	0.154708520179372	0.63986013986014	0.646853146853147	3.0	0.569506726457399	0.386337388373671	4.47033072568397	5.30630320719283	4.87041376752628	2.45939248775923	11.9782590321333	123	142	138	1.933647378952144	1.9442183205378127	1.5386294204601922	2.239995007355593	2.0065672489275848	-1.1021598668475865	1.5000257874030745	1.7302492197846822	1.740266396603895	3.658121744266372	2.036316684494378	1.740266396603895	-0.579924080826817	270.34951687906016	low sGini - high pGini
liu	SRR10868929	SRR10842351	SRR10842358	melanoma	76.0	M		0	pre	PR	1	1.0	47.0	1.0	47.0	355.0	249.0	0.75	5.27053140096618	0.369834710743802	0.630165289256198	0.732352941176471	0.539589442815249	46.0	0.866870283866331	0.0907460857860011	4.67686816853302	5.22294979026906	4.94237267109185	2.55022835305509	12.6041789171831	98	70	90	1.759780445983326	1.6980240267042817	1.311933102347581	2.0310290241977667	1.8040307209485489	-1.9252923638891328	1.191385274313552	0.2700841957274418	0.2190715383455918	1.7479638880930015	0.5463564321317755	0.2729405698710699	-1.091960571272203	108.33310597758096	high sGini - low pGini
liu	SRR10898072	SRR10898040	SRR10900003	melanoma	78.0	M		0	pre	PD	0	1.0	451.0	1.0	63.0	285.0	191.0	0.82	1.94268774703557	0.609223300970874	0.390776699029126	0.674911660777385	0.625441696113074	47.0	0.851993389795497	0.167358957891779	4.51004097116509	5.14614007428249	4.81760340608986	2.45484486000851	11.8264689589992	100	102	101	1.831444327015878	1.8169059313198967	1.421360015416037	2.1252659577141824	1.8939979628825616	-1.4516050004396488	1.3448384755625364	0.2767610653963291	0.2580164938264389	1.9167956330118816	0.5685198966656418	0.2841897441175989	-0.9706692966712024	153.844316987157	high sGini - low pGini
liu	SRR10898088	SRR10898069	SRR10900557	melanoma	51.0	M		0	pre	PD	0	1.0	275.0	1.0	77.0	188.0	110.0	0.24	2.25769116628747	0.115942028985507	0.884057971014493	0.628571428571429	0.582857142857143	17.0	0.847968172776357	0.0670461976253843	4.24057606267045	5.31569189654628	4.74779904935176	2.27415784926368	10.7972444748099	20	19	20	1.0874105363871398	1.066096335249409	0.6533933894503633	1.3779141750225183	1.1563762153521897	-2.34852795849626	0.4793103391884831	-0.137367569587939	-0.158090678381502	0.5453242862487786	0.1534244648056957	-0.1098540205166118	-0.6704717223335492	12.63824914471677	high sGini - low pGini
liu	SRR10898290	SRR10898365	SRR10900015	melanoma	72.0	F		0	pre	PD	0	1.0	42.0	1.0	16.0	133.0	85.0	0.8	3.31768310764061	0.134831460674157	0.865168539325843	0.658914728682171	0.643410852713178	73.0	0.577651223641681	0.107746288761574	4.43486799426873	5.29459569690466	4.84570252892142	2.12385164096709	10.2915532676881	46	51	55	1.495667857413685	1.5098836361800936	1.1080992049243283	1.8038639055716743	1.5683008794428366	-2.0662466133287247	0.8341938012139317	-0.4284208299413471	-0.4202449869805353	0.0079515794238116	-0.1232836737138456	-0.3754994751753511	-0.7068792117154683	7.964486514803675	low sGini - low pGini
liu	SRR10898309	SRR10898288	SRR10900020	melanoma	71.0	M		0	pre	PD	0	1.0	130.0	1.0	86.0	399.0	260.0	0.92	1.87860061796073	0.821316614420063	0.178683385579937	0.661577608142494	0.628498727735369	24.0	0.906739811912226	0.154603345368685	4.47033072568397	5.31370513941674	4.87380953176871	2.60097289568675	12.6766464908701	177	162	184	2.06243988982617	2.0502658457603693	1.647567433763772	2.3574255195647176	2.1230959312195803	-1.196190404940595	1.6205775107499776	0.8856197705526154	0.8707843499750054	2.8743960024698563	1.1792953997569315	0.8880246598321635	-1.8310622978829936	350.6369401701263	high sGini - low pGini
liu	SRR10898313	SRR10898322	SRR10899987	melanoma	73.0	M		0	pre	SD	0	0.0	272.0	1.0	272.0	888.0	608.0	0.4	2.13294001966568	0.012917933130699	0.987082066869301	0.694857142857143	0.649543378995434	78.0	0.917231704465747	0.217896964862896	4.33485962427278	5.36322978923037	4.82170595007947	2.9484129657786	14.2163803403861	449	456	496	2.4374771606817696	2.447464274024972	2.0542095349405898	2.743529420564709	2.5025977487836264	-1.3150159083379434	1.7489147730862082	0.6021640324725496	0.6102690773805376	2.815395994154437	0.9072654579225294	0.6114817751870566	-0.1524811152795186	408.9181648213174	high sGini - high pGini
liu	SRR10898323	SRR10898319	SRR10900581	melanoma	42.0	F		0	pre	PR	1	1.0	205.0	0.0	205.0	42.0	29.0	1.0	2.91791998427209	0.0	1.0	0.725	0.575	6.0	0.722222222222222	0.222928089919499	4.57290992978164	5.46654087777963	4.99979990215166	1.6232492903979	8.11592164329917	5	5	8	0.5693473295638625	0.5550287953583214	0.2172679160557322	0.8632770650735023	0.6082133258958679	-3.266286074970065	-0.3655230482678718	-0.4095409883935001	-0.3829132964586365	-0.5925010670640387	-0.0949931023360054	-0.3465818912047339	-1.1539015726443789	0.0	low sGini - high pGini
liu	SRR10898325	SRR10899117	SRR10900013	melanoma	77.0	F		0	pre	PD	0	1.0	392.0	1.0	190.0	600.0	417.0	0.83	2.02404177751503	0.893042575285566	0.106957424714434	0.704391891891892	0.665540540540541	20.0	0.922377985462098	0.189977866669032	4.73105617288007	5.50153940645189	5.10177341414113	2.77815125038364	14.1734981896702	352	365	374	2.323301561689774	2.321832697041869	1.9331888484487767	2.6235977460261584	2.3829425193159968	-1.1069289590886715	1.8755442516412264	1.3195058676088478	1.318626080889426	3.613537007737433	1.6200961926952886	1.3199364764378396	-0.0271703224744105	631.9711870977635	high sGini - high pGini
liu	SRR10898326	SRR10898329	SRR10900569	melanoma	63.0	M		0	pre	PD	0	0.0	75.0	1.0	13.0	653.0	423.0	0.78	1.77608995857171	0.950281425891182	0.049718574108818	0.648773006134969	0.665644171779141	16.0	0.918738273921201	0.190149415231217	4.57789303239329	5.50797142708336	5.02144441557071	2.81491318127507	14.1349300744301	391	421	444	2.38333498987382	2.403782719726059	2.010630536701931	2.6947091809828088	2.4514896206897525	-0.707436183878669	1.9809340304723944	1.4554774275774065	1.4760837800476088	3.829495941711487	1.7669328039812893	1.4762950710270513	0.2729967277031292	678.9953903896826	high sGini - high pGini
liu	SRR10898346	SRR10898352	SRR10900549	melanoma	82.0	M		0	pre	SD	0	0.0	347.0	0.0	347.0	115.0	76.0	0.73	3.1882318213126	0.0065359477124183	0.993464052287582	0.678571428571429	0.557522123893805	44.0	0.681669637551991	0.0609305802631308	4.14547059339389	5.48946857807064	4.77037006570262	2.06069784035361	9.8302912920809	37	32	39	1.3367172745088791	1.3050084459506124	0.9129754847767788	1.6221821833555403	1.3900323986264156	-1.9672537827462435	0.60140609910478	-0.4452630932330303	-0.4594047988674565	-0.2226970183866635	-0.1512463918022295	-0.3869354555810084	-0.3922708077470926	11.162736506905924	low sGini - low pGini
liu	SRR10898348	SRR10899119	SRR10899976	melanoma	82.0	M		0	pre	PD	0	1.0	74.0	1.0	23.0	64.0	42.0	0.9	2.17018767809767	0.380952380952381	0.619047619047619	0.666666666666667	0.634920634920635	8.0	0.705357142857143	0.209747653092413	4.68701144711105	5.51371940303704	5.08358790208184	1.80617997398389	9.18187466472699	18	18	19	1.000597745878624	1.0314542824065531	0.5927251089828447	1.3173299960321585	1.0884226606276592	-2.203966439050116	0.3982266984715147	0.1187432302268339	0.1546433708522183	0.8379290334429471	0.438094142878261	0.162864979122725	-0.2742701717518181	14.372396750352635	low sGini - high pGini
liu	SRR10898351	SRR10898952	SRR10900000	melanoma	61.0	M		0	pre	PR	1	0.0	623.0	0.0	580.0	15.0	6.0	1.0	2.18512265368954	0.0	1.0	0.461538461538462	0.615384615384615	3.0	0.583333333333333	0.26156497973015	4.48802668632029	5.14204440844559	4.80391845552648	1.17609125905568	5.64984650476096	1	3	4	0.1869770755889473	0.2788551724260807	-0.1379585506858567	0.5363712855281109	0.2847276244096774	-4.476725333902034	-1.1684508385051573	-0.7093695320387783	-0.6174914352016435	-0.4305143596126976	-0.3599753220996142	-0.6174914352016444	1.242712852219026	0.0832643218281952	low sGini - high pGini
liu	SRR10898353	SRR10898292	SRR10900008	melanoma	66.0	M		0	pre	PR	1	0.0	658.0	0.0	658.0	4030.0	2716.0	0.66	2.01764763876565	0.986004905497042	0.0139950945029577	0.67595818815331	0.64808362369338	79.0	0.963011529561738	0.129626337002456	4.5163199678498	5.33888859870413	4.91041028677371	3.605305046141112	17.7035269855285	2480	2437	2566	3.175033676455213	3.1814444328271736	2.781612339305072	3.479280879094697	3.244554629815419	-0.132807890437002	2.752927327073921	1.585419311223811	1.5911358222535013	4.448809113402094	1.889316967962634	1.591785666722631	4.246169798994991	4179.553896276136	high sGini - low pGini
liu	SRR10898357	SRR10898289	SRR10900547	melanoma	77.0	M		0	pre	CR	1	0.0	513.0	0.0	372.0	1939.0	1363.0	0.69	2.15041975308642	0.980673316708229	0.0193266832917705	0.703665462054724	0.662364481156427	100.0	0.928410224438903	0.148006027287487	4.28649912115033	5.32029788237941	4.77550543891192	3.28757780907871	15.6998457081015	1244	1193	1304	2.8716043697680105	2.8662892379655007	2.4838452886196025	3.1699849306638006	2.9247086801906264	-0.7188895921212178	2.443351493189218	1.001465004987978	0.99659684483069	3.5864995665531154	1.300067741653318	1.0056983856752089	2.749541152631944	2032.06607768937	high sGini - low pGini
liu	SRR10898361	SRR10898950	SRR10900589	melanoma	76.0	M		0	pre	CR	1	0.0	819.0	0.0	630.0	1907.0	1277.0	0.56	3.96140939597315	0.801571709233792	0.198428290766208	0.672813487881981	0.638040042149631	19.0	0.927067176782822	0.135437708461105	4.61278714488207	5.12054519558192	4.86003961434142	3.28035069304601	15.9426343171359	1104	1033	1127	2.828163054723289	2.812549993557873	2.424854902234955	3.121456678004538	2.884347289549014	-0.6211951253187254	2.3572997725413485	1.8669017918375697	1.853765308869041	4.61339138642176	2.161413212952318	1.8669197553031744	4.020776755613244	1752.1283066750836	high sGini - low pGini
liu	SRR10898362	SRR10898959	SRR10900570	melanoma	66.0	F		0	pre	PR	1	0.0	653.0	1.0	336.0	519.0	345.0	0.83	1.96621888581588	0.886473429951691	0.113526570048309	0.668604651162791	0.558139534883721	100.0	0.865434782608696	0.105483488783609	4.15798020868067	5.23402638752638	4.6650807207429	2.71516735784846	12.6664748946893	272	209	251	2.217578859804969	2.1719358552475647	1.7738525542334431	2.496386694731952	2.2721899838200783	-1.1313623984358585	1.7327863973366164	0.3328806025116159	0.2808379778661437	2.2924056974444085	0.608668370066775	0.341190934766845	-0.3053832681780869	428.0700626347873	high sGini - low pGini
liu	SRR10898369	SRR10898316	SRR10900554	melanoma	76.0	M		0	pre	SD	0	0.0	203.0	0.0	203.0	160.0	116.0	0.54	1.89075464243382	0.850574712643678	0.149425287356322	0.725	0.6625	14.0	0.865626710454297	0.177876420063443	4.32340776905706	5.24314864773293	4.76112062417343	2.20411998265593	10.4940811075759	104	93	108	1.7719762449890537	1.747507560177599	1.3772198776074724	2.060944199931276	1.8173750267048607	-1.8679025349265344	1.3023441052030722	0.8738453872908061	0.8479419805322795	2.534683972190805	1.1621167763892684	0.8778316564689111	-0.0023647695546118	161.900094193652	high sGini - low pGini
liu	SRR10898373	SRR10898293	SRR10900016	melanoma	70.0	M		0	pre	PD	0	1.0	81.0	1.0	81.0	1661.0	1151.0	0.85	2.10252365930599	0.953488372093023	0.0465116279069767	0.693791440626884	0.661241711874623	100.0	0.952906976744186	0.123099894108907	4.44743207983054	5.55140376993731	4.96885210229801	3.22036963245139	16.0015404183828	1085	1069	1136	2.812126164093429	2.805745082671107	2.4276865991754986	3.109977338580906	2.8663791014159377	-0.2861390094472723	2.398379259824285	1.0015995987157604	0.9967261687791976	3.751472638021085	1.3001997152670053	1.0030520887986636	2.9835678634225387	2031.4166043249595	high sGini - low pGini
liu	SRR10898374	SRR10898951	SRR10900568	melanoma	67.0	M		0	pre	PD	0	0.0	975.0	1.0	77.0	151.0	94.0	0.94	1.84765392991487	0.680851063829787	0.319148936170213	0.630872483221477	0.61744966442953	22.0	0.838878143133462	0.16378305914351	4.56865671804147	5.13448281659556	4.84331388758852	2.17897694729317	10.5534693095602	75	59	68	1.661241950082768	1.595053431922971	1.2109842995262032	1.9304373983428105	1.7066669691752565	-1.5107288010820503	1.159846903119636	0.4573444285297041	0.389968028985506	1.8733874648295368	0.7259915121300176	0.459357214352161	-0.5303308297225783	93.56717801242743	low sGini - low pGini
liu	SRR10898375	SRR10898371	SRR10900011	melanoma	59.0	M		0	pre	PD	0	1.0	572.0	1.0	84.0	396.0	259.0	0.49	3.04847590953786	0.789223454833598	0.210776545166403	0.660714285714286	0.591836734693878	4.0	0.652535657686212	0.332593591534601	4.63638264035296	5.36342144327148	4.98666963739134	2.59769518592551	12.9538477108524	199	197	203	2.099807748785243	2.0665260166808213	1.6688938585713171	2.3845156145304385	2.1633362644383225	-1.344128200335284	1.6246183514166848	1.7494189804070128	1.7239357978200032	3.759459983187729	2.0378942681832357	1.749460804596379	-0.7535554386522023	327.5700281789148	low sGini - high pGini
liu	SRR10898875	SRR10898958	SRR10900572	melanoma	84.0	M		0	pre	PR	1	0.0	543.0	0.0	543.0	1369.0	974.0	0.59	1.91628870045356	0.935469900389779	0.0645300996102208	0.712509144111192	0.670080468178493	14.0	0.839850275320176	0.228061854070091	4.33373744682499	5.5124514198246	4.88769036886518	3.13640344813399	15.32976892632	884	895	954	2.722635968378454	2.7187269551679147	2.336577690428129	3.021715855470452	2.7798728175705523	-0.6404301828116383	2.277491602518125	1.8340296422263431	1.8277758131378168	4.216536512846285	2.1319439801205515	1.8343693214333543	1.8915119085319445	1435.589522181833	low sGini - high pGini
liu	SRR10898928	SRR10898953	SRR10900009	melanoma	71.0	M		0	pre	PD	0	1.0	512.0	1.0	108.0	794.0	578.0	0.68	2.0341888911169	0.337020648967552	0.662979351032448	0.732572877059569	0.608365019011407	100.0	0.891563421828909	0.0998915718795346	4.25029129074471	5.12530516017154	4.667337558468	2.8998205024271	13.5344411437935	542	341	469	2.4823471918147137	2.402246290929237	2.041505127014642	2.74517084306638	2.517272539106494	-0.9599948345475026	1.7610409844326875	0.4010442688156393	0.3244530139538885	2.110512497881882	0.6654648874311071	0.4037945194397093	-0.2397511303541726	337.1785878049181	high sGini - low pGini
liu	SRR10898937	SRR10898317	SRR10900551	melanoma	63.0	F		0	pre	PR	1	0.0	960.0	1.0	89.0	114.0	75.0	0.79	2.63670375110761	0.5	0.5	0.688073394495413	0.623853211009174	14.0	0.766409266409266	0.14158665245865	4.35713365799297	5.52851260948695	4.90800044513386	2.05690485133647	10.0952899259574	31	37	37	1.304534975199106	1.3086643764641124	0.9121529532050628	1.607634579424221	1.3815852072485575	-1.8536291333602053	0.8297896250027111	0.2533404492876034	0.2500288604836724	1.3349189240903403	0.5527178069890561	0.2818074939135839	-0.0116746674192885	0.9742613071725698	low sGini - low pGini
liu	SRR10898954	SRR10898327	SRR10900582	melanoma	64.0	F		0	pre	PD	0	1.0	282.0	1.0	57.0	45.0	27.0	0.5	2.73399602385686	0.0	1.0	0.658536585365854	0.5	2.0	0.462962962962963	0.355168789402961	4.80647577300945	5.20557831722098	5.00204818711555	1.65321251377534	8.2694486574467	4	4	6	0.5224866495974143	0.5834006492199563	0.11079649286939	0.85504074296997	0.6455101133413631	-3.106069341536581	-0.4130995251608825	0.0353939276922787	0.0733068763634793	0.2308174988799539	0.3557939809696139	0.0733068763634784	0.8211669502262643	1.4003391940059966	low sGini - high pGini
liu	SRR10898957	SRR10898318	SRR10899981	melanoma	61.0	F		0	pre	CR	1	0.0	476.0	0.0	476.0	282.0	187.0	0.6	2.11201106282102	0.907488986784141	0.092511013215859	0.670250896057348	0.573476702508961	6.0	0.798091042584435	0.249539806775084	4.41405246269725	5.3089540053181	4.8408678459054	2.45024910831936	11.8613321229216	150	134	148	1.963219354678397	1.9438994693426896	1.5383001756194818	2.2546968310966333	2.0284441855548514	-1.3945283648429678	1.5191903140497625	1.4805003146110205	1.459535973102025	3.3984640076454853	1.7711746265493646	1.4806648113384906	-0.3185311338036154	283.1466093451142	low sGini - high pGini
liu	SRR10899114	SRR10898311	SRR10899982	melanoma	74.0	F		0	pre	PR	1	0.0	718.0	1.0	406.0	95.0	62.0	1.0	4.62322415153907	0.0	1.0	0.696629213483146	0.577777777777778	3.0	0.65	0.280856960099062	4.38695891595491	5.23675073026441	4.79305855448969	1.97772360528885	9.47934504474591	25	27	26	1.1428342995594842	1.1534649440347813	0.7680746611127844	1.449212143715021	1.2069056994141063	-2.529528079277428	-0.2338724664440578	0.0447482485426364	0.041915772664825	1.0655811743124053	0.3443643154455019	0.055114701771604	1.5696858418814583	0.0	low sGini - high pGini
liu	SRR10899122	SRR10898308	SRR10900592	melanoma	75.0	M		0	pre	PD	0	1.0	167.0	1.0	69.0	164.0	98.0	0.91	2.05539618162034	0.217171717171717	0.782828282828283	0.6125	0.614906832298137	40.0	0.766414141414141	0.175108932663485	4.86553225444243	5.09939547957378	4.98109156551294	2.2148438480477	11.0323400104386	25	34	32	1.3126915490179705	1.3993696342646025	0.9178143812265994	1.6592194489906815	1.453549022646485	-1.813889262460196	0.7500969114662852	-0.2291759977812436	-0.1546326707817804	0.6913709553299179	0.1107230509666115	-0.1415736315524151	-2.134402974641988	21.721202259067383	low sGini - low pGini
liu	SRR10899123	SRR10899124	SRR10900002	melanoma	69.0	F		0	pre	SD	0	0.0	659.0	1.0	476.0	588.0	348.0	0.75	1.8520051236575	0.928783382789318	0.0712166172106825	0.592844974446337	0.649063032367973	6.0	0.806627101879327	0.316845042501129	4.09572473783929	5.29940561308904	4.6588525052177	2.76937732607614	12.9021204934829	265	353	323	2.269565276786646	2.330768952541378	1.877121769342256	2.602274373108473	2.3850753647427	-1.024236646585217	1.83630545727863	1.8340213727738848	1.8954030074503736	4.138308957684777	2.166825717060093	1.895403007450374	0.0082820288653265	508.7929306082674	low sGini - high pGini
liu	SRR10899713	SRR10899837	SRR10842380	melanoma	60.0	F		0	pre	PD	0	1.0	192.0	1.0	124.0	390.0	271.0	0.63	2.11155102444818	0.682395644283122	0.317604355716878	0.702072538860104	0.598445595854922	68.0	0.855957083377816	0.143202525156931	4.40477034656178	5.27025854332944	4.81811981486258	2.5910646070265	12.4840597247035	195	172	202	2.052169145356906	2.0326777084688743	1.6662109733024393	2.343562762047667	2.0992835498896323	-1.0329418767592924	1.6044795202163011	0.3617001346071159	0.3427759334889969	2.2208063946272216	0.6533710983306859	0.3657364942967002	-0.3268685562298761	230.69484781880945	high sGini - low pGini
liu	SRR10899714	SRR10899822	SRR10842368	melanoma	82.0	M		0	pre	PR	1	0.0	833.0	0.0	833.0	1180.0	708.0	0.66	2.20051566838556	0.245867768595041	0.754132231404959	0.624338624338624	0.559082892416226	100.0	0.912314049586777	0.111481270521549	3.994105687894951	5.27348497785206	4.5894287602127	3.07188200730613	14.0981836323106	148	196	174	2.0074092742212097	2.0830961589796626	1.5989085798506515	2.347929426072033	2.142725992454538	-1.317997676007158	1.5069989667889334	0.1044801251180333	0.1782549698641932	1.6599740090624515	0.4439622061758852	0.1859268105722221	-0.1219243737965016	195.7550092129228	high sGini - low pGini
liu	SRR10899715	SRR10899899	SRR10842369	melanoma	73.0	M		0	pre	PR	1	0.0	992.0	1.0	742.0	703.0	506.0	0.64	3.10459713297084	0.863216266173752	0.136783733826248	0.724928366762178	0.63376251788269	25.0	0.929907578558226	0.132807963895687	4.5436757561556	5.30354511859467	4.90892955511036	2.84695532501982	13.9755031370686	384	369	404	2.376945025243396	2.350461564989564	1.9760895185644305	2.664935131078584	2.423572331563212	-0.9024397753371284	1.9381235425520285	1.325579172924641	1.2984748042116896	3.6527339144356095	1.613268398271796	1.3256587063509353	0.0946199219569386	705.4130920926265	high sGini - low pGini
liu	SRR10899753	SRR10899969	SRR10842360	melanoma	71.0	F		0	pre	PD	0	1.0	118.0	1.0	64.0	197.0	130.0	0.58	2.23376623376623	0.592334494773519	0.407665505226481	0.666666666666667	0.615384615384615	5.0	0.600696864111498	0.297525609537559	4.39294959268258	5.20743164309211	4.782884560121	2.29446622616159	10.9741670868274	72	64	70	1.6729031305594155	1.6493230406201211	1.258641251115699	1.9623030972052176	1.723846566058039	-1.6821415674905396	1.1950811746633678	1.1658132670210748	1.1496020156769526	2.694185053313973	1.4588132738863924	1.1660005329565488	-2.0627071605698832	131.69167527415175	low sGini - high pGini
liu	SRR10899754	SRR10899804	SRR10842378	melanoma	78.0	M		0	pre	CR	1	0.0	866.0	0.0	866.0	404.0	249.0	0.41	2.84146705098897	0.934375	0.065625	0.619402985074627	0.58955223880597	3.0	0.627083333333333	0.393501625768521	4.70380858046255	5.0772776551492	4.88697679549245	2.60638136511061	12.7373252514994	182	209	198	2.0811068693090222	2.1269027967963288	1.6655399360630894	2.4056381912079607	2.195245825938159	-1.3487629551470257	1.637193465489437	1.8893547267644808	1.935675710020841	3.991240999071086	2.214162484516495	1.935675710020841	-0.570951175359661	275.4152403191762	low sGini - high pGini
liu	SRR10899802	SRR10899791	SRR10899986	melanoma	63.0	M		0	pre	CR	1	0.0	833.0	0.0	833.0	337.0	235.0	0.67	3.31340633323468	0.870476190476191	0.12952380952381	0.701492537313433	0.68955223880597	11.0	0.870649350649351	0.192023136951032	4.47582646196536	5.35099124997267	4.8938847794337	2.52762990087134	12.3699294999157	197	194	219	2.066905848302386	2.068345355841594	1.6968610019354071	2.3686561941576088	2.1152793678962487	-1.200184572950849	1.6607481341591148	1.341531467052491	1.3366548469258668	3.3760966926440346	1.640129997461209	1.3424959676336323	0.0370179222211123	1.3966459812606404	high sGini - high pGini
liu	SRR10899805	SRR10899972	SRR10842375	melanoma	62.0	F		0	pre	PR	1	0.0	875.0	0.0	875.0	105.0	77.0	0.72	4.53837037037037	0.550724637681159	0.449275362318841	0.762376237623762	0.613861386138614	5.0	0.611594202898551	0.307395897516797	4.54059000051457	5.25902523537832	4.88662228908809	2.02118929906994	9.8767886793015	52	39	48	1.4046243731253636	1.3986730441064643	1.032557164865292	1.702688898411252	1.446016783680225	-1.8146080342411144	0.9688052415083724	0.9727235958073304	0.9673865302615642	2.317541141379367	1.2710932570783844	0.9727235958073304	0.0699202646213358	68.23612348016039	low sGini - high pGini
liu	SRR10899806	SRR10899962	SRR10900010	melanoma	58.0	F		0	pre	SD	0	0.0	635.0	1.0	251.0	53.0	41.0	1.0	1.99990103908956	0.0	1.0	0.788461538461538	0.557692307692308	9.0	0.73015873015873	0.284125793862262	4.52736683654468	5.26262230746179	4.88117011668952	1.72427586960079	8.4164838476242	12	6	7	0.7548680482948309	0.673386899943302	0.2137769157159324	1.0170655825600292	0.8302079042108543	-2.972834334989371	-0.4482191525334029	-0.2197345741157256	-0.4469264627774107	0.035091257876922	-0.0176105730065372	-0.1984028435416123	-0.6728376935447565	4.118100866659687	low sGini - high pGini
liu	SRR10899812	SRR10899900	SRR10842377	melanoma	66.0	M		0	pre	CR	1	0.0	978.0	0.0	978.0	138.0	99.0	1.0	1.97506925207756	0.0	1.0	0.727941176470588	0.610294117647059	11.0	0.816205533596838	0.16521356614329	4.68008478246561	5.16057707340431	4.91446215063057	2.13987908640124	10.5163547770448	57	53	56	1.5262881379583415	1.5082279631679667	1.1296791531204715	1.8183819187110115	1.574510744839823	-2.413569648066433	0.0003641151536907	0.2003319120467183	0.190359861485555	1.380333117641084	0.4964045034499806	0.21053661906699	-1.0198123229443457	3.178185720762688	low sGini - low pGini
liu	SRR10899813	SRR10899683	SRR10899989	melanoma	48.0	M		0	pre	PD	0	0.0	475.0	1.0	113.0	311.0	210.0	0.6	1.87707773464716	0.724358974358974	0.275641025641026	0.67741935483871	0.558064516129032	32.0	0.886485042735043	0.170619571639973	4.47986089556519	5.31376128966269	4.87902771153515	2.49276038902684	12.1622470162791	187	178	188	2.0336327176237496	2.0046181945080983	1.6238630718123372	2.320397708445363	2.0906100226061137	-1.2695149434777335	1.509629562427893	0.7136855296269721	0.6791154342944498	2.5409890459504707	0.9977743618315876	0.7154141978601352	-0.1134717792675058	241.57522942523937	high sGini - low pGini
liu	SRR10899814	SRR10899838	SRR10842376	melanoma	58.0	M		0	pre	CR	1	0.0	739.0	1.0	389.0	672.0	451.0	0.38	2.11608820330268	0.71985494106981	0.28014505893019	0.677177177177177	0.629129129129129	100.0	0.897053490480508	0.160358837993599	4.27719944784458	5.3725263198959	4.79367986091992	2.82736927305383	13.5535031436219	403	390	399	2.365761200419916	2.353035363343558	1.9694209873497337	2.660474887951372	2.421724064778117	-1.2238631001204665	1.905405313494192	0.640317594480077	0.628446113250582	2.877209575637302	0.9354524117759384	0.6435787744214593	0.0969137134660928	607.9338616899388	high sGini - low pGini
liu	SRR10899815	SRR10899825	SRR10900014	melanoma	80.0	F		0	pre	PR	1	0.0	792.0	0.0	792.0	351.0	248.0	0.84	2.2431341667487	0.835766423357664	0.164233576642336	0.708571428571429	0.66	64.0	0.863366788321168	0.12481248371859	4.79739900065244	5.24960048194606	5.01840892175126	2.54530711646582	12.7733919418691	210	189	214	2.084048319732471	2.068639713409465	1.6951983049859822	2.377442345102038	2.136471191780453	-0.9434604869476088	1.648458901099605	0.4184339437114378	0.4013650049438425	2.315573851318488	0.7110133214831731	0.421635138474106	-0.4877224056241652	286.7581447077824	high sGini - low pGini
liu	SRR10899817	SRR10899840	SRR10900559	melanoma	53.0	M		0	pre	PD	0	0.0	630.0	1.0	153.0	357.0	243.0	0.54	3.0885437277404	0.838312829525483	0.161687170474517	0.686440677966102	0.607344632768362	19.0	0.905559152714828	0.134897275658717	4.48677765183178	5.24291544785828	4.85013359216982	2.55266821611219	12.38078186463	200	139	180	2.078654077740852	2.026066642954847	1.6474857931260176	2.35418582734564	2.1243180848157	-1.3923072301927684	1.5972858541865658	1.119870793959952	1.064927776677114	3.1015959453763964	1.394297563995812	1.1202442600893083	-0.2012284011450659	1.4059418791830425	high sGini - low pGini
liu	SRR10899819	SRR10899831	SRR10900018	melanoma	85.0	M		0	pre	PR	1	0.0	662.0	0.0	662.0	837.0	599.0	0.89	1.92639794507014	0.903057419835943	0.0969425801640566	0.720818291215403	0.66546329723225	38.0	0.939342203383178	0.119182644019868	4.51836439106436	5.29420895768718	4.89092682763377	2.92272545799326	14.2948363523074	522	547	569	2.491147726339396	2.4993543642112046	2.110199584259919	2.796300425224012	2.554864192394545	-0.75272268259022	2.063085296361581	1.1212734451646564	1.1323337482980524	3.5666456555920045	1.4278688009360707	1.1340640834742783	0.8496727755364089	878.9968445351406	high sGini - low pGini
liu	SRR10899823	SRR10899942	SRR10900558	melanoma	63.0	M		0	pre	PR	1	0.0	685.0	0.0	685.0	140.0	89.0	0.72	3.58081107814046	0.132530120481928	0.867469879518072	0.669172932330827	0.593984962406015	2.0	0.349397590361446	0.406758731342695	4.0097530130316	5.26930856268675	4.59658850516624	2.14612803567824	9.8648674594136	23	20	23	1.1413404066472903	1.1365038084054373	0.7608763488727491	1.4399588361108182	1.1876288260103736	-2.4459662377156026	0.427310589978115	0.8096372566291943	0.7900641190445038	1.6004366094002749	1.1009909414339865	0.8110622610456728	-0.9802423890200054	22.37810569428311	low sGini - high pGini
liu	SRR10899824	SRR10899818	SRR10842371	melanoma	73.0	M		0	pre	CR	1	0.0	628.0	0.0	628.0	439.0	300.0	0.82	2.05738354806739	0.828238719068413	0.171761280931587	0.689655172413793	0.636781609195402	6.0	0.592673459485687	0.279760266888975	4.36486640046254	5.27046878508136	4.7963415344081	2.64246452024212	12.6741623316371	253	209	241	2.1702263142783047	2.132056406166176	1.7579996263079092	2.452590562571149	2.2127898079092305	-0.9566300680674616	1.695455807691578	1.5469956166342351	1.5078136030522025	3.325792694120383	1.8288763304942663	1.5484809717333652	-0.3685867129086059	210.02435487016783	low sGini - high pGini
liu	SRR10899826	SRR10899803	SRR10842366	melanoma	90.0	F		0	pre	CR	1	0.0	772.0	0.0	772.0	856.0	571.0	1.0	2.01125703564728	0.0	1.0	0.672555948174323	0.638398115429918	37.0	0.89363950416582	0.323194041530083	4.58649999890572	5.27700579936664	4.91965314763354	2.93247376467715	14.4267537867467	445	476	478	2.436124920965128	2.4634703150271244	2.04522289631184	2.7510428037887595	2.515200791296253	-1.3017950434597634	1.3435864388472554	0.8601401706574879	0.8889076110281016	2.902083976642651	1.1757920355073503	0.8897415893225742	0.1605089688061117	148.9145036732882	high sGini - high pGini
liu	SRR10899829	SRR10899821	SRR10842365	melanoma	71.0	M		0	pre	PD	0	1.0	590.0	1.0	63.0	373.0	225.0	0.41	2.16174874173493	0.444061962134251	0.555938037865749	0.618131868131868	0.593406593406593	36.0	0.879087779690189	0.117378697523554	4.50112975978022	5.18373384188413	4.83038907982416	2.57170883180869	12.422354257656	178	196	184	2.044644223806216	2.059576428124968	1.6378946480644074	2.3532044946023767	2.1313411968944607	-1.4869703428626817	1.5432539068182554	0.6940665170508314	0.6985713031387373	2.4461584142365007	0.9973547465556128	0.7006459224426871	-0.8265246450934158	269.9370660954502	high sGini - low pGini
liu	SRR10899833	SRR10899968	SRR10900553	melanoma	53.0	M		0	pre	CR	1	0.0	960.0	0.0	960.0	538.0	345.0	0.94	2.09811655655261	0.916013437849944	0.083986562150056	0.642458100558659	0.603351955307263	61.0	0.900739816055661	0.131072191257241	4.66350374999484	5.44854957095498	5.0407669412681	2.73078227566639	13.76523701898	311	302	331	2.2887166176295906	2.270371418728131	1.8927650105385327	2.580670872460219	2.338348683927653	-0.8215314254052268	1.853064236602496	0.6351668560721956	0.615685718432553	2.6495165641467824	0.9265655068777122	0.6390271445859571	-0.0547010484488431	457.9834760762285	high sGini - low pGini
liu	SRR10899836	SRR10899963	SRR10842379	melanoma	72.0	M		0	pre	PD	0	1.0	370.0	1.0	63.0	417.0	263.0	0.46	2.15803492157443	0.820754716981132	0.179245283018868	0.639902676399027	0.632603406326034	10.0	0.858490566037736	0.16926746769596	4.33873249227055	5.56342767114966	4.91306670066814	2.62013605497376	12.8729032029116	174	205	206	2.081457381317702	2.098789583809748	1.6715952572356527	2.391239936069675	2.1685616504491776	-1.4270317076779018	1.6321835648084388	1.3793109039911655	1.3995322385871856	3.4384558223350434	1.6905692478869496	1.3995322385871858	-0.3561422617702941	349.9618971073137	high sGini - low pGini
liu	SRR10899839	SRR10899828	SRR10900561	melanoma	70.0	M		0	pre	PR	1	0.0	194.0	1.0	162.0	2242.0	1398.0	0.76	1.97591312931885	0.934342069710889	0.065657930289111	0.625503355704698	0.631319910514541	57.0	0.965324687021526	0.127778521636548	4.37737818311689	5.41826578207552	4.87009223986427	3.35063560825895	16.3179044743948	1147	1327	1266	2.87397808850762	2.911047510941658	2.481956013591463	3.19393818526744	2.962695361532939	-0.2021928507006145	2.43378310759359	1.3975675299869756	1.433432763266011	4.268806114302159	1.7169002683382346	1.4336454554137166	3.0538758848732166	2050.311462648687	high sGini - low pGini
liu	SRR10899920	SRR10899816	SRR10900580	melanoma	68.0	F		0	pre	CR	1	0.0	612.0	0.0	612.0	409.0	264.0	0.89	1.9702745407861	0.890795631825273	0.109204368174727	0.655086848635236	0.612903225806452	7.0	0.814352574102964	0.262340109662682	4.27719061469997	5.22330239988831	4.72663305139526	2.61172330800734	12.3446577087269	239	193	225	2.1296331302784046	2.099137529938261	1.713029872956692	2.4156829410316667	2.183692742085182	-0.7879643150822836	1.6755877556711398	1.5354119674921198	1.5053950007248464	3.6088153597209023	1.8216927620809944	1.5356144819898507	-0.2464159594721239	357.7566744134517	low sGini - high pGini
liu	SRR10899941	SRR10899954	SRR10842381	melanoma	75.0	M		0	pre	PD	0	1.0	351.0	1.0	67.0	2028.0	1404.0	0.93	1.89523341523342	0.960122699386503	0.0398773006134969	0.69470559129144	0.666006927263731	100.0	0.957834355828221	0.0690685811682444	4.23678891713444	5.59600137720624	4.86919671149322	3.3070679506613	16.1027643900446	1193	1356	1358	2.8682246685692703	2.8878419142223115	2.485910830571983	3.1791740424430968	2.939638337392652	-0.2353091862068187	2.4600714217809947	1.0385544690633868	1.0581825827042808	3.869097409471185	1.3495093996720329	1.0596535642112317	2.4094870378039386	2218.00387313784	high sGini - low pGini
liu	SRR10899943	SRR10899699	SRR10900564	melanoma	50.0	F		0	pre	PD	0	1.0	186.0	1.0	76.0	499.0	338.0	0.5	1.85360560323567	0.0513274336283185	0.948672566371681	0.702702702702703	0.563409563409563	23.0	0.912966525586764	0.124833349150711	4.68008478246561	5.16057707340431	4.91446215063057	2.69810054562339	13.2597130100618	26	33	32	1.2687489495483668	1.2935156608095493	0.8635284681389438	1.5823388247548724	1.3625403568849188	-2.5557885438957206	0.5763869362948415	-0.1842054419931021	-0.1171958213477965	0.6473327778006014	0.1516204931444474	-0.1075107795609445	-0.5110322198023726	26.41834151823116	high sGini - low pGini
liu	SRR11080170	SRR10899919	SRR10899955	melanoma	58.0	F		0	pre	SD	0	0.0	996.0	0.0	996.0	128.0	86.0	0.6	3.46609669811321	0.290123456790123	0.709876543209877	0.704918032786885	0.549180327868853	13.0	0.802469135802469	0.137290448025981	4.7679660941012	5.29420895768718	5.02420230537538	2.10720996964787	10.5870491874148	37	40	39	1.3346676297071225	1.3315086556784277	0.9547487589303244	1.6341210105711552	1.3900585606875606	-1.9273311428182545	0.7665232911149359	0.2100659164561507	0.2116725425241176	1.1932032607184115	0.5118999680963929	0.2223043681664705	-1.898145443262811	38.38869913760575	low sGini - low pGini
liu	SRR11080191	SRR10899811	SRR10899967	melanoma	57.0	M		0	pre	PD	0	1.0	87.0	1.0	80.0	209.0	152.0	0.53	1.97249255213505	0.855457227138643	0.144542772861357	0.734299516908213	0.695652173913044	12.0	0.86701081612586	0.179695719033615	4.44601291873019	5.55787008751962	4.97095184142196	2.32014628611105	11.5333354533121	138	125	146	1.886560276208408	1.8824244592439203	1.5211179701704258	2.185527286581103	1.934462008291188	-1.4494349878086783	1.4683941719061893	1.0891967679705965	1.0841187422335747	2.921622668474725	1.3876951726305995	1.0900089397014392	-0.147194200127411	222.77269644606784	high sGini - high pGini
liu	SRR11080226	SRR10899820	SRR10899973	melanoma	75.0	M		0	pre	SD	0	1.0	497.0	1.0	210.0	255.0	155.0	0.44	2.14490900147565	0.775862068965517	0.224137931034483	0.625	0.629032258064516	7.0	0.746657283603096	0.240482838888135	4.39352782845504	5.40871062383078	4.87476364984611	2.40654018043396	11.7313145934735	123	112	135	1.8779616933522325	1.8754186107035469	1.4827885982784397	2.1777220091189635	1.9442278494735945	-1.6686646908150131	1.444848864874226	1.2756163909706526	1.2699051103209942	3.049420014398111	1.5738001346663737	1.2788291500729552	0.1195390272982795	219.83301505944465	low sGini - high pGini
ravi	SRR22816137	SRR22816136		NSCLC	62.0	F	former	0	pre	SD	0	0.0	812.0	0.0	812.0	508.0	290.0	0.62	2.49755381604697	0.131516587677725	0.868483412322275	0.58	0.602	87.0	0.884076918886528	0.0956176566614318	4.54354785848422	5.2950343665281	4.90492018861052	2.70586371228392	13.27204555001	209	218	211	2.1218868859457563	2.161257012140323	1.7104444848058178	2.443047919858952	2.2228023140196105		1.2073699824995767	-0.1384922822323557	-0.1088912085978309	1.4262116922412726	0.1775903988599986	-0.097155775268959	-0.9694139631598964	93.34960021026924	high sGini - low pGini
ravi	SRR22816140	SRR22816139	SRR22816141	NSCLC	60.0	F	former	0	pre	PD	0	1.0	560.0	1.0	42.0	276.0	170.0	0.25	1.94373070411314	0.505128205128205	0.494871794871795	0.634328358208955	0.630597014925373	32.0	0.871794871794872	0.0690040777911523	4.27091110549341	5.10881987333659	4.67111502031354	2.44090908206522	11.4017670764546	100	85	98	1.817168089783364	1.776307758243956	1.3980294478742343	2.098248282468104	1.86248906502474	-1.753894138715835	1.2922660090489784	0.482932895879201	0.4453020301523204	2.074773826841496	0.7655549124187472	0.4864771380176063	-0.0977067778407159	143.34417656894738	high sGini - low pGini
ravi	SRR22816143	SRR22816142	SRR22816144	NSCLC	68.0	M	former	0	pre	SD	0	0.0	909.0	1.0	73.0	149.0	104.0	1.0	4.15565610859729	0.0	1.0	0.748201438848921	0.640287769784173	5.0	0.778835978835979	0.169551861938745	4.61238471488182	5.27553504141921	4.93282851798695	2.17318626841227	10.7199551997217	32	26	30	1.2285509780242745	1.2014735652066573	0.8235573566929154	1.516253261084358	1.280558593499267	-2.5260817758777003	-0.1042057212449021	-0.1097121956697537	-0.1367896084873719	1.0917613695369028	0.1779900873903296	-0.1097121956697539	1.0137893483625835	6.252094435060573	low sGini - high pGini
ravi	SRR22816145	SRR22816304		NSCLC	56.0	M	former	0	pre	PD	0	0.0	329.0	1.0	37.0	120.0	68.0	0.84	2.33983150470219	0.0782122905027933	0.921787709497207	0.576271186440678	0.579831932773109	99.0	0.438462840697478	0.183425113222156	4.20627543895722	5.25244831092735	4.70034512824815	2.07918124604762	9.77286944060486	53	60	64	1.5687788630134214	1.5726959654170023	1.1769952197577398	1.871771826133564	1.6327344458301385		0.8147751432377114	-0.4778058759108437	-0.4531701892277632	-0.4889262082063105	-0.1642833755498461	-0.415662994870309	0.2922905980785573	12.194396914382232	low sGini - high pGini
ravi	SRR22816147	SRR22816146	SRR22816148	NSCLC	62.0	F	current	0	pre	PR	1	1.0	120.0	1.0	72.0	357.0	235.0	0.37	1.92694646009021	0.731428571428571	0.268571428571429	0.667613636363636	0.622159090909091	20.0	0.894	0.0940057855409997	4.45492112398302	5.15671441751366	4.79299029718707	2.55266821611219	12.2349139917636	199	149	194	2.06535423030688	2.0401875579755018	1.6603403790147735	2.3539831603681707	2.122429574335065	-1.1295700893939506	1.5697439614107556	0.9723024256629398	0.9531385696043104	2.891860630493644	1.263856188742354	0.9738585723831514	-0.3854427425873846	285.9644965903936	high sGini - low pGini
ravi	SRR22816150	SRR22816149		NSCLC	49.0	F	current	0	pre	PD	0	0.0	76.0	1.0	63.0	33.0	22.0	0.52	3.64988737635883	0.0204081632653061	0.979591836734694	0.666666666666667	0.454545454545455	5.0	0.702040816326531	0.237062930626425	4.5437210711141	5.19280937746042	4.85743526839482	1.51851393987789	7.37608316711202	8	7	8	0.8371340840841731	0.705837857241017	0.3001455027226148	1.077458881792235	0.8881678227059926		-0.4011834525229243	-0.3206848518490931	-0.3999878266805506	-0.0404708370866513	-0.0574987441102398	-0.2551567735629683	0.8375812204145097	1.433136768122801	low sGini - high pGini
ravi	SRR22816153	SRR22816152		NSCLC	63.0	F	former	0	pre	SD	0	0.0	298.0	1.0	70.0	403.0	266.0	0.3	3.12251493487416	0.94661921708185	0.0533807829181494	0.661691542288557	0.58955223880597	19.0	0.913654242367484	0.201443868942335	4.22986372953734	5.10175807235821	4.64540002875343	2.60530504614111	12.1026841362554	233	191	221	2.145290775841521	2.110937626709932	1.7252492589916006	2.429483779688811	2.195710646768932		1.6796207190483283	1.221705116947322	1.189549511571453	3.3001457122784945	1.5069548461874684	1.221886118537208	0.3155584326627905	402.7715409672928	high sGini - high pGini
ravi	SRR22816155	SRR22816154		NSCLC	67.0	F	current	0	pre	PR	1	0.0	245.0	0.0	245.0	401.0	270.0	1.0	2.0	0.0	1.0	0.676691729323308	0.629072681704261	3.0	0.512729425695678	0.463462452772016	4.6770006849029	5.30306311286346	4.98020379210989	2.60314437262018	12.9641894759325	258	250	269	2.165975129591771	2.1659105865998978	1.7910518252067185	2.466972854958829	2.22562474535269		0.9345230049661856	1.3142122521730617	1.3161371029899278	3.331593647629536	1.6162057396439071	1.316137102989927	-0.0588307803007121	0.0	low sGini - high pGini
ravi	SRR22816157	SRR22816156		NSCLC	64.0	M	former	0	pre	CR	1	0.0	1081.0	1.0	384.0	65.0	45.0	1.0	4.91784564347741	0.0	1.0	0.703125	0.578125	9.0	0.806414662084765	0.304361547949573	4.71288192104056	5.43069055400592	5.05907139016047	1.81291335664286	9.17165809543166	38	30	34	1.3238435085876832	1.2890964331079569	0.9170518253893024	1.6078473797919592	1.3654456830385806		0.2303935516834644	0.2791521514804038	0.2474182714048693	1.4772185239778548	0.5646049918128704	0.2812334351987752	0.0232314285811144	8.235679341944941	low sGini - high pGini
ravi	SRR22816159	SRR22816158		NSCLC	46.0	M	former	0	pre	PR	1	0.0	579.0	0.0	579.0	1723.0	1135.0	0.37	1.96156506274084	0.982128673550437	0.0178713264495631	0.66374269005848	0.605263157894737	24.0	0.948504103786074	0.150634790276873	4.47255955816789	5.32087565933358	4.87831254513026	3.23628527744803	15.7876110685951	1142	1115	1142	2.798479362514833	2.792872388877053	2.4111956197176667	3.096714919924996	2.85566554854527		2.401963143809496	1.7895004004319186	1.7824760231271377	4.571444849648948	2.0870324090223766	1.7898488266529278	3.026416565085767	1978.730847608691	high sGini - low pGini
ravi	SRR22816161	SRR22816160		NSCLC	64.0	F	current	0	pre	PD	0	1.0	132.0	1.0	66.0	137.0	94.0	0.48	2.80035283740076	0.862433862433862	0.137566137566138	0.691176470588235	0.573529411764706	10.0	0.837566137566138	0.191477464884453	4.46579977038334	5.24084780699731	4.83782770808372	2.13672056715641	10.3370859642216	85	79	84	1.6944707491529083	1.6493428101007288	1.272810393291409	1.973522672476324	1.746253107326777		1.2142264400410363	0.9414196019474405	0.8980806985633893	2.5352221057035016	1.2213205285955209	0.9418363943798944	-0.0368389305603234	124.99388144817344	high sGini - high pGini
ravi	SRR22816163	SRR22816162		NSCLC	52.0	F	current	0	pre	PD	0	0.0	75.0	1.0	63.0	394.0	244.0	0.75	3.11030635215817	0.950342465753425	0.0496575342465753	0.624040920716113	0.607142857142857	11.0	0.886986301369863	0.218959105596317	4.6106561797841	5.4398886868212	5.00813901476684	2.59549622182557	12.9986058912046	193	195	200	2.1159212685325324	2.1165962931950384	1.702979905972974	2.417288907676752	2.1847605554018936		1.670311042415742	1.4174406259727106	1.418114481359444	3.506577322668072	1.7188076800250869	1.4182783039489697	-0.1515587095615463	341.4249902668072	high sGini - high pGini
ravi	SRR22816165	SRR22816164		NSCLC	60.0	F	former	0	pre	PD	0	1.0	36.0	1.0	36.0	243.0	137.0	0.3	1.65687622789784	0.259365994236311	0.740634005763689	0.570833333333333	0.625	94.0	0.715831749340855	0.086518053020251	4.50170555360468	5.27204011514924	4.87167037731352	2.38560627359831	11.6218874150222	88	122	99	1.797618150546413	1.9034015337030723	1.3892519554026153	2.1547526838912177	1.9530072322899976		1.2213701880697896	-0.0783705625905952	0.0185809090730604	1.4044603766996708	0.2738349885958174	0.0277334708539958	-0.3261449234918113	68.20488187726299	low sGini - low pGini
ravi	SRR22816167	SRR22816166		NSCLC	87.0	F	former	0	pre	SD	0	1.0	311.0	1.0	154.0	220.0	128.0	0.36	3.80073952341824	0.709150326797386	0.290849673202614	0.592592592592593	0.552995391705069	12.0	0.848039215686275	0.154319526605046	4.459406532113	5.56885908736551	4.98335294662285	2.34242268082221	11.6731189687115	93	113	100	1.7919687716279655	1.82653965861163	1.364239971738801	2.1106281107365152	1.908520462673254		1.279877322149625	0.9272716138917988	0.9558845120957372	2.6345457865240323	1.242843656262144	0.9600184725471376	-0.2844391576451335	125.91417198988876	high sGini - low pGini
ravi	SRR22816169	SRR22816168	SRR22816170	NSCLC	65.0	F	former	0	pre	PR	1	0.0	331.0	0.0	331.0	1750.0	1082.0	0.37	2.87172929372418	0.395104895104895	0.604895104895105	0.619702176403207	0.597365406643757	100.0	0.943714063714064	0.151309353242376	4.30366224605025	5.19657456654925	4.72909100894061	3.24303804868629	15.3366220776947	928	885	916	2.7746149057744205	2.764716926765019	2.339864644540968	3.0707241093528146	2.855570141190915	-0.8549765134207788	2.250752192812553	0.7845209421117584	0.7764567681273502	3.4259013436636496	1.0815375679128507	0.7930190712490459	3.743845773457029	1385.0988864207438	high sGini - low pGini
ravi	SRR22816172	SRR22816171		NSCLC	63.0	F	never	0	pre	SD	0	0.0	308.0	1.0	112.0	69.0	45.0	0.35	3.30050231458682	0.091743119266055	0.908256880733945	0.661764705882353	0.705882352941177	45.0	0.565545361875637	0.147615531503773	4.30038506505867	5.51316352507845	4.86916071664035	1.83884909073726	8.95365175644767	29	35	32	1.2877357251692356	1.325592580987903	0.925171341619188	1.6081065095055362	1.3683168211312844		0.6520747896346645	-0.3751084811417424	-0.3284092766839036	0.2162707274845098	-0.0501014962030157	-0.3090736988245661	-0.1383415257780347	3.501928179103132	low sGini - low pGini
ravi	SRR22816174	SRR22816173		NSCLC	84.0	M	former	0	pre	PR	1	0.0	316.0	0.0	285.0	128.0	79.0	0.21	4.11745032461145	0.607329842931937	0.392670157068063	0.632	0.666666666666667	35.0	0.78922961854899	0.127713546133824	4.50295200455998	5.40988227996905	4.93562967178659	2.10720996964787	10.4004080508785	58	69	68	1.5987872803292549	1.6159502714677032	1.2181271258451876	1.9084835496077768	1.6644274757240416		1.1364711147479127	0.3323395548039847	0.3359944169786484	1.805605903471412	0.6352008262904523	0.343461992489947	-0.1470621442028458	87.22341006051843	low sGini - low pGini
ravi	SRR22816176	SRR22816175	SRR22816177	NSCLC	54.0	F	former	0	pre	PD	0	0.0	271.0	1.0	84.0	560.0	372.0	1.0	4.65193478687881	0.0	1.0	0.677595628415301	0.512727272727273	97.0	0.822948111864214	0.183608388032376	4.37039220614746	5.3089540053181	4.81686736454696	2.7481880270062	13.2376572189249	214	169	196	2.101754500862078	2.039600158656389	1.6409568888529673	2.3728182852697963	2.1523653381049592	-1.589868848076314	0.8259741125786133	-0.1699080013557432	-0.2314032605654524	1.3667978925878697	0.101461907836455	-0.1405169970525274	1.4837419355868389	49.7726965566237	high sGini - high pGini
ravi	SRR22816179	SRR22816178		NSCLC	59.0	F	former	0	pre	SD	0	0.0	231.0	0.0	210.0	366.0	227.0	0.24	2.54469383736956	0.812834224598931	0.18716577540107	0.623626373626374	0.593406593406593	10.0	0.863636363636364	0.203496776461745	4.68008478246561	5.41826578207552	5.03566710913716	2.56348108539441	12.9088373866159	198	207	204	2.1042526043304286	2.096451579660259	1.6942547543360311	2.401399603184596	2.168815310655473		1.5898567188971793	1.3773176439238868	1.3725855865615766	3.4094485528013947	1.6759880559161031	1.3774102876927616	-0.1201830682567746	316.3761965578475	high sGini - high pGini
ravi	SRR22816181	SRR22816180		NSCLC	46.0	F	former	0	pre	SD	0	1.0	547.0	1.0	167.0	307.0	204.0	0.52	2.37517227800748	0.930648769574944	0.0693512304250559	0.666666666666667	0.594771241830065	4.0	0.713087248322148	0.329407403364376	4.72959372823766	5.10854819170689	4.91542037753606	2.48713837547719	12.2253306525725	207	173	196	2.055807357831887	2.028389713688774	1.6580454298864988	2.3433448599866686	2.1083040658119403		1.5949187564192782	1.7089092373977726	1.6834598927326838	3.690885658482167	1.997400948228005	1.7089092373977728	0.3010366743263242	281.2092606374982	low sGini - high pGini
ravi	SRR22816183	SRR22816182		NSCLC	70.0	F	former	0	pre	SD	0	0.0	214.0	0.0	214.0	610.0	393.0	0.38	1.57236777548818	0.429228998849252	0.570771001150748	0.650662251655629	0.543801652892562	100.0	0.864775604142693	0.112274185999038	4.44157443563174	5.05760644370594	4.73959233329731	2.78532983501077	13.2013279317213	333	304	313	2.3074071662445066	2.2494195092881144	1.8503413954811383	2.5804104403234547	2.36451954662157		1.694465936859513	0.4497657001326423	0.3874010325711974	2.3699793030505014	0.7207318469247577	0.458209960111627	-0.073971373236474	46.98106766690913	high sGini - low pGini
ravi	SRR22816185	SRR22816184		NSCLC	61.0	F	current	0	pre	PR	1	0.0	294.0	0.0	268.0	233.0	146.0	1.0	2.71351563265706	0.0	1.0	0.637554585152839	0.593886462882096	54.0	0.768755935422602	0.181277790400494	4.4647472863386	5.59926684048213	4.99993114267869	2.36735592102602	11.8366165953428	112	132	120	1.853632619465461	1.8682927881210365	1.4502972232082878	2.162054555625858	1.9373246012590823		0.9310082220620062	-0.0181795409989363	0.0087302877278657	1.0599715098950762	0.2965137596195348	0.0223087931437465	0.3277051913971095	30.55140898366577	low sGini - high pGini
ravi	SRR22816187	SRR22816186		NSCLC	75.0	M	former	0	pre	PD	0	0.0	220.0			127.0	74.0	0.34	3.51688260698861	0.703296703296703	0.296703296703297	0.592	0.624	5.0	0.685714285714286	0.294214513253315	3.68529578712983	5.33946802879027	4.43593496706333	2.10380372095596	9.33233648962648	52	54	53	1.5782634024699893	1.5698101933438229	1.1570286302632475	1.8750873601505769	1.6439535851520222		1.0863940854004002	1.1236493787177877	1.1049136387790528	2.5957565323539424	1.4154125305444636	1.1241492761311964	-1.2762965918437328	100.41760235900472	low sGini - high pGini
ravi	SRR22816192	SRR22816194	SRR22816193	NSCLC	80.0	F	former	0	pre	PD	0			1.0	55.0	106.0	80.0	1.0	2.3186250369349	0.0	1.0	0.754716981132076	0.594339622641509	10.0	0.778313253012048	0.24402386114862	4.88174716779069	5.57417293057841	5.21648376942042	2.02530586526477	10.5649751742657	68	61	67	1.5841005185161663	1.5535330937463456	1.1878112273293011	1.870115678874533	1.6189437227929442	-2.0797393825938446	0.3508054676776657	0.1379583343225704	0.1078282511839844	1.309247078595022	0.4241845281817677	0.1447143428116468	-0.34694059808797	3.566471994560452	low sGini - high pGini
ravi	SRR22816195	SRR22816197	SRR22816196	NSCLC	61.0	M	former	0	pre	PR	1	1.0	592.0	1.0	503.0	460.0	292.0	0.86	2.8868818477939	0.754689754689755	0.245310245310245	0.634782608695652	0.623913043478261	100.0	0.843650793650794	0.102388871372313	4.54835854424533	5.2950343665281	4.90751615413243	2.66275783168157	13.06752707352	235	230	248	2.1919137961706205	2.186989083128034	1.773094145424875	2.490488415792461	2.262893288122372	-0.9956701375594624	1.6905050370718222	0.3645529377871399	0.3622269426174326	2.3650204086549924	0.6644214930605479	0.3742881606736389	-0.3081066061775116	388.78191136029	high sGini - low pGini
ravi	SRR22816205	SRR22816189	SRR22816206	NSCLC	47.0	F	never	0	pre	PD	0	1.0	212.0	1.0	62.0	130.0	86.0	0.74	2.09414883172983	0.521739130434783	0.478260869565217	0.666666666666667	0.596899224806202	37.0	0.751468860164512	0.152051966927451	4.11114243099337	5.34467742710058	4.68750788271611	2.11394335230684	9.90912612755361	61	66	63	1.5390872923846337	1.5361811364165836	1.1419740150470328	1.8386666409401549	1.6052235032744415	-1.625628069582484	1.028139000725974	0.0363367895750205	0.0388421059845542	1.1677631697480533	0.3386212499949303	0.0613618979753966	0.7701881224598272	61.05896668321929	low sGini - low pGini
ravi	SRR22816208	SRR22816207	SRR22816209	NSCLC	63.0	M	current	0	pre	PD	0	0.0	160.0	1.0	81.0	367.0	234.0	0.35	3.032419451671	0.186475409836066	0.813524590163934	0.65546218487395	0.610644257703081	100.0	0.781106557377049	0.04964773933452	4.02603192089135	5.33266319031339	4.63351618401879	2.56466606425209	11.8834217153158	143	155	148	1.921123074420831	1.9659177643104109	1.5442835171320994	2.245127694818005	2.014579841264818	-1.2310430734459243	1.381699086986672	0.0249794279724298	0.0760461435055617	1.681968989887158	0.3522929372807302	0.0840271530148753	0.5227334473867331	165.42868528917344	low sGini - low pGini
ravi	SRR22816213	SRR22816212	SRR22816214	NSCLC	62.0	F	current	0	pre	PD	0	1.0	99.0	1.0	52.0	248.0	151.0	0.45	1.9166170930002	0.663888888888889	0.336111111111111	0.611336032388664	0.663967611336032	52.0	0.833226495726496	0.102879808688004	4.34810021034041	5.20204820357908	4.75594647658941	2.39445168082622	11.387884034789	124	127	127	1.8853061389841528	1.8940707281778	1.475386946647384	2.1907405388743	1.969235743310411	-1.272391789664419	1.385706435080776	0.394458198884965	0.3928354356093581	2.1439102338358453	0.6946775708528233	0.4060737525153078	-0.4271595750920299	190.19179797346504	high sGini - low pGini
ravi	SRR22816218	SRR22816217		NSCLC	74.0	F	former	0	pre	PD	0	1.0	103.0	1.0	18.0	370.0	237.0	0.37	2.30356780863572	0.341513292433538	0.658486707566462	0.662011173184358	0.608938547486034	26.0	0.877851187667139	0.0573778152821754	3.81986726659652	5.31305721028125	4.50501646202408	2.568201724067	11.5697910447204	123	111	121	1.85471962368666	1.852264383376367	1.4579831518114823	2.15452373425005	1.9197058769899515		1.3128623021121686	0.5236149043993189	0.5214948122502064	2.1316077651631247	0.8235861476922232	0.5279512073231545	-0.7467311502112629	1.2542424304455064	high sGini - low pGini
ravi	SRR22816220	SRR22816219		NSCLC	46.0	M	former	0	pre	PR	1	0.0	413.0	0.0	364.0	1386.0	858.0	0.69	4.55763916304777	0.797311827956989	0.202688172043011	0.629955947136564	0.577712609970675	13.0	0.892803970223325	0.177458305961488	4.08316561413021	5.50069600163106	4.73922491211838	3.14176323027579	14.8895225689005	588	575	584	2.560811150678016	2.5678942321657487	2.131078878180027	2.865397127025069	2.6475045279215017		2.0859164152761767	1.7802951924361723	1.7879234531558148	4.308545688371441	2.0851560667770763	1.787923453155815	2.34692094230538	1244.397117397059	high sGini - high pGini
ravi	SRR22816222	SRR22816221		NSCLC	79.0	M	former	0	pre	PR	1	0.0	390.0	0.0	371.0	285.0	195.0	0.42	3.14941963407437	0.933823529411765	0.0661764705882353	0.691489361702128	0.595744680851064	5.0	0.769607843137255	0.326291659606923	4.3695074602522	5.10854497859686	4.72459790828944	2.45484486000851	11.5981548907713	162	114	147	1.993603477753455	1.947330146205468	1.5546353847617995	2.2721128093491147	2.038049302866409		1.5199422743820066	1.6074944473403316	1.5622733850016286	3.526172856323543	1.886502228466964	1.6075976143481865	-0.2606371552571097	321.5104423750548	low sGini - high pGini
ravi	SRR22816224	SRR22816223		NSCLC	78.0	F	never	0	pre	PR	1	0.0	300.0	1.0	91.0	247.0	170.0	0.75	2.68082178315148	0.516717325227964	0.483282674772036	0.69672131147541	0.573770491803279	76.0	0.751919692849144	0.133647606576083	4.54237120948137	5.22294979026906	4.87078810418652	2.39269695325967	11.6543198568605	129	104	121	1.8846045145235373	1.8505407650233348	1.455918189725341	2.168936522283424	1.9383744150373816		1.27335677942315	0.0905529887236853	0.0666815993256474	1.555960911511581	0.3798112831121792	0.0999592480464269	-0.2230514836426891	113.20450017563466	low sGini - low pGini
ravi	SRR22816226	SRR22816225		NSCLC	59.0	M	former	0	pre	SD	0	0.0	42.0	0.0	35.0	159.0	110.0	0.28	2.32230258595066	0.117117117117117	0.882882882882883	0.700636942675159	0.630573248407643	88.0	0.592342342342342	0.128839770726155	4.35576611007304	5.42349552741371	4.86039895650978	2.20139712432045	10.6996682859108	97	74	87	1.732970595795888	1.6802302950686108	1.3091753442668657	2.008430541006656	1.7735455434978973		0.9827306904150438	-0.3299308701973014	-0.3869949962968763	0.4796865960848685	-0.0564963683736583	-0.3167061993543907	0.4285465756034278	16.637615795465514	low sGini - low pGini
ravi	SRR22816228	SRR22816227		NSCLC	58.0	M	current	0	pre	PR	1	1.0	619.0	1.0	523.0	1733.0	1152.0	0.29	5.02443590501527	1.0	0.0	0.668213457076566	0.645217391304348	2.0	0.493136859103755	0.32587243184977	4.43117920179477	5.41601657400202	4.89891212406321	3.23879856271392	15.8665895462777	993	1001	1063	2.782869038652651	2.7967443465291555	2.393971397387101	3.090892098808381	2.856617204099762		2.3808049663380304	2.686405862503248	2.6985782119273685	5.46765695714824	2.993564677112407	2.6985782119273685	3.800282456688228	2000.8433622694115	low sGini - high pGini
ravi	SRR22816230	SRR22816229		NSCLC	59.0	M	former	0	pre	PD	0	1.0	63.0	1.0	45.0	178.0	112.0	0.29	1.97899822520213	0.003831417624521	0.996168582375479	0.629213483146067	0.691011235955056	5.0	0.594636015325671	0.159986657496592	4.10670240994456	5.25992165970805	4.64768038445445	2.25042000230889	10.459232901515	82	95	89	1.7446916618022517	1.7597400650379351	1.3361286772063672	2.0533110346508683	1.8252934323388743		1.142058586917896	1.0202700836078555	1.0315633609234944	2.397486573203955	1.32698342531504	1.0321378463443316	1.047180598266112	104.08291331847228	low sGini - low pGini
ravi	SRR22816234	SRR22816233	SRR22816235	NSCLC	56.0	M	former	0	pre	PD	0	1.0	119.0	1.0	78.0	284.0	178.0	0.28	3.25165171087664	1.0	0.0	0.635714285714286	0.589285714285714	6.0	0.8051890941073	0.281047458898852	4.42533005382261	5.18746492809721	4.7912675201307	2.45331834004704	11.7545044792083	123	100	109	1.8951625872588784	1.8714345700893915	1.4472646147033323	2.1844906040233645	1.9687064735576416	-1.691747221886379	1.4297526541468073	1.467078931042021	1.4425581892393715	3.3004995439579905	1.7560215913128208	1.4679009867739037	-0.0329457231934521	227.8022288418279	low sGini - high pGini
ravi	SRR22816238	SRR22816237		NSCLC	75.0	F	former	0	pre	PR	1	0.0	971.0	1.0	779.0	161.0	104.0	1.0	2.00118156754628	0.0	1.0	0.666666666666667	0.544871794871795	46.0	0.749834473626131	0.105885874009106	4.48498337213949	5.27390019170057	4.86347146245358	2.20682587603185	10.732834670685	22	27	27	1.1339942614707836	1.18905095537427	0.7462935663802709	1.4634244813516364	1.2407445751266677		0.0139999067207439	-0.9107303593048268	-0.8658885974965927	-0.0296858775453288	-0.5867009895956019	-0.839160319219222	0.5773833069292327	5.769089002480408	low sGini - low pGini
ravi	SRR22816240	SRR22816239		NSCLC	63.0	M	current	0	pre	PR	1	0.0	1036.0	0.0	1036.0	353.0	264.0	0.22	1.99832429768359	1.0	0.0	0.752136752136752	0.666666666666667	2.0	0.361052631578947	0.196278486455731	4.29055569772216	5.40466786802516	4.81549878158548	2.54777470538782	12.2688059895494	223	195	216	2.094422496992802	2.0719479734540567	1.7043932957533583	2.3843605953457314	2.138994061529802		1.6596697666358395	1.8808429720162647	1.8593180377495984	3.852250962562006	2.171243841919939	1.8808429720162647	-0.2203782965465113	338.4140727172709	low sGini - high pGini
ravi	SRR22816243	SRR22816242		NSCLC	66.0	M	former	0	pre	SD	0	1.0	341.0	1.0	341.0	158.0	92.0	0.43	2.9263523573201	0.25968992248062	0.74031007751938	0.597402597402597	0.61038961038961	32.0	0.82921511627907	0.109760414256518	4.47656959715596	5.38895940204365	4.91162415291483	2.19865708695442	10.7989772522627	45	43	49	1.4842326239872172	1.4697875656529231	1.0621271788962174	1.778100144808193	1.5466839586105117		0.86064016529953	0.0622284243728847	0.0421094403430608	1.2087618775828752	0.3533154207894747	0.070810788912433	-0.9865529164713784	40.85982935488085	high sGini - low pGini
ravi	SRR22816245	SRR22816244		NSCLC	70.0	F	former	0	pre	SD	0	1.0	333.0	1.0	217.0	399.0	258.0	0.39	2.27523213564796	0.22244094488189	0.77755905511811	0.661538461538462	0.569230769230769	36.0	0.885936132983377	0.0514270500986291	4.26004482257474	5.04118131982583	4.63418368013014	2.60097289568675	12.0533861456524	102	99	101	1.81959434142169	1.805975493036122	1.4002494022706955	2.113868294135378	1.8822405081529496		1.2008232692231575	0.2675072623151942	0.2523480079655211	1.7282482922046678	0.5610237700648821	0.2719445452313027	-0.043015944171351	125.98455575204795	high sGini - low pGini
ravi	SRR22816247	SRR22816246		NSCLC	66.0	F	current	0	pre	PD	0	1.0	205.0	1.0	56.0	397.0	289.0	0.62	1.78082056351953	0.841071428571429	0.158928571428571	0.731645569620253	0.665822784810127	49.0	0.891107871720117	0.133417589875637	4.37483985780911	5.24262658506706	4.789118054920031	2.59879050676312	12.445914536894	257	250	261	2.1598011625851026	2.153951019450969	1.7702397666979386	2.45791593711685	2.217176904207789		1.7159739881423297	0.7079876574949239	0.7066403123859429	2.7677706819406067	1.008344503100725	0.7117562576133741	-0.2880832277573703	381.4530897809713	high sGini - low pGini
ravi	SRR22816249	SRR22816248		NSCLC	72.0	M	current	0	pre	PR	1	0.0	1008.0	0.0	1008.0	244.0	157.0	0.35	2.2727991305207	0.873994638069705	0.126005361930295	0.651452282157676	0.566115702479339	4.0	0.686997319034853	0.305864017629554	5.07795939149632	5.36425755097238	5.21914571643341	2.38738982633873	12.4601353855925	116	119	129	1.8912140634542376	1.877130277211928	1.4682123827122089	2.185259254088276	1.9558282117788		1.440735256919693	1.5572331119088052	1.5446424303946558	3.40715240413218	1.8520133924557785	1.557233111908805	0.3470489728369038	218.3196582579972	low sGini - high pGini
ravi	SRR22816251	SRR22816250		NSCLC	78.0	F	former	0	pre	SD	0	1.0	148.0	1.0	63.0	117.0	83.0	0.29	2.27032880488285	0.913793103448276	0.0862068965517241	0.71551724137931	0.612068965517241	3.0	0.613026819923372	0.346911942380126	4.292641171397	5.21433736040299	4.73109704347939	2.06818586174616	9.78478801587314	65	61	68	1.5830767664692773	1.5721779320598177	1.1810671087907323	1.878691532985118	1.6507697942979782		1.1419342888539448	1.3440337740736066	1.325191692133935	2.856532510143452	1.6357449048907078	1.3449074907406635	-0.4654296882182206	115.66799580007624	low sGini - high pGini
ravi	SRR22816253	SRR22816252	SRR22816254	NSCLC	70.0	M	former	0	pre	SD	0	1.0	386.0	1.0	315.0	298.0	185.0	0.79	2.94203470031546	0.767156862745098	0.232843137254902	0.625	0.587837837837838	14.0	0.875350140056022	0.163267308449729	4.26870338804738	5.2387679951597	4.72892658963241	2.47421626407626	11.7003870796912	144	128	146	1.9377625084064989	1.9340593016930807	1.5330379419298152	2.236944847833464	2.011761412652349	-0.8806158984467103	1.4798843765051308	1.07064074230732	1.0655516878649285	2.9404406753715326	1.3691336648878003	1.0715873174262989	-0.2054258225118138	229.83568877133703	high sGini - low pGini
ravi	SRR22816256	SRR22816255		NSCLC	72.0	F	current	0	pre	SD	0	1.0	187.0	1.0	55.0	335.0	186.0	1.0	4.82250300842359	0.0	1.0	0.558558558558559	0.604790419161677	35.0	0.900088731144632	0.170543437161092	4.50170555360468	5.33849871751883	4.90228001286809	2.52504480703685	12.3784766891331	118	142	124	1.9804730546361309	2.0305238790343125	1.5326048405876875	2.3072490852645378	2.10366551151451		0.6693070652637833	-0.1563830227788366	-0.1158823625253728	1.7325316782514222	0.1653692493258725	-0.0897956343031252	-0.2690015333270537	20.167555089897	high sGini - high pGini
ravi	SRR22816258	SRR22816257		NSCLC	66.0	F	former	0	pre	SD	0	0.0	602.0	1.0	46.0	248.0	172.0	1.0	4.11894489115513	0.0	1.0	0.693548387096774	0.637096774193548	24.0	0.893126177024482	0.12224910058249	4.4776991253283	5.44601411604881	4.93817908180306	2.39445168082622	11.8242312026442	137	128	141	1.9312461789128608	1.925370065835107	1.5299712973137003	2.229348056122308	1.995280906547232		0.6610851214108997	0.0104246833504844	-0.0059009174110159	1.7759756437234215	0.3033685862480573	0.0240543145093292	0.0503127316569692	29.48117807739498	high sGini - low pGini
ravi	SRR22816260	SRR22816259		NSCLC	67.0	F	former	0	pre	SD	0	1.0	446.0	1.0	227.0	113.0	70.0	0.84	3.34708785784798	0.901960784313726	0.0980392156862745	0.625	0.642857142857143	3.0	0.596949891067538	0.393476612868694	4.62976197898063	5.24971598496334	4.93000359712142	2.05307844348342	10.1216841115457	67	71	76	1.6014673197133695	1.605244373158324	1.2136772929993422	1.904389948209956	1.6610245196805928		1.1560840211748094	1.3742909161626558	1.3832578729286664	2.942247078028084	1.6798275325959713	1.383272619608625	0.1279593695782307	111.36352775539528	low sGini - high pGini
ravi	SRR22816262	SRR22816261		NSCLC	76.0	M	former	0	pre	SD	0	1.0	427.0	1.0	126.0	189.0	124.0	0.28	3.43122565178304	0.529197080291971	0.470802919708029	0.67027027027027	0.643243243243243	36.0	0.835766423357664	0.108533240926424	4.42432707056957	5.30630320719283	4.84528852848139	2.27646180417324	11.0301142652867	105	97	103	1.7777304714558009	1.7910478993003889	1.3965168272369304	2.0854702255935127	1.8404676712392511		1.2933823759290597	0.4347270769881023	0.4473652236133075	2.049868182411599	0.7421221162456008	0.4500109025001851	-0.0680706895095853	125.342326276765	high sGini - low pGini
ravi	SRR22816264	SRR22816263		NSCLC	58.0	F	former	0	pre	PD	0	1.0	477.0	1.0	60.0	78.0	48.0	0.69	2.00975975975976	0.24390243902439	0.75609756097561	0.615384615384615	0.692307692307692	16.0	0.761686991869919	0.280802511338119	4.25710891173709	5.35665041685426	4.77533707989818	1.89209460269048	9.03538951490307	45	54	48	1.417910444169006	1.4817997752083492	1.0452241448066586	1.7520588973780689	1.5260232021222442		0.6053301899519297	0.0771466609054831	0.1145986500185617	0.9151660513993568	0.397306241642442	0.1270173324534871	-2.1858897766039624	22.39899096627152	low sGini - high pGini
ravi	SRR22816266	SRR22816265		NSCLC	67.0	M	never	0	pre	CR	1	0.0	707.0	1.0	252.0	58.0	34.0	0.29	1.97661905693602	0.215909090909091	0.784090909090909	0.596491228070175	0.526315789473684	33.0	0.573691460055096	0.245039691921391	4.65976313497852	5.2189916103057	4.93145665168667	1.76342799356294	8.69626870862642	29	26	25	1.226649695434224	1.1693092262525198	0.7976147981179079	1.4999551120893857	1.2695530188580595		0.5772213890938918	-0.2208905033935366	-0.2180123477816445	0.2168569756373988	0.0815809543354913	-0.168941608497309	0.5947833498777161	18.4832488393916	low sGini - high pGini
ravi	SRR22816269	SRR22816268	SRR22816270	NSCLC	70.0	F	former	0	pre	PR	1	1.0	392.0	1.0	331.0	312.0	215.0	0.25	2.02586546026751	0.0158730158730158	0.984126984126984	0.6957928802589	0.588996763754045	92.0	0.776471458148477	0.208868965316722	4.55406069376291	5.40953208101001	4.96339978460099	2.49415459401844	12.3794863747127	187	155	172	2.0292802530453	1.9979005833133128	1.6159454178486865	2.314903766957051	2.078598720134562	-1.5340777671014283	1.3066912164636346	0.0206402691325148	-0.0152589518531784	1.6240633348507876	0.3040914819843868	0.0277124796410311	-0.0669503023414882	124.8742613783166	low sGini - high pGini
ravi	SRR22816272	SRR22816271	SRR22816273	NSCLC	47.0	F	former	0	pre	SD	0	1.0	301.0	1.0	132.0	172.0	120.0	1.0	2.54435721295388	0.0	1.0	0.697674418604651	0.61046511627907	35.0	0.807838179519596	0.203234027007675	4.68309696253184	5.31755521041455	4.99025316532014	2.23552844690755	11.1558529083436	40	35	38	1.4001854071516309	1.3947347035254334	0.9686524343303664	1.698498602220714	1.479918803263219	-2.210906975865629	0.0722402134737618	-0.4669742351156329	-0.4318391655225692	0.3870096708926371	-0.1480214915854618	-0.408722542291276	-0.6741963976693282	4.511083012467156	low sGini - high pGini
ravi	SRR22816275	SRR22816274	SRR22816276	NSCLC	52.0	F	former	0	pre	SD	0	1.0	449.0	1.0	127.0	217.0	144.0	1.0	1.99990104888185	0.0	1.0	0.692307692307692	0.631578947368421	3.0	0.415744157441574	0.320487252154806	4.49414556866344	5.27390019170057	4.86843662545836	2.33645973384853	11.3749061421769	81	77	78	1.6596168555888875	1.6493534862849557	1.2626475660276597	1.9555454842490487	1.72181696793637	-1.8232476963027464	0.2852035638714846	1.0193453223473108	1.00911984982795	2.436280198958547	1.3152926759266144	1.0207188669647878	0.077551958927737	13.92300166108812	low sGini - high pGini
ravi	SRR22816279	SRR22816278		NSCLC	62.0	M	current	0	pre	PR	1	0.0	664.0	0.0	642.0	449.0	278.0	0.23	3.79984247317121	0.0	1.0	0.621923937360179	0.608501118568233	100.0	0.83248012718601	0.195889958305773	4.62825488776377	5.15999487246023	4.88689794136322	2.65224634100332	12.9612571838373	259	272	261	2.169546408411435	2.1909608490214385	1.7696278968572252	2.481415600446403	2.2598444161270783		1.5426596386403668	0.2934978228560842	0.3139332026721165	2.361378298464176	0.6048656936496223	0.3184883300063217	-0.1423657889733602	233.96137972718216	high sGini - high pGini
ravi	SRR22816281	SRR22816280		NSCLC	75.0	M	never	0	pre	SD	0	1.0	140.0	1.0	106.0	114.0	78.0	0.57	3.23411102172164	0.0714285714285714	0.928571428571429	0.68421052631579	0.649122807017544	19.0	0.766233766233766	0.110604059260113	4.15522725262963	5.41310829262684	4.74264642356549	2.05690485133647	9.75517243680542	64	67	71	1.6000289739858384	1.6081558400084963	1.2203424666089313	1.9051414119366776	1.6621855859659151		1.0113349425403817	0.3039941735517928	0.3109111419949459	1.4140557009226564	0.6084964240321763	0.3231399934112772	-0.3796536997912409	57.86653204194304	low sGini - low pGini
ravi	SRR22816283	SRR22816282	SRR22816284	NSCLC	69.0	F	former	0	pre	PD	0	1.0	102.0	1.0	53.0	216.0	143.0	0.28	2.78575661793757	0.533980582524272	0.466019417475728	0.665116279069767	0.572093023255814	82.0	0.723458836530113	0.0699634927784155	4.44260944177321	5.14597928769766	4.78137806188707	2.33445375115093	11.161905952243	111	87	108	1.822289847044123	1.7735060290882407	1.394348966781294	2.0996125529387	1.8697051868393888	-1.5668847498540357	1.3096439176351184	0.0809657782027717	0.0286556859841458	1.6168016935208174	0.3566278357448573	0.0866576802080123	-0.0260660746269985	151.19879014392708	low sGini - low pGini
ravi	SRR22816286	SRR22816285		NSCLC	47.0	M	former	0	pre	PD	0	0.0	524.0	1.0	42.0	100.0	65.0	0.3	3.7469311597761	0.513698630136986	0.486301369863014	0.65	0.67	26.0	0.772918861959958	0.111178728930967	4.8690427081876	5.0431084413243	4.95531133056536	2.0	9.91062266113072	48	61	57	1.5196653720014828	1.5706831539913355	1.1470335580074495	1.8469529784117928	1.6119848785129638		1.0045554037750422	0.271628139815368	0.3077841879884416	1.5793200821355802	0.5911123105777061	0.3104002156383254	-0.4180121294973835	72.9475263847205	low sGini - low pGini
ravi	SRR22816288	SRR22816287		NSCLC	72.0	F	current	0	pre	PD	0	1.0	147.0	1.0	147.0	150.0	100.0	1.0	2.20462249614792	0.0	1.0	0.671140939597316	0.61744966442953	12.0	0.759075907590759	0.260841228320166	4.63230132916221	5.31834468540335	4.96348417496588	2.17609125905568	10.8009945276044	75	75	81	1.6770192986245902	1.6672730437790448	1.2790138814903678	1.9732035064631928	1.7359591866721893		0.6095486537029533	0.4631777795139508	0.4541621223096551	1.7748327152209564	0.759723341017441	0.4738428959975885	0.0526951965289995	23.31352848092421	low sGini - high pGini
ravi	SRR22816290	SRR22816289		NSCLC	62.0	F	former	0	pre	PR	1	0.0	510.0	0.0	461.0	308.0	190.0	0.41	1.88555106864966	0.617256637168142	0.382743362831858	0.618892508143323	0.671009771986971	28.0	0.883533501896334	0.114939683015874	4.26113776429703	5.23412634632962	4.72264051537349	2.48855071650044	11.7525304383067	152	199	186	2.013492193697912	2.050087778789833	1.6323175201162758	2.333205331271252	2.0974361277206346		1.4987536988909318	0.7344371605665441	0.7688810140208704	2.5700269711282955	1.0530304608381793	0.771764920229121	-0.4604267854776583	213.7937416777464	high sGini - low pGini
ravi	SRR22816292	SRR22816291		NSCLC	76.0	F	former	0	pre	PD	0	1.0	530.0	1.0	42.0	339.0	225.0	0.36	3.8923273406032	0.909287257019438	0.0907127429805615	0.675675675675676	0.550898203592814	2.0	0.422246220302376	0.40088100603535	4.34686996972218	5.20522864051386	4.75672703263362	2.53019969820308	12.035469302404	167	130	154	2.0317418982328057	1.95844309645255	1.5575073958981216	2.2976670525678444	2.0831026559367545		1.5073012243036723	1.9510382766394896	1.871360927965393	3.8646471212055378	2.2140542804707453	1.951091454121004	-0.0980797695866898	312.7950756958067	low sGini - high pGini
ravi	SRR22816294	SRR22816293		NSCLC	69.0	M	former	0	pre	PD	0	1.0	148.0	1.0	45.0	346.0	226.0	0.44	3.964349200079	0.405829596412556	0.594170403587444	0.664705882352941	0.567647058823529	19.0	0.85721029029974	0.0888704041207029	4.69453970906928	4.92804775991232	4.80987691080534	2.53907609879278	12.2126435023611	129	115	117	1.879467568847207	1.8524071642665063	1.4537828195511695	2.167178091087186	1.9450019465062445		1.3144079886613045	0.7206544503142137	0.6948309085071114	2.347906913420992	1.0089645831933067	0.7268083170620127	-0.8321862276752361	168.99404829600078	high sGini - low pGini
ravi	SRR22816296	SRR22816295		NSCLC	62.0	M	former	0	pre	PD	0	0.0	355.0	1.0	86.0	514.0	306.0	0.29	3.54196454803643	0.864473684210526	0.135526315789474	0.596491228070175	0.619883040935673	100.0	0.859684210526316	0.115766526220817	4.33126600312328	5.57720056535233	4.9149098874049	2.71096311899528	13.3241394379399	287	317	300	2.215572144871121	2.259678846419098	1.8375254730415944	2.539215182289222	2.3087635053032804		1.7727596163947354	0.4952854003583699	0.5401313317881569	2.6586194045990337	0.8193169624182551	0.5445295587371164	0.0954998905197983	364.37935707201126	high sGini - low pGini
ravi	SRR22816298	SRR22816297		NSCLC	78.0	F	former	0	pre	PR	1	0.0	350.0	0.0	350.0	142.0	98.0	0.33	4.64477933261572	0.75	0.25	0.710144927536232	0.615942028985507	40.0	0.803070175438597	0.14149123674109	4.25029129074471	5.2251404887898	4.71257563466315	2.15228834438306	10.1428216105091	94	68	88	1.7080978522569277	1.6806468570567246	1.2988408523673407	1.9956192054034536	1.762596042732089		1.2360698729473223	0.3783159893008102	0.3527662267679145	1.967828180956732	0.6667589647798874	0.3799695728707421	-0.1459874216804716	143.89858867904397	low sGini - low pGini
ravi	SRR22816300	SRR22816299		NSCLC	80.0	M	former	0	pre	PD	0	1.0	28.0	1.0	21.0	95.0	64.0	0.7	3.12052213171067	0.796052631578947	0.203947368421053	0.688172043010753	0.666666666666667	7.0	0.791353383458647	0.263641995741219	4.20617865531786	5.28087257009254	4.71299198872402	1.97772360528885	9.32099550763673	54	58	55	1.4823009199090496	1.5390591314809547	1.1023639802825078	1.812636582910825	1.5859529965167092		1.0402429629344867	0.9069553730151336	0.9554350290851904	2.383230113379228	1.232901309895058	0.9561864897051569	-0.2014946753285633	81.71042449964516	low sGini - high pGini
ravi	SRR22816302	SRR22816301	SRR22816303	NSCLC	74.0	M	former	0	pre	PD	0	1.0	124.0	1.0	37.0	1339.0	906.0	0.37	3.74170430001963	0.973305954825462	0.0266940451745379	0.677636499626029	0.630792227204783	36.0	0.95416951859457	0.166578964079528	4.73859621984331	5.27390019170057	4.99908826809682	3.12678057701201	15.6310520994537	763	811	839	2.687793899282372	2.6899243487422275	2.302917769386604	2.9898904260509123	2.74664353578537	-0.2959885026827596	2.286695924938684	1.7238675334836857	1.7262072713265997	4.395678301880963	2.026068973718476	1.7263639012054814	3.0155707512319223	1485.102249708643	high sGini - low pGini
ravi	SRR22816305	SRR22816597	SRR22816306	NSCLC	79.0	M	former	0	pre	PR	1	0.0	199.0	0.0	199.0	420.0	279.0	0.84	3.49086419753086	0.459507042253521	0.540492957746479	0.677184466019418	0.595641646489104	100.0	0.806549295774648	0.109157833480587	4.26360289939935	5.54968720940324	4.8643254904222	2.6232492903979	12.7603383910145	256	228	236	2.1544283021992863	2.0953793890730683	1.7400303215432713	2.426936643496723	2.195912525953504	-1.0275563080690555	1.496446991741032	0.1143102189301967	0.0453239808542716	1.6916369759747136	0.3822154372539517	0.1192533448312871	-0.4402063576817631	172.8216235834362	low sGini - low pGini
ravi	SRR22816309	SRR22816308	SRR22816310	NSCLC	68.0	F	former	0	pre	PD	0	0.0	188.0	1.0	43.0	170.0	114.0	0.24	3.713199723566	0.755458515283843	0.244541484716157	0.682634730538922	0.604790419161677	4.0	0.632096069868996	0.282204290352613	4.58305991049006	5.39699705590131	4.9734053568892	2.23044892137827	11.0929266138504	81	66	77	1.650204520552961	1.6433125010568723	1.2502102469354504	1.9478021779050687	1.7085902433619284	-1.6641021832094092	1.1782635298176225	1.2316254037866967	1.228971489686762	2.772856720560617	1.5313304696107564	1.231625403786697	-0.062377357681972	108.3705758971766	low sGini - high pGini
ravi	SRR22816312	SRR22816311		NSCLC	67.0	M	former	0	pre	PR	1	0.0	382.0	1.0	220.0	138.0	92.0	0.35	3.23570087918601	0.297297297297297	0.702702702702703	0.671532846715328	0.45985401459854	11.0	0.798034398034398	0.122166747536261	4.30876965387675	4.82962555480271	4.56176983528559	2.13987908640124	9.76163586750366	55	44	52	1.511131759041421	1.4348051779757978	1.0668914700713503	1.775673095385764	1.5504597932362747		0.7777983630051444	0.419550750652211	0.339496701793875	1.5039020876449096	0.6823956743104055	0.4240256822300129	-0.9226106277031428	41.3697314809393	low sGini - low pGini
ravi	SRR22816314	SRR22816313		NSCLC	74.0	F	current	0	pre	PD	0	0.0	164.0	1.0	58.0	297.0	182.0	1.0	4.50108225108225	0.0	1.0	0.614864864864865	0.496621621621622	69.0	0.799081333650115	0.201834371303819	4.72659745976919	5.19129270762686	4.95349885684729	2.47275644931721	12.2487962449546	117	97	107	1.849551881712733	1.81196944637716	1.3942654398456265	2.132197065675236	1.9297025979275744		0.6170360709274931	-0.2821207550162441	-0.327177105388455	1.138129376216247	-0.0030348939215883	-0.2434608053137192	-0.5476077280171704	20.529679033935626	low sGini - high pGini
ravi	SRR22816316	SRR22816315		NSCLC	59.0	M	former	0	pre	SD	0	1.0	1507.0	1.0	567.0	170.0	120.0	1.0	1.97624703087886	0.0039370078740157	0.996062992125984	0.705882352941177	0.7	4.0	0.625984251968504	0.487645151745596	4.52705635046684	5.29150890947482	4.8943803501761	2.23044892137827	10.9166653728653	109	89	110	1.803674790735481	1.7813561001360585	1.4017708480485414	2.0936887969234017	1.8515052904304368		0.5572928867928003	0.8230432897525397	0.7974353982391533	2.426694243892065	1.1114580564058627	0.8230432897525398	0.3374322127246936	27.908936084934872	low sGini - high pGini
ravi	SRR22816318	SRR22816317		NSCLC	67.0	M	former	0	pre	PR	1	0.0	796.0	1.0	245.0	128.0	96.0	0.38	3.53726708074534	0.913875598086124	0.0861244019138756	0.75	0.578125	2.0	0.404306220095694	0.363323588052026	4.43031689157163	5.47315856462259	4.92420824489556	2.10720996964787	10.3763407062661	93	59	85	1.7105268082587326	1.6299796657986088	1.294757728129344	1.9731479135226384	1.7403450400824174		1.2725137590170104	1.6083177835856777	1.5235425075247886	3.18314983177734	1.8690254063600915	1.6083177835856772	0.2718602437104304	0.0	low sGini - high pGini
ravi	SRR22816321	SRR22816320		NSCLC	69.0	F	former	0	pre	PR	1	0.0	807.0	1.0	800.0	511.0	344.0	1.0	4.52639368524914	0.0	1.0	0.677165354330709	0.625984251968504	30.0	0.928558913710031	0.101024762189406	4.84562228363768	5.41878681240631	5.12419692522428	2.70842090013471	13.8784820486835	321	284	326	2.274613089822442	2.262939130083514	1.881995361860402	2.569845329357688	2.3297357305757065		1.1204707343755604	0.2488255793696742	0.2330760949223991	2.448733175583495	0.5420522223509332	0.2502011199952038	-0.1697427667174249	80.02974532766538	high sGini - low pGini
ravi	SRR22816323	SRR22816322	SRR22816324	NSCLC	67.0	F	former	0	pre	PR	1	1.0	301.0	1.0	119.0	95.0	54.0	1.0	2.0	0.0	1.0	0.580645161290323	0.462365591397849	5.0	0.753424657534247	0.142244727501722	4.51286281580946	4.72636038306791	4.6183780731835	1.97772360528885	9.13387533348343	40	37	32	1.4191110210158953	1.3923801462846876	0.8843994440625583	1.7069812079060362	1.5370424620462566	-2.52512154953908	0.1698893148290136	0.4920411918094143	0.4801891251075215	1.810130349162708	0.7871855838113127	0.5211669692983011	-0.4484688489523113	8.940813156464525	low sGini - low pGini
ravi	SRR22816326	SRR22816325	SRR22816327	NSCLC	60.0	F	never	0	pre	PR	1	1.0	390.0	1.0	238.0	86.0	45.0	0.31	2.3096242519376	0.382978723404255	0.617021276595745	0.535714285714286	0.619047619047619	4.0	0.533687943262411	0.269473483863853	4.29699809036554	5.47355739906902	4.84972841418009	1.93449845124357	9.38179210618331	24	33	30	1.2163602212002658	1.240807492028854	0.814815814505557	1.529785852551623	1.3121063719698092	-2.111815892486525	0.7686757531318641	0.8116701498312401	0.8371701846796868	1.9861473990509857	1.1256372935468204	0.8371701846796866	-0.4864648930954668	1.7060023261229065	low sGini - high pGini
ravi	SRR22816329	SRR22816328		NSCLC	60.0	M	former	0	pre	PD	0	0.0	478.0	1.0	36.0	203.0	139.0	0.4	4.61651249753985	0.162055335968379	0.837944664031621	0.702020202020202	0.535353535353535	46.0	0.790427908575357	0.0731087054656382	4.70784726401726	4.9708855080986	4.83757891295274	2.30749603791321	11.162694174731	51	41	47	1.4810465611117003	1.416374200324186	1.0351505504227836	1.7509430900970684	1.5318099500410205		0.8292514014915047	-0.1325825304394367	-0.2076137528430057	0.7058871102608119	0.1325501962468757	-0.1123423502775377	-1.098176012981941	36.70153205969779	low sGini - low pGini
ravi	SRR22816331	SRR22816330	SRR22816332	NSCLC	71.0	M	current	0	pre	PR	1	0.0	595.0	0.0	593.0	619.0	370.0	0.21	2.59379004435683	0.794504181600956	0.205495818399044	0.60556464811784	0.559738134206219	2.0	0.316009557945042	0.239367610562822	4.13981091559557	5.36372641155876	4.71219833483685	2.79169064902012	13.1550000276922	183	217	200	2.152488360028504	2.1517272658684568	1.6926192861059106	2.4531379753381137	2.245942030424147	-1.958872109562707	1.6320140970723591	1.9927894598893845	1.9956581343022195	4.098376705255532	2.295256161336368	1.9968045832220085	-0.3414759260481347	258.0767156023865	low sGini - high pGini
ravi	SRR22816334	SRR22816333		NSCLC	82.0	M	former	0	pre	SD	0	0.0	623.0	1.0	413.0	125.0	88.0	1.0	1.97574017229429	0.0	1.0	0.709677419354839	0.629032258064516	5.0	0.489887640449438	0.231054662975264	4.10241707617576	5.6857120624782	4.82961305441016	2.09691001300806	10.1272639727471	46	40	42	1.4376898419033446	1.4011673445316952	1.0095802800550204	1.7208424010159502	1.484856600123838		0.1185052669529325	0.7878419301132681	0.740640741112849	1.7201310430760626	1.0659122721132372	0.7879678093689577	-0.5855563174704321	3.725827993493774	low sGini - high pGini
ravi	SRR22816336	SRR22816335		NSCLC	77.0	M	former	0	pre	PR	1	1.0	229.0	1.0	212.0	294.0	202.0	0.3	1.91958419142885	0.402116402116402	0.597883597883598	0.713780918727915	0.644366197183099	54.0	0.822065451695081	0.0978710678137964	4.42583359204117	5.46723209338248	4.91905066596978	2.46834733041216	12.1419255795086	95	109	107	1.7782168437094494	1.8051969085224964	1.39516359343491	2.092946351436668	1.856032676433078		1.299578073317545	0.1510205215972089	0.1772841355526935	1.6319302010419034	0.4653808278936521	0.1812990670737868	-0.1749195979280215	23.18653063278768	high sGini - low pGini
ravi	SRR22816338	SRR22816337		NSCLC	70.0	M	current	0	pre	PR	1	1.0	109.0	1.0	109.0	796.0	530.0	0.2	4.23892762447216	0.137061403508772	0.862938596491228	0.699208443271768	0.518469656992085	52.0	0.918690958164642	0.0337503360090264	4.56031255315591	5.08597016356303	4.81597483193931	2.90091306773767	13.9707243238685	133	129	133	1.90460047728716	1.8870393840416475	1.4936998110815891	2.1969386826334683	1.967944908036648		1.3151569162488532	0.1635551032945899	0.1497328420394383	1.669034196880739	0.4577289560325924	0.1687093151474167	-0.8825423444764626	127.4209417155745	high sGini - low pGini
ravi	SRR22816340	SRR22816339		NSCLC	71.0	F	former	0	pre	SD	0	0.0	632.0	1.0	121.0	472.0	311.0	0.24	3.10643124876702	0.255898366606171	0.744101633393829	0.686534216335541	0.551876379690949	8.0	0.785617059891107	0.145317414999955	4.44679763242819	5.38720566122223	4.89446762985789	2.67394199863409	13.0875225564321	99	93	98	1.7706165513582073	1.7528797977481705	1.3519741785602928	2.062868710904657	1.8409402495536928		1.2572252400005408	1.0026613588911892	0.9765106202168324	2.6217194620730604	1.2908127865456136	1.0028297415323422	-0.7332300880241234	6.312784508671748	low sGini - low pGini
ravi	SRR22816342	SRR22816341		NSCLC	85.0	F	former	0	pre	SD	0	0.0	658.0	1.0	82.0	354.0	238.0	0.27	1.74774863928748	0.347921225382932	0.652078774617068	0.691860465116279	0.614492753623188	43.0	0.865095923871559	0.0493690738893094	4.54211930844585	5.22294979026906	4.87065304547802	2.54900326202579	12.4153105011193	136	129	141	1.903196275845786	1.911697965206529	1.516337143597399	2.2084979193464456	1.9663687122463973		1.3666403029000058	0.3602886624140372	0.3707157545268609	1.99428700106548	0.6665634967374804	0.3848073643594266	0.0682481704208157	2.991685400124884	high sGini - low pGini
ravi	SRR22816344	SRR22816343		NSCLC	69.0	M	former	0	pre	PR	1	0.0	420.0	0.0	114.0	629.0	396.0	0.45	1.73068745570517	0.368295589988081	0.631704410011919	0.646003262642741	0.603588907014682	61.0	0.890560581488501	0.0881789174729351	4.6773739355061	4.95824930053291	4.81576432604981	2.79865064544527	13.4776419394116	240	235	231	2.1670716832564563	2.186265925699921	1.7522036386787152	2.477804831008676	2.2543156119626344		1.6174364102671193	0.4891973134882917	0.5069547137033384	2.267084117227294	0.7991967608444519	0.5115548534023178	-0.6803501456438641	272.3620372170068	high sGini - low pGini
ravi	SRR22816346	SRR22816345		NSCLC	63.0	F	former	0	pre	PD	0	0.0	106.0	1.0	40.0	1635.0	1046.0	0.25	3.53111288392501	0.122294372294372	0.877705627705628	0.675274370561653	0.587096774193548	69.0	0.944491498839325	0.0265654539263787	4.28810691216324	5.24009097121692	4.74026057448738	3.2135177569963	15.2329115289047	185	193	191	2.030913531826418	2.031179735934672	1.634208454925739	2.332076649941005	2.097209530465416		1.4813601201810462	0.2050987015152979	0.2035115472028306	1.9262722711473712	0.5053358450660512	0.2114485155647619	0.9112256769454634	233.9224445726338	high sGini - low pGini
ravi	SRR22816348	SRR22816347		NSCLC	56.0	M	current	0	pre	PR	1	0.0	504.0	0.0	500.0	1374.0	854.0	0.4	4.22259629666304	0.295190713101161	0.704809286898839	0.63353115727003	0.611275964391691	100.0	0.927733554449972	0.0430812427258223	4.38574539434006	5.55941259029577	4.93783030926801	3.13798673272353	15.4948459989231	493	482	506	2.48369418342753	2.4884356047931817	2.082145185879404	2.7871013603161745	2.5572458779481466		1.9076142184728884	0.49486841451959	0.5009209430500497	2.6490846969807524	0.7989352182176842	0.5058059037645641	1.6805092719193162	514.7691846575808	high sGini - low pGini
ravi	SRR22816351	SRR22816350		NSCLC	66.0	F	former	0	pre	PR	1	0.0	1705.0	1.0	634.0	311.0	214.0	0.47	1.92817204301075	0.765625	0.234375	0.692556634304207	0.605177993527508	34.0	0.88813025210084	0.136184366977365	4.82718284317401	5.20190621568083	5.01104304872097	2.49276038902684	12.4913296195599	174	147	181	2.008437290310752	1.9780121571653817	1.601614262009769	2.294521099567934	2.057061271598652		1.5159579951601514	0.6509781402425034	0.6192595428928219	2.508989493975237	0.936438342952142	0.6536904058813363	0.0778876736159119	261.2744510643189	high sGini - low pGini
ravi	SRR22816353	SRR22816352		NSCLC	56.0	M	former	0	pre	PR	1	1.0	1590.0	1.0	1072.0	356.0	218.0	0.45	1.5241097102411	0.332661290322581	0.667338709677419	0.617563739376771	0.552407932011331	51.0	0.862666034155598	0.0693014197031444	4.52323944225455	5.45992300465964	4.96956125692696	2.55144999797288	12.6795870589124	148	177	152	1.9818440972452631	2.034652842458898	1.5600949131311508	2.3100806421779336	2.1025702686573795		1.3019580647837472	0.2677877110436549	0.3172786056721104	1.869486783140152	0.5942677521049502	0.3248174547575557	-0.0902929429481141	94.96165882061466	high sGini - low pGini
ravi	SRR22816355	SRR22816354		NSCLC	65.0	F	former	0	pre	PD	0	1.0	180.0	1.0	47.0	91.0	56.0	0.27	2.17291438798847	0.503759398496241	0.496240601503759	0.615384615384615	0.538461538461538	27.0	0.748538011695907	0.151572649645798	4.52232420827228	4.96774009365798	4.73980287416621	1.95904139232109	9.2854700219341	40	33	41	1.4268648954480088	1.3950549930239668	0.9653695161401974	1.7122811143873515	1.4987858927613933		0.8119258837945353	0.1727608430692173	0.1223024174552935	1.342335997896244	0.4492940270013252	0.1801608373489678	0.733834904567525	61.47886830537456	low sGini - low pGini
ravi	SRR22816357	SRR22816356		NSCLC	87.0	F	never	0	pre	SD	0	1.0	633.0	1.0	260.0	105.0	72.0	0.22	4.9615270497478	0.0	1.0	0.72	0.623762376237624	51.0	0.596196373286157	0.0961566776170599	4.22690572113709	5.22604566479586	4.70000024674992	2.02118929906994	9.49959020435701	41	43	39	1.3519889883139329	1.3722991245092797	0.9831361206787904	1.6632927687715773	1.4099392863639448		0.659845718719273	-0.4231601879058826	-0.4082483164005988	0.2249681414392517	-0.1146102581543902	-0.388471815559212	1.3221047728635618	21.69567029471706	low sGini - low pGini
ravi	SRR22816359	SRR22816358		NSCLC	29.0	F	never	0	pre	PD	0	1.0	168.0	1.0	91.0	218.0	143.0	0.66	3.22208955223881	0.321033210332103	0.678966789667897	0.68421052631579	0.54066985645933	20.0	0.84409594095941	0.127961817842135	4.74254319791695	5.27987710082823	5.00400292069963	2.3384564936046	11.7016431239264	55	60	53	1.4795085534634766	1.5266356429252206	1.1131402901601852	1.804741024877256	1.5622395977960617		0.949505505140298	0.2347408273331414	0.2831004458700071	1.4442429835208974	0.5606234031516464	0.2854449280198509	-0.7637685104776735	60.22145214047276	high sGini - low pGini
ravi	SRR22816361	SRR22816360		NSCLC	66.0	F	former	0	pre	SD	0	0.0	947.0	1.0	164.0	436.0	297.0	0.33	2.13280939116594	0.764705882352941	0.235294117647059	0.682758620689655	0.659770114942529	98.0	0.834739301125856	0.123028326000908	4.46497895686103	5.31830110976733	4.87299728517899	2.63948648926859	12.8622104964724	255	257	273	2.1935852230432937	2.202330079921213	1.807735401446336	2.499009657335499	2.260056030080553		1.724471208946448	0.4716683496031366	0.4772661585760419	2.531716647535058	0.7755062687630467	0.4807620274855803	0.3505356197453414	4.170579883097647	high sGini - low pGini
ravi	SRR22816363	SRR22816362		NSCLC	54.0	M	former	0	pre	PR	1	1.0	637.0	1.0	631.0	1530.0	1055.0	1.0	4.51606465775294	0.0	1.0	0.695910290237467	0.646245059288538	100.0	0.944427412082958	0.131935377007059	4.89893803769039	5.61030390210481	5.24256914012816	3.1846914308176	16.6959650160349	878	853	920	2.7193151091625283	2.716268309965739	2.339687290879424	3.018824377080595	2.7704590291998468		1.3529914301700556	0.4172826198719158	0.415555002312137	3.0456072933079548	0.7174496658103445	0.424716204976203	1.3241048677456786	175.07854334374835	high sGini - low pGini
ravi	SRR22816365	SRR22816364		NSCLC	59.0	F	current	0	pre	PD	0	0.0	475.0	1.0	53.0	507.0	330.0	0.28	4.7003267003267	0.972513089005236	0.0274869109947644	0.652173913043478	0.656126482213439	19.0	0.923670432626068	0.225986207510607	4.55584190622366	5.40966044169969	4.96442924601971	2.70500795933334	13.4288206240305	308	330	338	2.273006104981646	2.2834956880806097	1.889101067212508	2.5793125609946554	2.3441339259937304		1.8708722323895115	1.5170552325508666	1.5279998725300998	3.7814289365472367	1.82359202422812	1.5281150464838975	0.0720965014174809	613.1626710780887	high sGini - high pGini
ravi	SRR22816367	SRR22816366		NSCLC	53.0	F	never	0	pre	PD	0	1.0	21.0	1.0	20.0	140.0	97.0	0.34	2.55640592386443	0.301507537688442	0.698492462311558	0.702898550724638	0.565217391304348	29.0	0.797782013515855	0.0954682960370164	4.62701996454191	5.55718482668624	5.07081898116336	2.14612803567824	10.882626779324	55	57	57	1.559508816739423	1.5553893432725	1.1478211901205218	1.858483960028003	1.626005006497186		0.9337868392550512	0.1359047890050211	0.1241835230843385	1.3057584219127762	0.4311136939751646	0.1424775363340581	0.3100877812237881	58.34603217780791	low sGini - low pGini
ravi	SRR22816369	SRR22816368		NSCLC	58.0	M	former	0	pre	PD	0	1.0	319.0	1.0	97.0	378.0	250.0	0.91	1.73143489635742	0.813102119460501	0.186897880539499	0.666666666666667	0.587765957446809	4.0	0.659441233140655	0.352087045697617	4.76131468491061	5.2063196130974	4.97884786152166	2.57749179983723	12.8329395357092	182	202	185	2.0531199339597195	2.057664137705146	1.6528232329204162	2.3564279749559627	2.125968409754209		1.625382903133482	1.72035002383883	1.719797181395997	3.746645068944125	2.021103686250146	1.7205276656838095	-0.0291663797881824	377.7021946268337	low sGini - high pGini
ravi	SRR22816371	SRR22816370		NSCLC	66.0	F	former	0	pre	SD	0	1.0	210.0	1.0	55.0	438.0	303.0	0.46	2.08510008874864	0.861516034985423	0.138483965014577	0.694954128440367	0.692660550458716	100.0	0.843848396501458	0.120151746145822	4.85967176239859	5.32523180663323	5.08712872246441	2.6414741105041	13.4375188171915	238	271	279	2.1959696787774576	2.217602004499815	1.818671560100363	2.5079505123812	2.2603541299285355		1.7621103448522415	0.3744253420048513	0.3967956253866693	2.428950275343302	0.6867844986502725	0.3998346032008124	-0.0242789768180862	424.57021295377086	high sGini - low pGini
ravi	SRR22816373	SRR22816372		NSCLC	65.0	F	former	0	pre	SD	0	1.0	205.0	1.0	140.0	355.0	207.0	0.56	4.57877017526488	0.916349809885932	0.0836501901140684	0.586402266288952	0.572237960339943	11.0	0.880746629796059	0.25594862804875	4.15831522728948	5.32170476996397	4.70418175457542	2.55022835305509	11.9967376884427	147	194	162	2.0386717714777176	2.0775661855229006	1.6102500233153247	2.3595842405046787	2.1467656084949462		1.587734619376557	1.444176156284561	1.485919116244815	3.498952222065628	1.7665789635289273	1.4868681430320838	-0.0538538323490698	298.18756907050374	high sGini - high pGini
ravi	SRR22816375	SRR22816374		NSCLC	64.0	F	former	0	pre	PD	0	1.0	133.0	1.0	62.0	68.0	42.0	1.0	2.03548323858067	0.0	1.0	0.636363636363636	0.590909090909091	8.0	0.755	0.196078629598881	4.47240302353406	4.95930743895039	4.70956702729632	1.83250891270624	8.63032355250792	24	34	30	1.2655750566351618	1.2949803400539557	0.8711275040225428	1.5815565187153513	1.3469164591173215		-0.0560165389047601	0.0440587874399654	0.1367197618389516	0.979572376528133	0.3938858626861936	0.1513890941724152	1.339202451023131	4.403287965193763	low sGini - high pGini
ravi	SRR22816377	SRR22816376		NSCLC	46.0	F	former	0	pre	SD	0	1.0	390.0	1.0	111.0	454.0	301.0	0.45	1.66192903352284	0.432119205298013	0.567880794701987	0.674887892376682	0.587053571428571	100.0	0.81658940397351	0.203453136829986	4.24021844626225	5.34031589713734	4.75858234938823	2.6570558528571	12.6438190827445	235	200	228	2.1553500561198384	2.108054726746301	1.7247682816657288	2.4333758858674126	2.205625741438332		1.538728011787485	0.3408683986911103	0.2778716321000269	2.091558996057842	0.6115412638064075	0.3474519923785396	-0.8378012066650287	5.96006194268982	low sGini - high pGini
ravi	SRR22816379	SRR22816378		NSCLC	64.0	M	former	0	pre	PD	0	1.0	75.0	1.0	75.0	209.0	144.0	0.29	3.46881149153876	1.0	0.0	0.699029126213592	0.558252427184466	2.0	0.413907284768212	0.355170498134207	4.51957694478164	4.71839428411959	4.61791576611098	2.32014628611105	10.7142401143161	122	70	94	1.8613259327796248	1.7276839969139473	1.3614719687404548	2.100655374645118	1.889305314836415		1.3318944594552875	1.7634218940016604	1.6264870981833162	3.451870048223869	2.001359293901929	1.7634218940016602	0.1710292909125916	179.79756686210996	low sGini - high pGini
ravi	SRR22816381	SRR22816380		NSCLC	63.0	F	former	0	pre	PR	1	0.0	789.0	1.0	554.0	258.0	158.0	0.6	2.97637486520929	0.775342465753425	0.224657534246575	0.622047244094488	0.607003891050584	29.0	0.875011809163911	0.150829345267517	4.60075197393159	5.34949740986347	4.9610191259429	2.41161970596323	11.9640914857844	94	127	117	1.851614149398168	1.8935168366074244	1.4642768770978325	2.1741006627558246	1.9385520740361049		1.3998509630227285	0.5313684884109576	0.579493228303434	2.308138235051824	0.8571271089249586	0.5810343089754276	-0.1764220189359046	168.25765571753612	high sGini - low pGini
ravi	SRR22816383	SRR22816382		NSCLC	61.0	M	never	0	pre	SD	0	1.0	626.0	1.0	105.0	64.0	42.0	0.66	3.25418912297893	0.524390243902439	0.475609756097561	0.666666666666667	0.587301587301587	6.0	0.642276422764228	0.240918096037168	4.58466056083933	4.95824930053291	4.76779718727238	1.80617997398389	8.61149979966808	31	24	31	1.2334700960583391	1.1667864595308512	0.81197042599983	1.5024368834432773	1.267396447911655		0.6817353930459532	0.6272763395958811	0.5467648721077311	1.6175956616492806	0.8899136333048667	0.6284954383459052	-2.057018713482091	38.636733437262514	low sGini - high pGini
ravi	SRR22816386	SRR22816385		NSCLC	67.0	M	former	0	pre	PR	1	0.0	189.0			205.0	134.0	1.0	4.50761371451027	0.0034013605442176	0.996598639455782	0.666666666666667	0.666666666666667	9.0	0.857142857142857	0.284472899080548	4.22914722739189	5.36692198132987	4.76418967054942	2.31175386105575	11.0136338656946	117	133	132	1.853248389157987	1.8863173966379416	1.484128577969302	2.1711275642084225	1.9316240191206944		0.7060469798955208	0.4699009834139471	0.5089493984811607	2.2847890691243893	0.790893905455848	0.5118006047115251	-0.0080768757060755	0.0	high sGini - high pGini
ravi	SRR22816388	SRR22816387		NSCLC	79.0	F	former	0	pre	SD	0	0.0	118.0			327.0	224.0	0.39	3.49105738993711	0.777292576419214	0.222707423580786	0.687116564417178	0.601226993865031	5.0	0.71703056768559	0.270754600784332	3.93981698685636	5.65101611568104	4.71847107499444	2.51454775266029	11.8648208376198	178	177	180	2.0449067511886683	2.0579715751650127	1.6404806963577216	2.352518285411837	2.1228782894374563		1.5480518595548105	1.5439979048223014	1.552579211200969	3.4841183142133323	1.8493397482867409	1.55267262321576	-0.0326512518542785	7.064248072040791	low sGini - high pGini
ravi	SRR22816390	SRR22816389		NSCLC	72.0	M	former	0	pre	PD	0	0.0	84.0	1.0	80.0	40.0	21.0	0.32	2.14188857227081	0.617021276595745	0.382978723404255	0.538461538461538	0.641025641025641	3.0	0.425531914893617	0.334556186978155	4.49151385265097	5.44601411604881	4.94579092198264	1.60205999132796	7.92345376158143	24	22	21	1.1184477265990478	1.1387427239563592	0.7031991401212325	1.429743760740822	1.2091061694856584		0.5012792530293789	0.7491694000130615	0.7258361288899234	1.6377767346536758	1.0386894441439614	0.7575795085697655	-0.8766371956448753	31.73022637290426	low sGini - high pGini
ravi	SRR22816392	SRR22816391		NSCLC	80.0	M	former	0	pre	CR	1	0.0	140.0	0.0	140.0	355.0	251.0	1.0	2.10151187904968	0.0019305019305019	0.998069498069498	0.711048158640227	0.660056657223796	91.0	0.80525266239552	0.191551657965141	4.13494548124634	5.4278109457604	4.73747847944784	2.55022835305509	12.0816519402762	208	231	234	2.119993640153228	2.134532155485348	1.7447343625838565	2.428353727366725	2.183896013607187		1.112717329681616	-0.0493344143179909	-0.0356842685294635	1.4402175943486946	0.2585742811048517	-0.017676840860318	0.3333004441818176	40.54309098951295	low sGini - high pGini
ravi	SRR22816394	SRR22816393		NSCLC	71.0	M	former	0	pre	PR	1	0.0	112.0	0.0	82.0	639.0	408.0	0.27	2.01890859214265	0.933333333333333	0.0666666666666666	0.641509433962264	0.621664050235479	56.0	0.922033567525371	0.138340554728538	4.48338301353204	5.35432963045485	4.89954186777014	2.8055008581584	13.7456689146121	351	381	369	2.349456830754137	2.34169368689464	1.9396609517189711	2.6466226003224613	2.4155384140309097		1.8752011684868009	0.8935749550098204	0.8873807313926577	3.1853981156862363	1.1915188820866431	0.8956571386092587	0.2128520339918295	610.181369994715	high sGini - low pGini
ravi	SRR22816396	SRR22816395		NSCLC	67.0	F	former	0	pre	SD	0	0.0	158.0	1.0	158.0	37.0	26.0	1.0	1.9999019127023	0.0	1.0	0.702702702702703	0.756756756756757	4.0	0.400943396226415	0.232964344268098	4.57812674946221	5.48450738308804	5.01086519057721	1.568201724067	7.85804743093047	17	23	25	1.0871872048415816	1.13444194001168	0.7267687449284728	1.4124869632322168	1.173695589826159		-0.1590123853635992	0.5470570138274994	0.5884367474686325	1.3419669143963815	0.8692695244815891	0.5884367474686327	0.3248769540152747	4.397731203011401	low sGini - high pGini
ravi	SRR22816398	SRR22816397		NSCLC	60.0	F	former	0	pre	PD	0	0.0	303.0	1.0	76.0	586.0	338.0	0.38	4.65060003934684	0.976109215017065	0.0238907849829351	0.579759862778731	0.595197255574614	21.0	0.92886938620727	0.157738799256057	4.60151390599141	4.92760611745162	4.76176942666294	2.76789761601809	13.1800902440882	288	258	268	2.276482614075717	2.2649029839267225	1.824124300362088	2.571761387103125	2.3645120559683432		1.7847116118269648	1.2948428051471936	1.2800773353495216	3.529388331049608	1.58855281383102	1.2971762364421355	-0.1920927354413866	406.3179823599567	high sGini - low pGini
ravi	SRR22816400	SRR22816399		NSCLC	59.0	F	former	0	pre	PR	1	0.0	275.0	1.0	248.0	262.0	184.0	0.25	3.87925120062727	0.994535519125683	0.0054644808743169	0.704980842911877	0.603053435114504	7.0	0.837626854020297	0.281212835975217	4.55100936408955	5.2306678397517	4.87901817163577	2.41830129131975	11.7989359448393	164	149	165	2.004117757649836	1.9599677164800544	1.5833605925575316	2.283633523690312	2.050256072805576		1.5527303470363247	1.574897901916514	1.5244297621355831	3.5032085357959706	1.8514265106348944	1.5754181885666567	-0.1553008130742105	299.78506053566986	high sGini - high pGini
ravi	SRR22816402	SRR22816401		NSCLC	44.0	M	former	0	pre	PD	0	0.0	278.0	1.0	77.0	352.0	247.0	0.21	3.36014912194643	0.972111553784861	0.0278884462151394	0.703703703703704	0.592592592592593	53.0	0.877471247087123	0.117667400600703	4.40092258236009	5.59655691150791	4.96286345725113	2.54654266347813	12.6381435269066	199	201	204	2.101888082088012	2.078069928466119	1.6884843602931852	2.3911722638256334	2.1583140020035616		1.6312701302437953	0.7046316808472151	0.6795744179185133	2.690731213130593	0.9933137344706384	0.7079784772369027	-0.5127229065126477	348.3319796816224	high sGini - low pGini
ravi	SRR22816404	SRR22816403		NSCLC	38.0	M	former	0	pre	SD	0	0.0	245.0	0.0	168.0	23.0	12.0	0.31	1.96872233697256	0.13953488372093	0.86046511627907	0.545454545454545	0.590909090909091	20.0	0.487209302325581	0.162457796067988	4.3489693273377	5.07665966500656	4.69874846831005	1.36172783601759	6.39841658374282	12	11	13	0.8437864700584857	0.8184231200447779	0.4384646379027662	1.1323199208952404	0.9033164414894376		0.0555490908136321	-0.5581857565672492	-0.6056574527210772	-0.6430191396983775	-0.2802433043707676	-0.5066949323529506	-0.0928447768546358	4.400892365836506	low sGini - low pGini
ravi	SRR22816406	SRR22816405		NSCLC	88.0	M	former	0	pre	SD	0	0.0	204.0	0.0	78.0	75.0	56.0	1.0	1.97621664834616	0.0	1.0	0.767123287671233	0.726027397260274	7.0	0.733153638814016	0.345336212019615	4.60324345013054	5.32156332827687	4.94938900626586	1.8750612633917	9.28040760310586	36	42	41	1.3469490348356563	1.3498124321856335	0.95288295888501	1.6494130890450236	1.4236248080910188		-0.1519988383092113	0.0476940719483925	0.0081821945670957	1.0353147065733512	0.3294173201917735	0.0592323338219814	0.5631103235082124	4.242022910430936	low sGini - high pGini
ravi	SRR22816408	SRR22816407		NSCLC	47.0	F	former	0	pre	PD	0	0.0	293.0	1.0	34.0	117.0	81.0	0.22	3.98011168805722	0.709876543209877	0.290123456790123	0.698275862068966	0.586206896551724	18.0	0.828532235939643	0.155108236597684	4.45907501079728	5.32022541074021	4.87065541594151	2.06818586174616	10.0734206686876	80	65	69	1.622125551346184	1.576401845894582	1.1796101057574695	1.9008951560993528	1.6845840222616602		1.0821182577175965	0.5817888897052795	0.5341994421810521	2.003873179040177	0.859675684775878	0.5854287971179317	-0.2161254816672157	93.20273579056423	high sGini - low pGini
ravi	SRR22816410	SRR22816409		NSCLC	68.0	M	former	0	pre	PD	0	0.0	281.0	1.0	79.0	205.0	140.0	0.76	3.42726916290923	0.845614035087719	0.154385964912281	0.686274509803922	0.656862745098039	18.0	0.87270955165692	0.181421781118123	4.17429690863828	5.39794189911966	4.74685287137744	2.31175386105575	10.9735554532704	116	114	123	1.830005619244996	1.8367312725378904	1.435268686492188	2.1344114609357323	1.8976888049519964		1.3619417767087434	0.7769439108092906	0.7847017954348274	2.501024158449554	1.0818701711261225	0.7888446359131668	-0.2109001526097357	153.58317230086047	high sGini - high pGini
ravi	SRR22816412	SRR22816411		NSCLC	58.0	M	former	0	pre	PR	1	0.0	146.0	1.0	144.0	385.0	250.0	0.64	2.77432631063204	0.922800718132855	0.0771992818671454	0.656167979002625	0.603674540682415	8.0	0.847172351885099	0.252689192808269	4.45742307713821	5.73824501498249	5.05744854171115	2.5854607295085	13.0758345961042	212	183	207	2.106029811222178	2.102370469672413	1.679623797203507	2.405233990276344	2.186923416826123		1.64177849117582	1.475535738392228	1.4706204316850606	3.531535111092256	1.7741150345415768	1.4764148831492028	-0.5410920318210158	371.0605687451471	high sGini - high pGini
ravi	SRR22816414	SRR22816413		NSCLC	63.0	F	former	0	pre	SD	0	0.0	117.0	0.0	103.0	499.0	340.0	0.28	2.36107303700803	0.84733893557423	0.15266106442577	0.691056910569106	0.705284552845529	38.0	0.918472652218782	0.103471781125247	4.61610161132041	5.37948169185539	4.98319517035429	2.69810054562339	13.4451616080808	275	291	301	2.232517335679349	2.2548818447959795	1.8439565868156444	2.5448735308608508	2.30993390668478		1.785809114620745	0.9259406563531828	0.9410636547239142	3.0935135874021533	1.2345979744903957	0.9433144340748832	0.0994583813364976	436.2159380268609	high sGini - low pGini
ravi	SRR22816417	SRR22816416	SRR22816418	NSCLC	48.0	F	never	0	pre	PD	0	0.0	1108.0	1.0	58.0	124.0	83.0	0.36	3.93329320894774	0.0118343195266272	0.988165680473373	0.697478991596639	0.647058823529412	100.0	0.398284023668639	0.10686246184892	4.51214458728111	5.68224575045808	5.06350811261625	2.09342168516224	10.6000576859457	33	37	36	1.303039804791859	1.309049452229683	0.9159499335321258	1.6070850190725947	1.3691424563012942	-2.216689409085661	0.6283297688410769	-0.7080477059810878	-0.718089660930933	-0.7692584027521221	-0.4120096641061826	-0.656825857396693	0.8564197564040934	5.964096299174884	low sGini - low pGini
ravi	SRR22816420	SRR22816419	SRR22816421	NSCLC	73.0	F	never	0	pre	PD	0	1.0	132.0	1.0	56.0	215.0	147.0	1.0	2.03367614438395	0.0	1.0	0.690140845070423	0.610328638497653	6.0	0.669363538295577	0.39885403391905	4.22925894487498	5.42323669336075	4.78918284215274	2.33243845991561	11.170474252605	79	84	86	1.7023470767900413	1.7028976191549203	1.3187354561464804	2.003652430874755	1.7645217733833805	-1.6957158516368669	0.4719683039481272	0.9167101609163112	0.9081382025894048	2.3220971578555534	1.2134753258771367	0.9227288070326852	-0.2226327508320763	2.82147642784916	low sGini - high pGini
ravi	SRR22816423	SRR22816422	SRR22816424	NSCLC	61.0	M	former	0	pre	PD	0	1.0	363.0	1.0	111.0	133.0	89.0	0.28	2.04431137724551	0.655737704918033	0.344262295081967	0.669172932330827	0.616541353383459	53.0	0.696979070007217	0.152196487442553	4.22863060095825	5.14158333358623	4.66281638302214	2.12385164096709	9.90313022660978	65	69	70	1.5963935517853645	1.6080715959204872	1.221253923147423	1.9033018207082173	1.660705499652789	-1.7928266942151512	1.1700429307346454	0.1856327248407982	0.1993455151102886	1.7279571042504385	0.4935732358315911	0.2023645491033173	-0.3562696473164973	106.37231703155295	low sGini - low pGini
ravi	SRR22816426	SRR22816425		NSCLC	67.0	F	never	0	pre	PD	0	1.0	339.0	1.0	34.0	215.0	137.0	1.0	5.06923927243493	0.0	1.0	0.67487684729064	0.551724137931035	3.0	0.59367396593674	0.33079485752774	4.54731493535565	5.29215880107278	4.90562052714966	2.33243845991561	11.4420579872753	45	49	46	1.425481725615386	1.4449437920795352	1.003507129559385	1.7363517647444635	1.524763373642453		-0.018582972710304	0.2296318259284505	0.2595292208199818	1.447962454103182	0.5458677401780869	0.2595292208199825	-0.0328871461596419	6.432219939514373	low sGini - high pGini
ravi	SRR22816428	SRR22816427		NSCLC	72.0	F	current	0	pre	PD	0	1.0	656.0	1.0	56.0	139.0	77.0	1.0	4.25375225135081	0.0	1.0	0.57037037037037	0.659259259259259	6.0	0.804504504504505	0.367476511051079	4.15280082949041	5.50644541028321	4.78196309765851	2.1430148002541	10.2478176925511	42	51	50	1.4748834713379622	1.518002649620798	1.082858611226624	1.7980079755503549	1.5701120085543765		0.1628816731086765	0.2149002853958776	0.2573307316171473	1.6858745603723109	0.5376634785139323	0.2573307316171475	0.0720160654715232	12.393549109541231	low sGini - high pGini
ravi	SRR22816430	SRR22816429	SRR22816431	NSCLC	68.0	M	former	0	pre	PD	0	1.0	12.0	1.0	4.0	179.0	121.0	0.29	1.9867898291617	0.0313901345291479	0.968609865470852	0.699421965317919	0.514450867052023	58.0	0.724060615432194	0.10472660010764	4.4755149246753	5.22294979026906	4.83481020694493	2.25285303097989	10.8921168289284	41	33	37	1.3417721948988586	1.306462478777469	0.9180971164617988	1.6255060847020733	1.3872249041684472	-2.356962038181276	0.5373462135779109	-0.5627997088694301	-0.6403889181876181	0.0534331546461479	-0.2988338974740189	-0.5515384285058835	-0.5113049601554588	15.434020813091538	low sGini - low pGini
ravi	SRR22816433	SRR22816432		NSCLC	61.0	M	former	0	pre	PD	0	1.0	302.0	1.0	119.0	261.0	182.0	0.59	3.05716878402904	0.0649717514124293	0.935028248587571	0.7109375	0.64453125	100.0	0.707062146892655	0.0845890678295241	4.38829142097991	5.40731856871413	4.87123081834495	2.41664050733828	11.772013716207	90	103	105	1.7474324444402476	1.7738501165707636	1.3735862618473684	2.0618721150759955	1.819868071996352		1.0291909443315437	-0.4253203072794567	-0.3780962164983614	0.271783835496041	-0.1000367035814305	-0.3535972949193997	-0.7343160973666253	27.78579942356472	low sGini - low pGini
ravi	SRR22816436	SRR22816435	SRR22816437	NSCLC	60.0	M	current	0	pre	PD	0	1.0	32.0	1.0	32.0	133.0	90.0	1.0	2.02920220772704	0.0	1.0	0.692307692307692	0.553846153846154	33.0	0.777009222661397	0.33961068468287	4.55881311532614	5.31410409051758	4.92199222104829	2.12385164096709	10.4535812555006	54	43	52	1.5032600448639888	1.4840622183967358	1.0861232974492023	1.7947971977583177	1.564671501541011	-2.0609169474119526	0.4386385495841112	0.0477639052829425	0.0218846232734535	1.227896526330448	0.336046997300949	0.0563570579776068	0.2396809611324796	15.423963924907984	low sGini - high pGini
ravi	SRR22816440	SRR22816439	SRR22816441	NSCLC	72.0	F	former	0	pre	SD	0	1.0	713.0	1.0	512.0	476.0	287.0	0.29	2.06318846384939	0.138353765323993	0.861646234676007	0.63355408388521	0.609271523178808	86.0	0.834500875656743	0.0285866950483721	4.151818615179	5.13282041085437	4.61633397082099	2.67760695272049	12.3607279363501	87	110	105	1.78555286767452	1.833872228060269	1.3920016300610685	2.1114141953312835	1.8826904294549336	-1.9024080688548632	1.2365640694503868	-0.1544976195126087	-0.1008083133700666	1.1370957230157983	0.1742061636034193	-0.0881089023923587	-0.3236686864465492	90.80928984314592	high sGini - low pGini
ravi	SRR22816444	SRR22816443	SRR22816445	NSCLC	46.0	F	never	0	pre	PD	0	1.0	96.0	1.0	96.0	100.0	68.0	0.37	2.50973360655738	0.123287671232877	0.876712328767123	0.701030927835052	0.608247422680412	41.0	0.692616104243234	0.122913237877965	4.58216083166928	5.23984226108131	4.89997958902404	2.0	9.79995917804808	45	48	50	1.4525581161222851	1.4395608257722563	1.059852641159917	1.7471380866316637	1.50515885307168	-1.771201451497791	0.8854015694545838	-0.0214520753356344	-0.0364401702288996	1.0313550689055448	0.27214852712283	-0.0104352732254887	-0.6977625358879842	43.462956641986345	low sGini - low pGini
ravi	SRR22816448	SRR22816447	SRR22816449	NSCLC	44.0	F	never	0	pre	PR	1	0.0	1162.0	0.0	1162.0	112.0	79.0	0.3	4.25113327289211	0.0068027210884353	0.993197278911565	0.724770642201835	0.536363636363636	51.0	0.634653861544618	0.0885039462412211	4.20796723021254	5.24794348511743	4.69927379617123	2.04921802267018	9.6298365565758	49	39	51	1.4979149494730573	1.3888068525492123	1.0462681865490249	1.7478083360337724	1.5213880002975533	-1.9857066905031089	0.7301540631820491	-0.3430653963286165	-0.4628906660106652	0.1310520095918485	-0.0978284854443747	-0.3318158096785278	-1.213454704884257	4.375369760403208	low sGini - low pGini
ravi	SRR22816452	SRR22816451		NSCLC	71.0	M	former	0	pre	PR	1	1.0	396.0	1.0	274.0	1285.0	805.0	0.65	3.31770420301348	0.971030640668524	0.0289693593314763	0.629397967161845	0.622464898595944	3.0	0.648467966573816	0.425221357240753	4.02949054164357	5.42727613725416	4.67644714093439	3.10890312766731	14.5386211428218	708	750	768	2.650789161771949	2.6603077444605754	2.251430837704467	2.9566045260178	2.7279329612421765		2.2332390106026008	2.469944026131927	2.4808086925350223	5.113509766836101	2.776440329035516	2.4808791598186493	2.4119966672661355	1538.928524351575	low sGini - high pGini
ravi	SRR22816454	SRR22816453		NSCLC	62.0	M	former	0	pre	SD	0	0.0	1032.0	0.0	274.0	423.0	304.0	1.0	4.04805401111994	0.0	1.0	0.720379146919431	0.630331753554502	6.0	0.825371549893843	0.162250392805037	4.68667730043916	5.24980844411493	4.96025786292278	2.62634036737504	13.0273254579836	273	248	282	2.203533987430593	2.18622378739674	1.817007146233055	2.4959951215647127	2.2505763335611126		0.9818533785248492	0.8794363736712888	0.8634380560282806	3.0381784331975488	1.1725408735775829	0.8801144369604395	-0.1337746214861644	68.01904555771048	high sGini - low pGini
ravi	SRR22816456	SRR22816455		NSCLC	49.0	F	former	0	pre	SD	0	0.0	1000.0	1.0	254.0	421.0	260.0	0.44	2.0045423126296	0.835034013605442	0.164965986394558	0.631067961165049	0.669902912621359	5.0	0.731972789115646	0.31503418623101	3.99789206850091	5.43740489028245	4.66241974559223	2.62428209583567	12.2355046616284	195	205	207	2.083276195455692	2.130826454211494	1.698797676752683	2.4087317716158667	2.1834706106822703		1.6573884139251758	1.6528411878198606	1.7048300325457506	3.745652969556363	1.9806430816688885	1.7048300325457502	0.1525090403950953	381.1771740816427	low sGini - high pGini
ravi	SRR22816459	SRR22816457	SRR22816458	NSCLC	58.0	F	current	0	pre	CR	1	0.0	1039.0	0.0	1039.0	974.0	666.0	0.5	2.93431888084135	0.906555090655509	0.0934449093444909	0.68801652892562	0.614669421487603	100.0	0.920502092050209	0.122179454124324	4.76655244831088	5.16878192647321	4.9635944784416	2.98855895687862	14.8339947368599	540	564	546	2.5225582527580097	2.5155684026502647	2.1100468997272714	2.8201073856804526	2.589995446216487	-0.6079474134791255	2.060850675911827	0.837049251610868	0.8323831938940548	3.3040322491319665	1.1357524848988658	0.8383326460374514	1.836560454886138	909.779186381113	high sGini - low pGini
ravi	SRR22816462	SRR22816461		NSCLC	68.0	F	current	0	pre	PR	1	0.0	515.0	1.0	280.0	365.0	245.0	1.0	4.47776454238634	0.0	1.0	0.671232876712329	0.665753424657534	40.0	0.902230483271375	0.258415201982048	4.36364052492922	5.30329312896231	4.81057842812261	2.56229286445647	12.3261107802868	219	211	220	2.1008530984167884	2.119191422314864	1.7210035049731067	2.411149042069165	2.171844771360377		0.7832373630931849	-0.0446990139076655	-0.0223157165973788	1.9038285908298425	0.2676668172988357	-0.0059678131215432	-0.0326808455509479	39.42324405731292	high sGini - high pGini
ravi	SRR22816464	SRR22816463		NSCLC	58.0	F	former	0	pre	PR	1	0.0	1592.0	1.0	1592.0	1356.0	863.0	0.38	5.21132596685083	1.0	0.0	0.640207715133531	0.574183976261128	4.0	0.716056034482759	0.474316404525652	4.33283396071387	5.67337106717519	4.95800109233431	3.13225968953104	15.5297469621696	697	742	732	2.6441302091763745	2.63936328934846	2.2322899875504008	2.9427832852497056	2.715788571956456		2.214990882852337	2.4620906318182483	2.454177409635401	5.0739859076493525	2.759182039363038	2.462124519702786	2.8020061606525988	1414.980657254335	low sGini - high pGini
ravi	SRR22816465	SRR22816384		NSCLC	78.0	M	former	0	pre	PR	1	0.0	742.0	0.0	741.0	281.0	170.0	0.25	2.23478004713276	0.297297297297297	0.702702702702703	0.618181818181818	0.618705035971223	86.0	0.773184389463459	0.0626235143784652	4.39368486658044	5.46942824742823	4.90213668919717	2.44870631990508	12.0038930918757	120	107	118	1.8655229973489007	1.8816137537903024	1.4626540866980735	2.174672887963012	1.9459924053147544		1.3350747689042977	0.0948045883955526	0.0974265610500347	1.6891444687427544	0.3971475490931732	0.1118776470803183	-0.0393628227284718	150.26258848992254	low sGini - low pGini
ravi	SRR22816467	SRR22816466		NSCLC	66.0	M	never	0	pre	PD	0	1.0	657.0	1.0	50.0	285.0	179.0	0.81	1.88732532965952	0.84863523573201	0.15136476426799	0.630281690140845	0.591549295774648	10.0	0.834987593052109	0.22430343438297	4.25227585569884	5.44642980595395	4.81245487912526	2.45484486000851	11.8138301240435	149	132	140	1.963276836365446	1.9058105560169032	1.512149454186562	2.236523498704275	2.0179498115338794		1.4423390052227365	1.1575664800862075	1.092854422962137	2.956335914420146	1.4274446364606757	1.158193212941189	0.2142913903832091	242.97611702758616	high sGini - high pGini
ravi	SRR22816469	SRR22816468		NSCLC	73.0	F	former	0	pre	PR	1	1.0	128.0	1.0	128.0	1228.0	769.0	0.9	3.20751007569055	0.263792010145847	0.736207989854154	0.647306397306397	0.583683767872162	100.0	0.92145212428662	0.09277749293992	4.31653702112183	5.19937566003042	4.73743575399615	3.08919836680515	14.6348787940892	314	337	323	2.2627038541731155	2.27906850291725	1.8775503907005704	2.5719932491830098	2.344176190814957		1.6729081454712451	0.2555748980438141	0.2636385614852077	2.1439850353699943	0.5606554401879531	0.2724440364131648	0.3605212407851741	316.4182545419933	high sGini - low pGini
ravi	SRR22816471	SRR22816470		NSCLC	65.0	F	former	0	pre	PR	1	0.0	329.0	0.0	243.0	407.0	281.0	1.0	2.13741056551995	0.0	1.0	0.692118226600985	0.633004926108374	15.0	0.843310657596372	0.259977320636878	4.54290853100467	5.26938229654793	4.89268042979639	2.60959440922522	12.7679114957223	244	234	247	2.1616204401381416	2.155110609755303	1.7638167878407127	2.459407717834204	2.2203464721364408		1.0905938019633423	0.8011414871547664	0.7980797791788973	2.6226699312682364	1.1006433268953486	0.8071122593187179	0.0861830760610368	85.6606468363357	high sGini - high pGini
ravi	SRR22816473	SRR22816472		NSCLC	73.0	F	never	0	pre	PD	0	1.0	380.0	1.0	78.0	113.0	75.0	1.0	4.32770469271549	0.0	1.0	0.669642857142857	0.651785714285714	6.0	0.803571428571429	0.209829070739841	4.46240349588371	5.45445339069914	4.93355570342431	2.05307844348342	10.1289768644251	62	64	70	1.597951840635366	1.5867155610320771	1.2169697409190734	1.89340003430056	1.6416050517177772		0.2826004587178842	0.0996757826620945	0.0653292029237859	1.649259855511365	0.3838719413746477	0.0996757826620941	-0.3406321101955257	12.398410852869429	low sGini - high pGini
ravi	SRR22816475	SRR22816474		NSCLC	66.0	M	former	0	pre	PD	0	1.0	537.0	1.0	139.0	171.0	122.0	0.52	2.33594976452119	0.362385321100917	0.637614678899083	0.717647058823529	0.558823529411765	54.0	0.720183486238532	0.138339799180884	4.79085844008268	5.1105910445386	4.94814290815642	2.23299611039215	11.0491838675778	78	48	68	1.6330543939971265	1.5795265052280376	1.2104266821311922	1.9081446046988573	1.6814914739547198		1.0997479004217416	0.0133009288719014	-0.0436599988239807	1.1423233361612268	0.2867836478795542	0.0263567053357012	-0.7463219919037325	14.655377527017327	low sGini - low pGini
ravi	SRR22816477	SRR22816476		NSCLC	72.0	F	former	0	pre	SD	0	0.0	581.0	0.0	580.0	202.0	136.0	1.0	2.01172030194676	0.0	1.0	0.686868686868687	0.666666666666667	3.0	0.422391857506361	0.389378213426204	4.28121360920868	5.48946857807064	4.84784360141284	2.30535136944662	11.1759828853801	104	93	99	1.7814129488917525	1.7744132591613972	1.3842827110610358	2.0789572016214044	1.8438188555588044		0.5700027593356841	1.407098528113773	1.409493313004328	2.8585588645088693	1.7093275668850958	1.4185794136617065	-0.6594070846032587	26.98036343563994	low sGini - high pGini
ravi	SRR22816479	SRR22816478		NSCLC	53.0	F	former	0	pre	PD	0	1.0	258.0	1.0	151.0	838.0	555.0	1.0	2.001782001782	0.0	1.0	0.69811320754717	0.550251256281407	100.0	0.885152129817444	0.170520488241208	4.66178223140911	5.08325226794589	4.86795800110069	2.92324401863028	14.230229109661	105	107	115	1.8392453876146653	1.835386233521341	1.4277148129965445	2.1383500927880936	1.9094957122768248		0.6580595500445803	-0.3935736868364453	-0.393425045029051	0.737151366424853	-0.0924693639094911	-0.3736784249164566	-0.4920278799901372	31.857999129570363	high sGini - high pGini
ravi	SRR22816481	SRR22816480		NSCLC	57.0	M	former	0	pre	PD	0	0.0	450.0	1.0	95.0	295.0	208.0	0.79	2.75743752479175	0.795811518324607	0.204188481675393	0.719723183391004	0.587628865979382	8.0	0.821335078534031	0.240694599323997	4.41147119091646	5.20671152023421	4.79262536308922	2.46982201597816	11.8369316360931	148	142	145	1.9790724227248464	1.9350655363354463	1.537826474244033	2.2586561369177964	2.0338739105138		1.4711202138516244	1.3912838354891468	1.337895838455518	3.269276379662196	1.6664396926162584	1.391679334201341	-0.6558271338097353	272.4298066471902	high sGini - high pGini
ravi	SRR22816483	SRR22816482		NSCLC	58.0	M	former	0	pre	PD	0	1.0	202.0	1.0	16.0	185.0	130.0	0.66	1.95565764506142	0.751851851851852	0.248148148148148	0.702702702702703	0.691891891891892	13.0	0.847863247863248	0.196083779500777	4.23910435790579	5.54422100522562	4.84794094688093	2.26717172840301	10.9911146557358	88	107	111	1.7593802693890872	1.821371761319711	1.4026032332175025	2.0925111617777485	1.85510215924418		1.3254413286275866	0.8652390551627267	0.9142434469998952	2.591237057148251	1.1914620676130654	0.9148720593350368	0.0148011227084097	1.354472935860005	high sGini - high pGini
ravi	SRR22816485	SRR22816484		NSCLC	72.0	M	former	0	pre	PD	0	1.0	147.0	1.0	35.0	435.0	277.0	0.58	3.04614926558158	0.274015748031496	0.725984251968504	0.641203703703704	0.641203703703704	100.0	0.830377952755906	0.0857336286104363	4.80527027264338	5.46963478733436	5.12670200477792	2.63848925695464	13.5267481632143	221	234	238	2.1280149935744115	2.1459550036226167	1.7399725412752485	2.438107621815244	2.2018171180029427		1.6130506760357253	0.3554617903601835	0.3730559958762932	2.3117871423006573	0.6653779800883591	0.3768791242110211	-0.0729892384712616	321.17304125831305	high sGini - low pGini
ravi	SRR22816487	SRR22816486		NSCLC	75.0	M	former	0	pre	PD	0	1.0	163.0	1.0	40.0	206.0	128.0	0.75	2.17183014946056	0.808441558441558	0.191558441558442	0.630541871921182	0.576354679802956	14.0	0.867810760667904	0.170805086250893	4.55018908696459	5.28972818791707	4.9060435662221	2.31386722036915	11.3519333895843	114	120	122	1.814019112733748	1.8195531404554328	1.428376900470647	2.1178249369157065	1.8776930639702791		1.377490458444679	0.9446169431012514	0.94581840143026	2.7180286277404724	1.246248083402911	0.9473638468559338	-0.3417905132679945	180.15920775293137	high sGini - high pGini
ravi	SRR22816489	SRR22816488		NSCLC	67.0	M	current	0	pre	SD	0	1.0	502.0	1.0	173.0	268.0	175.0	0.44	3.02679464107179	0.909090909090909	0.0909090909090909	0.662878787878788	0.625	10.0	0.865775401069519	0.21116350573308	4.27525328776091	5.51489780027947	4.85567554026319	2.42813479402879	11.7902347278276	130	142	141	1.947933547964752	1.9406537348110124	1.531559923371397	2.2453388902560056	2.019106278159311		1.5086086781737045	1.325947954003028	1.3220871784461683	3.245284110818645	1.6250518520475157	1.3259479540030286	0.0488311373293702	0.3929487488656278	high sGini - high pGini
ravi	SRR22816491	SRR22816490		NSCLC	49.0	M	former	0	pre	PD	0	1.0	160.0	1.0	76.0	329.0	208.0	1.0	4.26338432122371	0.0	1.0	0.664536741214058	0.6	14.0	0.893483709273183	0.161099727993534	4.83747404743537	5.34031307853162	5.08267901038187	2.51719589794997	12.7940987555297	95	104	104	1.789469613070733	1.8218577172133044	1.403814224209765	2.106995514253504	1.8767881903456347		0.3934876001975441	-0.0491832096661552	-0.0413428888145366	1.5947041242579745	0.2557846388532214	-0.0120253781638044	-0.0974472989771442	17.3190518881814	high sGini - low pGini
ravi	SRR22816493	SRR22816492		NSCLC	68.0	M	current	0	pre	PD	0	1.0	691.0	1.0	78.0	100.0	64.0	0.5	1.46496689396185	0.111842105263158	0.888157894736842	0.64	0.52	24.0	0.780701754385965	0.0485672812627953	4.31771776241055	5.27999708146641	4.77467665754691	2.0	9.54935331509383	43	38	46	1.4720970371509066	1.4592551991533702	1.0494194845238756	1.7667535778072565	1.5389712456453086		0.8478382741291681	0.0256131710695827	0.0108973488152458	1.0151142572205012	0.3193475822863537	0.0336960143525995	-1.3636373414153249	40.33919454984463	low sGini - low pGini
ravi	SRR22816495	SRR22816494		NSCLC	54.0	F	former	0	pre	PD	0	1.0	71.0	1.0	25.0	169.0	92.0	0.26	2.53143756764735	0.961702127659574	0.0382978723404255	0.547619047619048	0.654761904761905	7.0	0.827963525835866	0.281250312569974	3.97732590998643	5.3355675229096	4.60665724287693	2.22788670461367	10.2631104241178	74	95	81	1.6741444256814155	1.7548861293553668	1.2896442210368155	2.017418960198034	1.8017899609960293		1.2656691235907034	1.215847677465038	1.2961090316906492	2.951757487756109	1.5588598411864172	1.2962250941508175	1.26615342130743	110.04868314073696	high sGini - high pGini
ravi	SRR22816497	SRR22816496		NSCLC	69.0	F	former	0	pre	PD	0	0.0	150.0	1.0	68.0	230.0	150.0	1.0	4.22490432734766	0.0	1.0	0.657894736842105	0.62280701754386	7.0	0.710401381096245	0.154051945493445	4.41280841486133	5.25912584287331	4.81741785339885	2.36172783601759	11.3774298421002	124	129	137	1.8949755070678609	1.9093084820882784	1.5119157259716085	2.2032311162668337	1.9628866524677804		0.8218847196168505	0.8274553985281474	0.841551260414931	2.3610259912123315	1.135590511160733	0.844111147918083	-0.192136994157303	31.49675282509079	low sGini - low pGini
ravi	SRR22816499	SRR22816498		NSCLC	49.0	F	current	0	pre	PR	1	0.0	810.0	0.0	685.0	463.0	323.0	0.56	2.58063555114201	0.268181818181818	0.731818181818182	0.702173913043478	0.585683297180043	100.0	0.826212121212121	0.0978480249243076	4.3853426264107	5.23431628879495	4.79106150465305	2.66558099101795	12.770962473601	294	246	272	2.21465992418528	2.1750067323675606	1.7966981566426614	2.4963157329088634	2.2671513464326827		1.626736326872665	0.3104814456137005	0.2640708308988943	1.974299065919562	0.588925794400909	0.3150620441789368	0.0555385328326059	288.6349817663338	high sGini - low pGini
ravi	SRR22816501	SRR22816500		NSCLC	44.0	F	never	0	pre	PR	1	1.0	365.0	1.0	157.0	72.0	43.0	0.28	2.66771902131018	1.0	0.0	0.597222222222222	0.597222222222222	6.0	0.78525641025641	0.136815490705033	4.42336200881775	5.40085983920889	4.88773549076729	1.85733249643127	9.07814996096252	39	46	44	1.3935585815451033	1.4099619643785122	0.9879144703504474	1.7028677088729118	1.4755157395954053		0.9643408783103832	0.813988721061497	0.8307359407509721	2.202688214273853	1.1234730471420538	0.8307359407509722	0.091690554916036	58.52272624026863	low sGini - low pGini
ravi	SRR22816503	SRR22816502		NSCLC	66.0	M	former	0	pre	PR	1	0.0	485.0	0.0	379.0	1692.0	1079.0	0.7	2.85021201064984	0.528952772073922	0.471047227926078	0.641117052881759	0.622103386809269	100.0	0.943856262833676	0.0593920796530272	4.82842104165372	5.19643884112175	5.00905127166203	3.22840035870301	16.1712229221954	875	940	939	2.764011139066324	2.7753480533706982	2.355489840790598	3.070746583481008	2.8452108444006035		2.220165389573316	0.936264201248686	0.9463697268581404	3.5398761580631644	1.242376352027314	0.948970963048098	4.098607285517738	1175.8070106133066	high sGini - low pGini
ravi	SRR22816505	SRR22816504		NSCLC	83.0	F	former	0	pre	SD	0	1.0	238.0	1.0	71.0	161.0	113.0	0.5	1.95373384630561	0.640692640692641	0.359307359307359	0.710691823899371	0.635220125786164	58.0	0.731228541573369	0.192356874335165	4.41333041027522	5.29150890947482	4.8325125128061	2.20682587603185	10.6645136595082	86	67	84	1.7095294293651226	1.6759608281316152	1.284892874486111	1.994099377492436	1.769564800699121		1.1931501050775166	0.135158886111318	0.0992385928896216	1.5489851915565325	0.418599998188074	0.1483596795050346	-0.8562822294806545	108.95265689140092	low sGini - high pGini
ravi	SRR22816507	SRR22816506		NSCLC	67.0	M	former	0	pre	PR	1	0.0	561.0	0.0	453.0	462.0	302.0	0.39	2.77113544441156	0.842266462480858	0.157733537519142	0.656521739130435	0.646420824295011	79.0	0.86704014577316	0.121657832957246	4.45121304720718	5.55646287168675	4.97322833085053	2.66464197555613	13.2518729644093	282	302	294	2.202680419841485	2.2282699559722645	1.827273134278364	2.516693629913849	2.2784113181149976		1.7700459261444583	0.585225549857849	0.6162036696847694	2.7106380494315303	0.9020207546195108	0.6203277159107249	0.6091780501622273	441.8355650346455	high sGini - low pGini
ravi	SRR22816509	SRR22816508		NSCLC	57.0	F	former	0	pre	PR	1	0.0	644.0	0.0	516.0	166.0	108.0	1.0	2.0	0.0	1.0	0.654545454545455	0.642424242424243	2.0	0.0764192139737991	0.15727377581198	4.56233803039097	5.39699705590131	4.96214922367784	2.22010808804006	11.0165076255489	104	84	100	1.7531887902189265	1.726154480014651	1.3463498378777576	2.0409119534965003	1.7993600329329162		0.4045491375924586	1.4782899672318797	1.4454780891881545	2.94166842648434	1.7632238261571802	1.4782899672318792	-0.0627038441646812	19.542315642595376	low sGini - low pGini
ravi	SRR22816511	SRR22816510		NSCLC	69.0	M	former	0	pre	SD	0	1.0	280.0	1.0	128.0	119.0	75.0	1.0	4.74549616801035	0.0	1.0	0.630252100840336	0.680672268907563	8.0	0.823795180722892	0.253252194969534	4.49743603911141	5.3248666031108	4.8936946128964	2.07554696139253	10.1570929837801	67	73	76	1.6309980638557435	1.6247987815051117	1.2617712521069728	1.9289394796107249	1.677136519596938		0.4366019557451515	0.4516591899701251	0.454889374872839	1.9617978279347728	0.7543072812523492	0.4604076627069229	0.7274419945374775	18.15443098497742	high sGini - high pGini
ravi	SRR22816513	SRR22816512	SRR22816514	NSCLC	76.0	F	former	0	pre	PR	1	0.0	434.0	1.0	249.0	550.0	381.0	0.52	2.19823788546256	0.235446313065977	0.764553686934023	0.695255474452555	0.684306569343066	100.0	0.849974126778784	0.0805815442327029	4.47401221345342	5.40329224787718	4.91674643538394	2.74036268949424	13.47366848523	345	335	375	2.2961010159465336	2.2981643009223447	1.918108213427351	2.5981638794020645	2.3543650953453903	-1.022671302497903	1.7746153021083175	0.4338490617060454	0.4360163313742248	2.371772293053804	0.7359640441246259	0.4439161802581517	-0.3263834873688956	339.2875383242289	high sGini - low pGini
ravi	SRR22816516	SRR22816515	SRR22816517	NSCLC	73.0	M	never	0	pre	SD	0	0.0	436.0	0.0	400.0	119.0	83.0	0.24	2.67314835044789	0.04375	0.95625	0.703389830508475	0.686440677966102	48.0	0.682552083333333	0.0452220851497538	4.45595736898162	5.1877993808426	4.807973885106271	2.07554696139253	9.97917558768696	51	48	52	1.5115682040668246	1.488742943831065	1.1187361165554357	1.8013355060542733	1.555723421827344	-1.828167992667724	0.8307584401274015	-0.3406773164729311	-0.3541937186751134	0.6305342783086048	-0.0463529407228411	-0.3148025649834844	-1.143054257153409	29.73550997222258	low sGini - low pGini
ravi	SRR22816519	SRR22816518		NSCLC	60.0	F	former	0	pre	PR	1	0.0	637.0	0.0	287.0	260.0	186.0	0.24	3.00852244574373	0.644986449864499	0.355013550135501	0.7265625	0.610894941634241	38.0	0.862145200399372	0.0995141802453185	4.4852096806969	5.48564261098762	4.96026787015027	2.41497334797082	11.9789147052089	164	134	158	1.9603562936451724	1.9375094552021248	1.5628222466182884	2.250113090119676	2.000672938983636		1.4494623237299764	0.5719702136355903	0.5428126464643603	2.348923112746491	0.8586660765603322	0.5730632564348768	0.5332061994509203	203.6507119426693	high sGini - low pGini
ravi	SRR22816521	SRR22816520	SRR22816522	NSCLC	52.0	F	never	0	pre	PD	0	1.0	396.0	1.0	25.0	379.0	256.0	0.39	1.86694982220466	0.0196078431372549	0.980392156862745	0.705234159779614	0.62534435261708	96.0	0.75531045751634	0.10843466991286	4.475837485004671	5.51990325705206	4.97053215576692	2.57863920996807	12.8172091112677	27	33	31	1.2563423519665065	1.2765310642968843	0.8662283208703628	1.5675840053700676	1.333066803612322	-2.444706758856001	0.4644414499512171	-0.8618816126886435	-0.8311097131830534	-0.4291664364737665	-0.5451931817158704	-0.7981766537117194	0.0446717770939697	9.208574955363751	low sGini - low pGini
ravi	SRR22816524	SRR22816523	SRR22816525	NSCLC	54.0	M	current	0	pre	SD	0	1.0	138.0	1.0	138.0	448.0	325.0	0.35	4.08727841501564	0.992331288343558	0.0076687116564417	0.728699551569507	0.665919282511211	2.0	0.266871165644172	0.359256027135234	4.64112897674914	5.28990566143417	4.95491013536587	2.65127801399814	13.1368443032321	268	286	289	2.192156242495546	2.195997780881481	1.811849026428633	2.4951112548647454	2.251298747486759	-1.101552451505898	1.753167410558767	2.03181137371136	2.035891527572643	4.1060302394452055	2.334886237868794	2.035891527572643	-0.4623053272932941	386.53430112582777	low sGini - high pGini
ravi	SRR22816527	SRR22816526	SRR22816528	NSCLC	79.0	M	former	0	pre	PD	0	1.0	95.0	1.0	4.0	195.0	118.0	1.0	1.98721981911129	0.0	1.0	0.608247422680412	0.597938144329897	8.0	0.739035087719298	0.237219349793993	4.52955555916256	5.25003555532624	4.87650773970769	2.29003461136252	11.1673715065078	104	93	104	1.816200109115598	1.8074431000891973	1.404350861279871	2.1128736716693144	1.885092157626894	-1.7433238564663172	0.4753078509350957	0.8719539396162168	0.8643403336814571	2.403771273090494	1.1691938163415867	0.8793252202692076	0.2928892971449353	22.214010632237056	low sGini - high pGini
ravi	SRR22816533	SRR22816532	SRR22816534	NSCLC	73.0	M	former	0	pre	CR	1	0.0	361.0	0.0	79.0	109.0	67.0	0.2	1.88875598086124	0.5	0.5	0.614678899082569	0.623853211009174	58.0	0.658078264238667	0.129793820711612	4.77766128667935	5.63246092924095	5.18748402699888	2.03742649794062	10.5691174142512	47	65	61	1.5449214721777964	1.5616167753414631	1.138761909687563	1.854379340333001	1.6275687708027329	-2.065278944585925	1.046079378888374	-0.0110904287116202	-0.0023542511751486	1.2895814334166442	0.2943296222416953	0.0096685224127552	-0.039343280360182	75.48803751433888	low sGini - low pGini
ravi	SRR22816536	SRR22816535		NSCLC	56.0	M	former	0	pre	PD	0	1.0	412.0	1.0	71.0	195.0	134.0	0.27	1.43314763231198	0.0275862068965517	0.972413793103448	0.694300518134715	0.569948186528497	2.0	0.0241379310344827	0.209386178970764	4.74734466367369	4.94271740172184	4.84404614770661	2.29003461136252	11.0930333372854	102	110	106	1.837489779367392	1.810960722535085	1.4060251122513283	2.1254577824204905	1.8962495322810549		1.2347464112936142	1.527845744565158	1.489207599890832	3.01694083450461	1.80998621920536	1.527845744565158	-0.2720684002276933	156.06307454314606	low sGini - high pGini
ravi	SRR22816539	SRR22816538		NSCLC	54.0	F	former	0	pre	CR	1	0.0	806.0	0.0	806.0	588.0	425.0	0.31	3.06601151479055	0.91566265060241	0.0843373493975903	0.727739726027397	0.636986301369863	26.0	0.928637627432808	0.132280059749125	4.41538884655556	5.42105873995162	4.89245156306171	2.76937732607614	13.5490444276689	346	337	366	2.311371786172131	2.315427697357385	1.9260345567977573	2.6144344722217325	2.3678870740121325		1.8995615946486453	1.2736835799105468	1.2827487958548904	3.5550373212549187	1.5792698358873665	1.2834594768699443	0.2122156699049714	665.6019429693371	high sGini - low pGini
ravi	SRR22816541	SRR22816540		NSCLC	76.0	M	former	0	pre	SD	0	0.0	882.0	1.0	168.0	228.0	145.0	1.0	4.19772951628825	0.0	1.0	0.644444444444445	0.555555555555556	15.0	0.857556935817805	0.239322585795537	4.31119744249606	5.43775201998183	4.84182017442546	2.35793484700045	11.4166965121876	105	84	105	1.8532581466306173	1.8364351649153592	1.4363426150701333	2.1459581039516538	1.909363100321463		0.8687881484450054	0.6478852369732032	0.6303510998114965	2.351663442225215	0.9402366481091384	0.6489439153363878	0.1709880086207161	65.79425583867456	high sGini - high pGini
ravi	SRR22816543	SRR22816542	SRR22816544	NSCLC	62.0	M	former	0	pre	SD	0	0.0	758.0	1.0	198.0	655.0	429.0	0.37	2.92334254143646	0.842161016949153	0.157838983050847	0.657975460122699	0.624233128834356	99.0	0.885935627461051	0.149268331932865	4.4089864836487	5.26505405336626	4.81804443285568	2.81624129999178	13.5687757170037	373	324	388	2.3631365717936426	2.3554844312039545	1.9639420839381383	2.6603573505021068	2.4257506188051403	-0.975115851844944	1.8997743226393573	0.7527608259522947	0.7444789072638208	3.0458242113037475	1.049669603812842	0.7538447337303495	-0.2554271827206849	638.1380479488014	high sGini - low pGini
ravi	SRR22816546	SRR22816545	SRR22816547	NSCLC	75.0	M	former	0	pre	PR	1	0.0	1259.0	1.0	641.0	247.0	164.0	0.2	3.21467045343257	0.776073619631902	0.223926380368098	0.689075630252101	0.630252100840336	11.0	0.847741215839375	0.254084404439471	4.26652121385856	5.47243899846064	4.83200549238918	2.39269695325967	11.5615248197736	107	84	102	1.7830718700715686	1.7738659608341842	1.3851071864944524	2.079523303315525	1.8333777991059952	-1.6814837306152868	1.3164508762914793	1.0717222194560143	1.0561079224638108	2.754066851621788	1.3650152359302286	1.073649454667182	-0.5319078231399964	166.99627288833094	high sGini - high pGini
ravi	SRR22816550	SRR22816549	SRR22816551	NSCLC	60.0	F	current	0	pre	SD	0	0.0	630.0	1.0	135.0	342.0	225.0	1.0	4.264912966947	0.0	1.0	0.659824046920821	0.648093841642229	47.0	0.875704876083969	0.308851880308274	4.32785300462812	5.28279537486313	4.78154387577244	2.53402610605614	12.1165570084602	199	203	211	2.087165702139315	2.086425008985785	1.685281150218347	2.3878255091338665	2.1575073803232616	-1.4538609906796285	1.0671860128783026	0.3809655720586049	0.3796678014609861	2.355694250831822	0.6813471671777761	0.3925423380764408	0.1874304484994382	94.38943320272892	high sGini - high pGini
ravi	SRR22816555	SRR22816554	SRR22816556	NSCLC	75.0	F	former	0	pre	PR	1	1.0	298.0	1.0	298.0	887.0	560.0	0.25	3.46039897294094	0.871610845295056	0.128389154704944	0.636363636363636	0.622727272727273	42.0	0.940723019670388	0.0979054976345022	4.15148821668306	5.42231850079774	4.74454332503818	2.94792361983173	13.986551333195	486	489	502	2.4484933103090603	2.4698361646231035	2.0522567154827343	2.760325828394382	2.5357773584175343	-0.927815974274564	2.017278213202654	1.2005075126639542	1.2203062299249197	3.627169711638849	1.5115496807523403	1.2211173748774111	0.9804023861040346	777.4177260842503	high sGini - low pGini
ravi	SRR22816560	SRR22816559	SRR22816561	NSCLC	70.0	F	former	0	pre	CR	1	0.0	286.0	0.0	286.0	424.0	267.0	1.0	2.15702641657665	0.0	1.0	0.632701421800948	0.578199052132701	44.0	0.871694214876033	0.220439765259845	4.59767158537019	5.45479922492155	5.00793124956016	2.62736585659273	13.1576675772581	194	223	213	2.1343201013096125	2.163603105764372	1.7342448659253258	2.4502383591756827	2.217386639725522	-1.3897266254257032	0.9088781465072052	0.1797936405543536	0.1960166202435659	1.684593786576374	0.4890108724114957	0.2140293465840335	-0.0086303722322927	51.340492323177486	high sGini - high pGini
ravi	SRR22816563	SRR22816562	SRR22816564	NSCLC	81.0	M	former	0	pre	PR	1	0.0	587.0	0.0	587.0	367.0	200.0	1.0	4.1865869202863	0.0	1.0	0.550964187327824	0.647382920110193	25.0	0.914242424242424	0.124377054865118	4.86553225444243	5.10894949436649	4.98575556472212	2.56466606425209	12.7867981014988	118	168	138	1.9491304731789825	2.0462602007873487	1.5497182435091623	2.301435068679909	2.0926582686542425	-1.780020521714794	0.7005115298402683	-0.0195567972201303	0.0580841122020611	1.9080438750143969	0.3220263773166462	0.0817543669765354	0.4817855411630605	23.85178858225716	high sGini - low pGini
ravi	SRR22816566	SRR22816565	SRR22816567	NSCLC	65.0	F	former	0	pre	PR	1	0.0	617.0	1.0	565.0	289.0	208.0	0.31	2.0271962433966	0.629976580796253	0.370023419203747	0.727272727272727	0.65034965034965	54.0	0.848078757914824	0.082448041425211	4.56233803039097	5.30084372175473	4.91774754383761	2.46089784275655	12.1020743218513	164	143	167	1.9971135083959195	1.952644051647619	1.592394959421768	2.2764777068376976	2.0334306865195027	-1.533499467627285	1.5009887561610482	0.4288692404758251	0.3847108663244932	2.211808827709717	0.7083810516443745	0.4316260902401541	-0.2339080400134693	220.57090232964256	high sGini - low pGini
ravi	SRR22816569	SRR22816568	SRR22816570	NSCLC	48.0	F	never	0	pre	PR	1	0.0	997.0	0.0	997.0	260.0	165.0	0.66	1.72670198155778	0.464566929133858	0.535433070866142	0.654761904761905	0.591269841269841	35.0	0.85249343832021	0.132119552396389	4.52484655236238	5.17377800216375	4.83844515890993	2.41497334797082	11.6847161043859	97	98	108	1.814540293898899	1.812495043095626	1.4058255983366834	2.114548868138947	1.881706025203419	-1.2924037228738563	1.2291140869355666	0.2998335199353094	0.2989462288334792	1.7303502634408043	0.600420096647319	0.3095859364776605	-0.1548030975810839	125.99904432283476	high sGini - low pGini
ravi	SRR22816573	SRR22816572	SRR22816574	NSCLC	47.0	F	former	0	pre	PR	1	0.0	924.0	0.0	924.0	1015.0	673.0	0.41	3.33179179376168	0.0	1.0	0.672327672327672	0.604395604395604	8.0	0.870295698924731	0.0804333584333631	4.27422498231616	5.48127664976865	4.84026957838377	3.00646604224923	14.5521061227428	489	452	507	2.487518795492724	2.463012646333394	2.078391378293559	2.7764685462219725	2.541002620396702	-1.1956099201973045	1.6860585261309222	1.3119645448723185	1.2867346386817675	3.753509106120488	1.6005627749729716	1.3134198714495329	1.780929980105884	357.2243211059229	high sGini - low pGini
ravi	SRR22816577	SRR22816576	SRR22816578	NSCLC	52.0	F	current	0	pre	PR	1	1.0	270.0	1.0	221.0	317.0	198.0	1.0	4.40363457760314	0.0	1.0	0.63258785942492	0.570063694267516	31.0	0.893358633776091	0.263320025318039	4.55956376745388	5.27046878508136	4.90214631666106	2.50105926221775	12.2605584500318	142	129	134	1.9158566584093213	1.913835641350956	1.509780178775912	2.215877321159524	1.98673651351044	-1.5807381793477182	0.6057154354163772	-0.0341346161564446	-0.0271333644760234	1.632654502370374	0.2704101135727979	-0.0097887059559944	-0.5535473529130429	27.44638896178179	high sGini - high pGini
ravi	SRR22816585	SRR22816584	SRR22816586	NSCLC	80.0	M	former	0	pre	PR	1	0.0	598.0	0.0	598.0	348.0	234.0	1.0	2.60082385249117	0.0	1.0	0.680232558139535	0.622093023255814	100.0	0.781591836734694	0.168909201738555	4.64537614975547	5.34557849660008	4.9831940414509	2.54157924394658	12.6651825443099	161	149	165	1.977621753859966	1.989634343796013	1.5876825975461468	2.2846995767135176	2.0526348763090043	-1.4429934173019452	0.8659008238725128	-0.2935950899163295	-0.2723734977613049	0.8390237406517729	0.0181753118000545	-0.2473406997436629	0.3293303424986004	38.98907520520158	low sGini - low pGini
ravi	SRR22816590	SRR22816589	SRR22816591	NSCLC	62.0	M	former	0	pre	PD	0	0.0	604.0	1.0	50.0	234.0	153.0	0.55	1.80732234000785	0.432601880877743	0.567398119122257	0.668122270742358	0.580786026200873	29.0	0.832774835152957	0.133622154638076	4.55616770456923	5.11493343497237	4.82747289246065	2.36921585741014	11.4373253280354	112	90	104	1.8157538003917533	1.7726621878765023	1.386875006065628	2.095772225764	1.8729233229274869	-1.3755909624234195	1.2009778855478277	0.3646823717705668	0.3173822009044345	1.6715380033759897	0.6427059124599332	0.3774587339762907	-0.8071757248116563	110.32119387999192	high sGini - low pGini
ravi	SRR22816593	SRR22816592	SRR22816594	NSCLC	57.0	F	current	0	pre	PR	1	0.0	485.0	0.0	28.0	473.0	304.0	0.47	2.79166666666667	0.682852807283763	0.317147192716237	0.650963597430407	0.605995717344754	36.0	0.90798347664812	0.0698109618996771	4.43117920179477	5.34557849660008	4.86695143346383	2.67486114073781	13.0184192632306	222	231	249	2.145566915873771	2.1557568298994165	1.750971979702	2.451721753792756	2.2180341058167308	-1.2820194695485894	1.675228025562615	0.8257479532172152	0.8348565732880059	2.8802047783617306	1.1313561382894717	0.8378363181610793	0.0932230483127763	367.8374694888586	high sGini - low pGini
ravi	SRR22816596	SRR22816595		NSCLC	71.0	F	former	0	pre	PR	1	0.0	852.0	1.0	368.0	683.0	437.0	0.31	2.88801184015787	0.847720659553831	0.152279340446169	0.64264705882353	0.702941176470588	100.0	0.89364694471387	0.119729165959264	4.5716383034156	5.63338424037073	5.07481971809212	2.83442070368153	14.3841740764116	367	453	436	2.3766356947634693	2.42356394463005	2.002577409638719	2.701763368786442	2.467789106737873		1.9366399017451128	0.6407123446720036	0.6856467041867842	2.984405065423112	0.9647904037985288	0.6880554733225115	0.6414656290511664	664.8310865100506	high sGini - low pGini
riaz	SRR5134748	SRR5134772	SRR5088918	melanoma	67.0	M		0	pre	PD	0	1.0	280.0	1.0	62.0	171.0	137.0	0.28	3.98123377919744	0.989208633093525	0.0107913669064748	0.805882352941177	0.652941176470588	2.0	0.446043165467626	0.356459983024759	4.63562224789538	5.29046979631798	4.95223378786081	2.23299611039215	11.0583187860458	119	81	116	1.815941841555127	1.768335847000329	1.4197397009419237	2.0938208160367124	1.842464757334352	-1.7983107537794851	1.4104778573471937	1.7345668295343648	1.6838856511202531	3.481558723170341	2.0109951141545235	1.7345668295343653	-0.0160821738736145	0.0	low sGini - high pGini
riaz	SRR5134749	SRR5134752	SRR5088850	melanoma	48.0	F		0	pre	PD	0	1.0	151.0	1.0	50.0	23.0	13.0	0.84	2.58137002573748	0.225806451612903	0.774193548387097	0.565217391304348	0.565217391304348	8.0	0.584677419354839	0.265909972794451	4.44503705630668	5.54693930855786	4.96551616406833	1.36172783601759	6.76168158080714	8	6	8	0.7367988417087317	0.5923626195212295	0.2220248970637365	0.9715877711358256	0.7626596310596894	-2.8679630159467884	0.0137208291455882	-0.1141864594056718	-0.2166470769439303	0.0579879155888483	0.1386278642748482	-0.1065938432980834	-0.6543477314242795	6.475219269914781	low sGini - high pGini
riaz	SRR5134753	SRR5134896		melanoma	62.0	F		0	pre	SD	0	0.0	636.0	1.0	112.0	411.0	288.0	0.9	1.91244788564622	0.790629575402636	0.209370424597365	0.705882352941177	0.696078431372549	75.0	0.866100536847242	0.123080127844821	4.67682152568597	5.3363524869883	4.99571498184141	2.61384182187607	13.0580087497099	255	288	288	2.1738879634100967	2.2030874579544752	1.8109487097371209	2.4897630611615043	2.241298055748644		1.7026615831390686	0.3301028598814617	0.3549337502143158	2.195679808983285	0.6437257405528397	0.3601473536897562	-0.3367034168669579	316.4162731408081	high sGini - low pGini
riaz	SRR5134758	SRR5134781		melanoma	50.0	F		0	pre	SD	0	0.0	246.0	0.0	176.0	15.0	8.0	1.0	2.00019764798893	0.0	1.0	0.533333333333333	0.6	4.0	0.477272727272727	0.262391516785968	4.57542200134825	5.30198991613271	4.92532651843511	1.17609125905568	5.79263346632669	4	5	5	0.4299585918127759	0.4940054426647876	0.0962754620009622	0.764191594815327	0.5025726237535193		-0.8249437024623439	-0.4235496151383294	-0.3744587169789242	-0.2716130996230945	-0.09728090969195	-0.3744587169789245	-1.9696698922219569	0.3410720538782542	low sGini - high pGini
riaz	SRR5134764	SRR5134829	SRR5088887	melanoma	81.0	F		0	pre	SD	0	1.0	256.0	1.0	119.0	405.0	241.0	0.77	4.14729689217548	0.0842824601366742	0.915717539863326	0.624352331606218	0.547803617571059	24.0	0.897399392558846	0.210834697704672	4.54192130293816	5.43890597605293	4.97021960453585	2.60745502321467	12.959624074327	43	29	38	1.4107414393989377	1.4158548019719663	0.9797758802482014	1.7143356418669302	1.4987817969721844	-1.9113183045067923	0.6343689786239106	0.0154223661288691	0.0661926789144927	0.9100760212053448	0.3425789961253335	0.089074623972519	-1.3489708290769884	27.966897078707667	high sGini - high pGini
riaz	SRR5134776	SRR5134826	SRR5088922	melanoma	79.0	F		0	pre	PD	0	1.0	740.0	1.0	61.0	84.0	48.0	0.73	2.00928514376997	0.259615384615385	0.740384615384615	0.585365853658537	0.609756097560976	20.0	0.738461538461539	0.207833305140875	4.78281001076538	5.36539318542052	5.06573353414109	1.92427928606188	9.74788610845676	29	25	28	1.2640034831563054	1.2388525684496354	0.842070141253308	1.5526400638829148	1.3328034756195934	-2.2275230240246646	0.5768150973298913	0.0411335121603758	-0.0033016907045727	0.8311815985940889	0.320513961791886	0.0630388503595183	-1.1238920309535818	23.746988927507243	low sGini - high pGini
riaz	SRR5134777	SRR5134787	SRR5088914	melanoma	40.0	M		0	pre	PD	0	1.0	259.0	1.0	52.0	93.0	59.0	0.38	1.88402798305252	0.838709677419355	0.161290322580645	0.641304347826087	0.608695652173913	12.0	0.831720430107527	0.221217483080269	4.68588087665434	5.27702048621357	4.97267426864673	1.96848294855394	9.78862450654401	50	57	55	1.490167996818476	1.5242886489941645	1.1050393920735433	1.808593321560957	1.5831370228930948	-1.9059506889383089	1.06097219631674	0.7219073546991409	0.7566846227373518	2.189520616008292	1.0406740015146918	0.757008253283205	-0.5984822553664053	96.74247743485	low sGini - high pGini
riaz	SRR5134782	SRR5134902		melanoma	50.0	M		0	pre	PD	0	0.0	738.0	1.0	51.0	781.0	530.0	0.3	2.09451586982724	0.95350553505535	0.0464944649446494	0.678617157490397	0.624839948783611	45.0	0.944059040590406	0.0914912691156879	4.48802668632029	5.4563660592925	4.94856711427025	2.8926510338773	14.3144777793051	458	477	475	2.465147652534528	2.447296959126217	2.0524393682006083	2.7573440090914967	2.525426254860027		2.0093670606414644	1.093025108977172	1.0711400651806933	3.5029139935608287	1.3832504225306697	1.0945153669680725	0.3106604997245414	832.277929759015	high sGini - low pGini
riaz	SRR5134799	SRR5134768	SRR5088906	melanoma	63.0	M		0	pre	PD	0	0.0	149.0	1.0	50.0	8.0	5.0	1.0	1.97484029484029	0.0	1.0	0.625	0.5	3.0	0.5	0.235249272247564	4.38470122012275	5.45386272313439	4.89014913233834	0.903089986991944	4.41624471631209	0	0	0	-0.4015638746761479	-0.1054537599368041	-0.8088915584358973	0.0722836599329213	-0.1025678882306778	-5.854554231946517	-1.804174433905401	-1.2183844417567646	-0.7118556167346914	-1.6257121255165154	-0.5940842046388783	-0.7100756505254253	0.1531299773770238	0.0	low sGini - high pGini
riaz	SRR5134818	SRR5134893	SRR5088880	melanoma	62.0	F		0	pre	SD	0	1.0	633.0	1.0	175.0	266.0	167.0	0.65	3.78826709380318	0.965	0.035	0.627819548872181	0.68421052631579	21.0	0.901666666666667	0.188986845286018	5.00992459635259	5.18255464368223	5.09550860869893	2.42488163663107	12.3560052545296	108	173	145	1.9330840654553865	1.9891865909710795	1.5442130029283023	2.263070616085521	2.0361909419863955	-1.198501712778206	1.4978486522740362	0.8849967452156643	0.9417880459939304	2.8242597980982915	1.215350032710408	0.94346946523618	-0.1891925678899653	250.0065103515857	high sGini - high pGini
riaz	SRR5134828	SRR5134819	SRR5088909	melanoma	57.0	F		0	pre	PD	0	1.0	273.0	1.0	50.0	370.0	260.0	0.61	2.02326506263671	0.938842975206612	0.0611570247933884	0.702702702702703	0.678378378378378	68.0	0.868813806514341	0.0884320722849474	4.3021662445948	5.34220300578501	4.79406356270556	2.568201724067	12.3121223070272	254	257	270	2.1734319101920736	2.169957666266919	1.7888979360392905	2.472728258016213	2.2312209805089367	-1.145181777005079	1.7475174447026978	0.4781912135504575	0.47149843046212	2.4606965090897543	0.775887710103887	0.4860324093004076	0.2146104668733214	30.697110134830176	high sGini - low pGini
riaz	SRR5134838	SRR5134912	SRR5088878	melanoma	52.0	M		0	pre	PR	1	0.0	1144.0	1.0	583.0	205.0	136.0	0.5	3.75114747555378	0.81570996978852	0.18429003021148	0.666666666666667	0.602941176470588	10.0	0.844410876132931	0.198333530596216	4.39364409446683	5.33324817991169	4.84070184683946	2.31175386105575	11.1905111846508	94	102	97	1.81332894433207	1.7946345980882668	1.3901419694713844	2.1051123471308	1.8748797530936048	-1.572551397289116	1.3393662193607396	1.1089354996227936	1.0837555290252086	2.8367313880420366	1.3975579732012726	1.1099268266846016	-0.6496259535810085	169.02096404741008	low sGini - high pGini
riaz	SRR5134839	SRR5134805	SRR5088885	melanoma	46.0	M		0	pre	PD	0	1.0	92.0	1.0	66.0	383.0	254.0	0.74	3.39617405094658	0.962006079027356	0.0379939209726443	0.664921465968586	0.628272251308901	29.0	0.920238968661566	0.145247591126731	4.4643310566262	5.5982296977559	4.99923501166116	2.58319877396862	12.9140177529041	200	224	235	2.131487473433024	2.153258790980942	1.739258047942616	2.443539538953811	2.205202509175822	-1.157495228471951	1.707456665517139	0.9365420579966546	0.956191841763351	3.0426369526685004	1.2475080686091355	0.9582655274142364	-0.4738256723564635	405.9849074531992	high sGini - low pGini
riaz	SRR5134843	SRR5134887	SRR5088826	melanoma	49.0	F		0	pre	PD	0	1.0	542.0	1.0	59.0	132.0	80.0	0.86	3.5410094637224	0.860655737704918	0.139344262295082	0.610687022900763	0.488549618320611	8.0	0.786885245901639	0.296998671830726	4.74655879055899	5.30124434077577	5.01624041754483	2.12057393120585	10.6373086621067	62	59	63	1.6388352067902936	1.5872362009624068	1.1873042231478417	1.914831566080228	1.696385431245761	-1.4736201631716492	1.1248005511328631	1.0282765246202783	0.9800867706134404	2.5020426837216188	1.3058796986315342	1.0282765246202774	-0.699809224004946	125.89478003388164	low sGini - high pGini
riaz	SRR5134844	SRR5134779		melanoma	60.0	M		0	pre	SD	0	0.0	281.0	1.0	168.0	24.0	12.0	1.0	1.97447018235584	0.0	1.0	0.521739130434783	0.652173913043478	2.0	0.435483870967742	0.373774035748932	4.49110276844974	5.31536732126385	4.88588383937393	1.38021124171161	6.74355180080096	3	6	5	0.5301108312109589	0.6014896079110972	0.0647579960247588	0.8682950063311036	0.7036456033000373		-1.2128773306302103	-0.1584103919405398	-0.2973616950955626	0.1844737014997005	0.0786775450725612	-0.0884172001484741	-0.9159684733721738	0.1592271702068388	low sGini - high pGini
riaz	SRR5134846	SRR5134865	SRR5088916	melanoma	61.0	F		0	pre	PD	0	1.0	837.0	1.0	59.0	131.0	84.0	0.33	1.78697516704897	0.766839378238342	0.233160621761658	0.646153846153846	0.592307692307692	5.0	0.696373056994819	0.238767731087105	4.60164766249673	5.22231388735636	4.90216773403131	2.11727129565576	10.3792190297543	55	59	55	1.5796638943036998	1.5804294676291843	1.172232699395438	1.8810768453242663	1.6499382034538037	-2.2085930999735868	1.1081523167966072	1.082145793586608	1.0865113715802592	2.5948591652718185	1.3853640636357216	1.086844121564544	-0.1317962324184106	0.0	low sGini - high pGini
riaz	SRR5134848	SRR5134821	SRR5088821	melanoma	49.0	F		0	pre	SD	0	1.0	708.0	1.0	111.0	443.0	293.0	0.32	3.31884785226817	0.94	0.06	0.664399092970522	0.582766439909297	7.0	0.836952380952381	0.252979648553468	4.17941191727873	4.8950675450638	4.52310774067167	2.64640372622307	11.9699691790219	222	204	214	2.174243246087053	2.1571437406134635	1.7441550479206285	2.466807641074348	2.238524571196097	-1.3005829922731889	1.724908825757647	1.6715435497562143	1.6516230186530223	3.8012197260072136	1.962727486010198	1.6720830650147234	-0.1754113134052302	493.51617440996296	low sGini - high pGini
riaz	SRR5134858	SRR5134800	SRR5088861	melanoma	43.0	F		0	pre	PR	1	1.0	770.0	1.0	333.0	414.0	319.0	0.81	2.16719180779835	0.946268656716418	0.053731343283582	0.770531400966184	0.647342995169082	64.0	0.888059701492537	0.0915472038837654	4.78398707846955	5.20331445506862	4.98924734987775	2.6170003411209	13.0568620165666	295	257	290	2.2355383017494272	2.17753858396031	1.8277953136413787	2.5085359474518008	2.2687634964141004	-0.9457390035552098	1.7836482574762444	0.5697236952874244	0.5107037518764342	2.643012147928022	0.8422455384792207	0.5736878357360793	0.022048886142143	6.724436673507005	high sGini - low pGini
riaz	SRR5134862	SRR5134809	SRR5088883	melanoma	58.0	F		0	pre	PD	0	1.0	222.0	1.0	56.0	155.0	95.0	0.29	3.22118411698995	0.0441988950276243	0.955801104972376	0.612903225806452	0.509677419354839	18.0	0.817372621240025	0.0875413433466716	4.27949044416695	5.64930110291318	4.91692282694561	2.19033169817029	10.769691925316	35	30	36	1.3455367144915575	1.320780143620519	0.9346842148946184	1.634364804130519	1.401807369838198	-2.271468945226865	0.6970385966143073	0.0969769931008477	0.0733076774567446	1.1359895026071738	0.3863335600175951	0.1016291363181299	-1.2466923156203855	35.88549739687727	low sGini - low pGini
riaz	SRR5134866	SRR5134900	SRR5088924	melanoma	61.0	M		0	pre	PR	1	0.0	1093.0	1.0	560.0	388.0	252.0	0.8	2.69775820656525	0.902317880794702	0.097682119205298	0.651162790697675	0.599483204134367	6.0	0.795253863134658	0.31630722843903	4.8105549741728	5.16439871002483	4.98433786004937	2.58883172559421	12.9036119831761	223	219	233	2.133052211483359	2.113226359236162	1.7193637452497703	2.4242824042349387	2.194877852579832	-0.8461408222140161	1.682157452843397	1.6812903640227497	1.663761998060166	3.7631083175850737	1.9736446025243684	1.68182886448726	0.2177053557648159	330.3732924216644	low sGini - high pGini
riaz	SRR5134867	SRR5134885	SRR5088913	melanoma	56.0	F		0	pre	PD	0	0.0	961.0	1.0	50.0	441.0	294.0	0.48	4.35948831587429	0.928571428571429	0.0714285714285714	0.675862068965517	0.627586206896552	7.0	0.830357142857143	0.240199161967433	4.49740610352406	5.13669702543225	4.80643449493831	2.64443858946784	12.7103208561642	243	249	261	2.1956053236292257	2.184735949525051	1.7865363510062888	2.491234635726948	2.253965489966156	-1.1572321061302304	1.7385396156269164	1.6458278083305533	1.6339795799884456	3.787814913311018	1.9409740933306223	1.645966272889563	-0.0391327853053494	399.2640231843153	low sGini - high pGini
riaz	SRR5134873	SRR5134837	SRR5088831	melanoma	56.0	M		0	pre	SD	0	1.0	844.0	1.0	219.0	206.0	121.0	0.34	2.08459633481922	0.851515151515152	0.148484848484849	0.596059113300493	0.561576354679803	44.0	0.846005509641873	0.194890741734249	4.42252539791909	5.26961518334305	4.82752596943763	2.31386722036915	11.1702540961625	108	131	127	1.8643010697304887	1.8809107970072385	1.477148603236754	2.1737153297158427	1.9328747351859887	-1.5420179755573884	1.4234434104937732	0.5321483734072187	0.547055581309087	2.313432561486529	0.8406959313349935	0.5516218378411109	0.1614884515494906	196.4287225774791	low sGini - high pGini
riaz	SRR5134875	SRR5134852	SRR5088852	melanoma	68.0	M		0	pre	SD	0	0.0	974.0	1.0	108.0	304.0	207.0	0.54	3.16394112837285	0.901960784313726	0.0980392156862745	0.680921052631579	0.661184210526316	35.0	0.891378773731715	0.132700949004234	4.21049248300511	5.12476198585206	4.64518802833862	2.48287358360875	11.5334146464576	194	207	205	2.065167717393096	2.0701759792211742	1.6844126666792214	2.368709063308629	2.128746642640204	-1.5951883226550103	1.621163053338437	0.7816359515065712	0.784709222409224	2.7338572090192685	1.0842053011040167	0.7874041931373685	0.0600280834472355	294.5584592936239	high sGini - low pGini
riaz	SRR5134880	SRR5134920		melanoma	42.0	M		0	pre	PD	0	1.0	101.0	1.0	24.0	107.0	77.0	0.54	3.28986960882648	0.720496894409938	0.279503105590062	0.733333333333333	0.60952380952381	2.0	0.220496894409938	0.398743863576752	4.47027843172281	4.95824930053291	4.70794593291777	2.02938377768521	9.55422910248239	56	43	50	1.5100031943171006	1.4677803113790917	1.1120817943885972	1.7904346695367062	1.5458781845823992		1.0619247708224495	1.4140433668193542	1.3719269825385818	2.822234147007165	1.694525508164054	1.414043366819354	-1.4994216037788102	0.0	low sGini - high pGini
riaz	SRR5134883	SRR5134811	SRR5088846	melanoma	56.0	F		0	pre	SD	0	1.0	471.0	1.0	163.0	55.0	34.0	0.24	1.97087090062419	0.0933333333333333	0.906666666666667	0.62962962962963	0.666666666666667	20.0	0.678	0.0991653196006166	4.83275797147983	5.54451286357216	5.17641659252816	1.74036268949424	9.00884230291494	25	30	27	1.212775822939056	1.2152247415220083	0.8089398084548529	1.515032004025783	1.2893207537300009	-2.2685423761309176	0.5766247052999105	-0.1608585903314264	-0.1391003768206216	0.5811077508552238	0.1511867590272153	-0.0979839868547395	0.1882699816748109	19.72639812919917	low sGini - low pGini
riaz	SRR5134886	SRR5134855	SRR5088843	melanoma	41.0	M		0	pre	CR	1	0.0	981.0	0.0	729.0	365.0	250.0	0.4	1.94060963618486	0.796099290780142	0.203900709219858	0.686813186813187	0.659340659340659	74.0	0.855137051945563	0.10392625972464	4.36241411027974	5.59698047528567	4.94128997331126	2.56229286445647	12.6610320398258	233	250	240	2.137166956969877	2.141838257971785	1.7510436773198594	2.440538883708471	2.203593336773612	-1.2590748438717858	1.6953512712442709	0.4649122275969897	0.4691926929549962	2.4574001259389826	0.7680877295245704	0.4753328176117398	-0.0782730835631633	342.3058169388584	high sGini - low pGini
riaz	SRR5134891	SRR5134889	SRR5088891	melanoma	53.0	M		0	pre	PR	1	0.0	1073.0	1.0	519.0	252.0	189.0	1.0	2.04916391308701	0.0	1.0	0.752988047808765	0.573705179282869	40.0	0.862623762376238	0.351047966562361	4.71715084827275	5.3918389157998	5.04322491223771	2.40140054078154	12.1108030315306	155	120	139	1.952621967745718	1.899634202695124	1.527909315183698	2.2279657020930688	1.992988101297771	-1.6564486658525548	0.8891337970090701	0.2336668365097664	0.1880248601758463	1.81654145664552	0.512475158557858	0.2472332261981647	-0.0600659188384761	4.020669771110481	high sGini - high pGini
riaz	SRR5134907	SRR5134756	SRR5088911	melanoma	89.0	F		0	pre	CR	1	0.0	1053.0	1.0	603.0	112.0	60.0	0.87	2.48872480542806	0.468531468531469	0.531468531468532	0.545454545454545	0.563636363636364	13.0	0.771382463690156	0.184310059227803	4.61837223499739	5.48737247478422	5.0341562034399	2.04921802267018	10.3160836210259	24	37	30	1.2928460790178464	1.3796140297383483	0.831285579218607	1.6394233831239	1.4643578063937803	-2.0568110501938515	0.6591333804409779	0.214567100016256	0.3381340778186881	1.345053169595192	0.5817605537657263	0.3408029288826031	-1.8172112109291	43.52644255094926	low sGini - high pGini
riaz	SRR5134910	SRR5134854		melanoma	55.0	M		0	pre	PR	1	0.0	1149.0	0.0	446.0	1374.0	975.0	0.82	3.57461046743907	0.996486605182257	0.0035133948177426	0.711159737417943	0.649890590809628	8.0	0.871815985946421	0.324261137601081	4.41708334730174	5.44325034613052	4.90339580893563	3.13798673272353	15.3867909937322	861	977	967	2.715544811846321	2.736331749684519	2.339983520562101	3.027092632011545	2.7855984298060505		2.33079131197764	2.2362641488824084	2.257386822176582	4.963698848368627	2.547983885817706	2.2574476865051736	2.346656979183231	1651.3980887400974	high sGini - high pGini
riaz	SRR5134917	SRR5134915	SRR5088908	melanoma	65.0	M		0	pre	PD	0	1.0	475.0	1.0	50.0	211.0	148.0	0.44	3.30351950265717	0.853582554517134	0.146417445482866	0.711538461538462	0.645933014354067	2.0	0.35981308411215	0.380653222622897	4.50015451101097	5.56303875075083	5.00345220114275	2.32428245529769	11.6294361670367	131	118	133	1.860262013894337	1.8421061203923248	1.4773553222807567	2.152308932901511	1.9079419547500247	-1.4060528187448351	1.4549327398138567	1.7668164237883808	1.7515154739271332	3.5627724198123274	2.0602633259210017	1.7668164237883808	-0.2378048719337145	189.79456474809072	low sGini - high pGini
rizvi	SRR2648103	SRR2648102		NSCLC	59.0	M	former	0	pre	SD	0			0.0	252.0	152.0	104.0	1.0	4.1610151187905	0.0	1.0	0.68421052631579	0.703947368421053	6.0	0.746177370030581	0.330513944121445	4.52705635046684	5.29150890947482	4.8943803501761	2.18184358794477	10.6787723839946	95	79	94	1.7473165549526937	1.7275892062472582	1.3387886338304364	2.0385948782724284	1.8016122481748087		0.5054013695138467	0.5826461991476601	0.5585271760760285	2.062685330431574	0.8717840963317441	0.5827213095091182	0.3918127597370653	3.182870251889766	low sGini - high pGini
rizvi	SRR2648105	SRR2648104		NSCLC	64.0	M	former	0	pre	PD	0			1.0	54.0	92.0	61.0	0.24	3.48226323350646	0.04	0.96	0.67032967032967	0.56043956043956	36.0	0.688222222222222	0.068847377978107	4.33175229262666	5.33476453566104	4.8071694902482	1.96378782734556	9.44026092893635	57	56	60	1.5069897977864797	1.4976827040142904	1.1169612425305744	1.8033911779014424	1.5597383794388686		0.8075248180543343	-0.2065130349021138	-0.2148368840428547	0.8421170254247038	0.0903749781338066	-0.1801761632413664	-0.2997254076223066	25.618185845166007	low sGini - low pGini
rizvi	SRR2648107	SRR2648106		NSCLC	73.0	F	former	0	pre	SD	0			1.0	195.0	93.0	58.0	0.7	5.29245181436417	0.0	1.0	0.637362637362637	0.692307692307692	5.0	0.767479674796748	0.162730096630348	4.48855757937692	5.32355868630301	4.88826141799548	1.96848294855394	9.62245924939819	47	43	47	1.4697035609902165	1.416640912389029	1.0609868099857502	1.7450121364547402	1.498901305980472		0.1862361046180828	0.21034124393514	0.1500680905231618	1.5255063353104394	0.4822794439671823	0.2133707672387704	-0.4272431740206145	9.966735988226832	low sGini - low pGini
rizvi	SRR2648109	SRR2648108		NSCLC	57.0	M	former	0	pre	PR	1			1.0	435.0	1026.0	753.0	0.51	2.01777826855124	0.237745098039216	0.762254901960784	0.75	0.619521912350598	100.0	0.903888888888889	0.0833650587437728	4.2730642744185	5.47494582598975	4.83681666113297	3.0111473607758	14.5643677237269	242	213	242	2.138180979219205	2.105826801104748	1.7412403291929714	2.423335107377301	2.1766950717139526		1.5597947431380998	0.1702584513135857	0.137017482106813	1.913285293783885	0.4549859184109485	0.1787009626953007	-0.3214781441791945	240.32780412073643	high sGini - low pGini
rizvi	SRR2648111	SRR2648110		NSCLC	57.0	M	former	0	pre	SD	0			0.0	120.0	317.0	199.0	0.78	2.55593952483801	0.926008968609866	0.0739910313901345	0.629746835443038	0.610759493670886	63.0	0.844401736778418	0.148115286394619	4.09361371120041	5.31454950111313	4.66430195276957	2.50105926221775	11.6656956007547	168	169	180	2.0094787598832644	2.023040359443577	1.6134223888096988	2.317342488739614	2.090878692045231		1.569592866299077	0.3727181592566178	0.3855270721640821	2.2687853099420976	0.6801998323011579	0.3908905925823077	-0.4178462827827228	6.971248636286602	high sGini - low pGini
rizvi	SRR2648113	SRR2648112		NSCLC	61.0	F	current	0	pre	PR	1			0.0	294.0	275.0	179.0	0.38	3.57610492670561	0.772357723577236	0.227642276422764	0.662962962962963	0.559259259259259	33.0	0.877884536421122	0.0992583303442423	4.35828045882173	5.26954323901446	4.79230083837742	2.43933269383026	11.6900161137242	152	112	125	1.950249713969188	1.898927968547416	1.4954794584118736	2.2263764997808875	2.005710069352235		1.4298894749127644	0.7470544714986231	0.6927454472949186	2.5625000541639653	1.02177832823672	0.7492259735248444	0.2067644477663031	234.7068252475645	high sGini - low pGini
rizvi	SRR2648117	SRR2648116		NSCLC	65.0	F	current	0	pre	PR	1			0.0	126.0	249.0	168.0	0.37	2.99242014076881	0.938375350140056	0.0616246498599439	0.682926829268293	0.678861788617886	9.0	0.85838779956427	0.221278913679064	4.56999258718922	5.23730867444705	4.89228595025319	2.39619934709574	11.7228923998023	141	156	154	1.9375126244897627	1.944195331114056	1.5435404449894496	2.241896827108151	2.0097986001074166		1.4956459890690532	1.263630036850252	1.273598812514039	3.160219903897028	1.569673022570767	1.2749800981793673	0.1902433726027431	229.56520201761705	high sGini - high pGini
rizvi	SRR2648119	SRR2648118		NSCLC	80.0	M	former	0	pre	PR	1			1.0	249.0	117.0	81.0	1.0	1.97655486812113	0.0	1.0	0.704347826086957	0.617391304347826	13.0	0.848076923076923	0.196829815188277	4.67139469161728	5.22808987809221	4.94190968187582	2.06818586174616	10.2207877340821	55	39	50	1.4968286737221934	1.4831237420924612	1.076478866674066	1.7910602617524238	1.5514931526097158		-0.0157288354665274	-0.13783653907142	-0.1407449663027431	1.212427002191076	0.1617416776535722	-0.1104661668447424	-0.0927638983498233	6.928545517089075	high sGini - high pGini
rizvi	SRR2648121	SRR2648120		NSCLC	59.0	M	current	0	pre	PD	0			1.0	57.0	86.0	54.0	1.0	2.01100323624595	0.0	1.0	0.627906976744186	0.593023255813954	4.0	0.493801652892562	0.249914428044462	4.41020503959718	5.3252995202872	4.84620086064693	1.93449845124357	9.37496805933674	42	34	44	1.452674287966455	1.411506669103038	1.0141910146419355	1.733608086514942	1.5085320796046486		0.3498076315196627	0.7757828610390364	0.7261722251791359	1.7978794137206535	1.0527155486204207	0.7757828610390362	-0.0336523733906111	10.961743833903224	low sGini - high pGini
rizvi	SRR2648123	SRR2648122		NSCLC	63.0	F	former	0	pre	PR	1			0.0	441.0	627.0	444.0	0.44	3.3306019884191	0.945285215366706	0.0547147846332945	0.708133971291866	0.607655502392344	31.0	0.931916331818694	0.143047721335	4.50659179766049	5.58737446226358	5.01796930262579	2.79726754083072	14.0366026511201	424	384	413	2.38009989469348	2.363914342907493	1.978384967921426	2.67311251172884	2.43555905267783		1.9082528151659408	1.2251368892151215	1.20965473296113	3.542423912487469	1.5184947934883166	1.2257737365584562	0.1677572822729833	680.6102631759953	high sGini - low pGini
rizvi	SRR2648125	SRR2648124		NSCLC	60.0	M	never	0	pre	PD	0			1.0	99.0	212.0	162.0	0.56	2.76427494074553	0.0	1.0	0.767772511848341	0.601895734597156	69.0	0.72980981628145	0.12093629495642	4.49925514374267	5.35544462306096	4.90871793519815	2.32633586092875	11.4193265638356	66	64	63	1.5749835513626809	1.5481194639862104	1.181962822275376	1.862789186199418	1.6146796539450174		0.6691108549711354	-0.5545084808684129	-0.5600786937313276	0.0810913039738253	-0.2562546613305424	-0.5169631084950317	-0.7217346188792131	4.443975256666052	low sGini - low pGini
rizvi	SRR2648127	SRR2648126		NSCLC	64.0	F	former	0	pre	SD	0			1.0	243.0	293.0	185.0	0.55	3.12888352179163	0.89922480620155	0.10077519379845	0.633561643835616	0.602739726027397	19.0	0.897048823609411	0.180799193334774	4.68970534688647	5.58040888374779	5.11570849246952	2.46686762035411	12.6197756352436	148	175	166	1.9854046813521569	2.0065739325291503	1.587090564558336	2.297148274090553	2.0638681599091084		1.5166948878571151	1.0424809346740278	1.0692348512547325	2.981875384852465	1.3570938718180152	1.070644128975479	0.1882102460048965	261.6267461496203	high sGini - high pGini
rizvi	SRR2648129	SRR2648128		NSCLC	62.0	F	former	0	pre	SD	0			1.0	105.0	71.0	49.0	1.0	2.0	0.0	1.0	0.690140845070423	0.591549295774648	4.0	0.712765957446809	0.37009377372274	4.71190590564687	5.38567800758361	5.03753987674993	1.85125834871908	9.32578775383856	45	40	45	1.435689308134967	1.377742074676829	1.0134191424932646	1.708711447080716	1.4754774129558246		0.1685520389470847	0.6328768454230352	0.5490037058186656	1.9367459970127463	0.893991882956507	0.6328768454230354	-0.1206628985317853	10.743829785231457	low sGini - high pGini
rizvi	SRR2648131	SRR2648130		NSCLC	56.0	F	former	0	pre	SD	0			1.0	189.0	62.0	43.0	0.26	1.81755445331033	0.41304347826087	0.586956521739131	0.704918032786885	0.60655737704918	10.0	0.715217391304348	0.132235770649826	4.16455895281865	5.51714408332344	4.79337790980381	1.79239168949825	8.59161073015685	24	25	26	1.2259246868603435	1.1961644869952182	0.8087090837234243	1.5123294489040005	1.279675712913271		0.5859387282654803	0.2468716810824378	0.2199215488991402	1.10834032832536	0.5346356258356829	0.2644079755852683	-0.3779830255475646	23.51702359206967	low sGini - low pGini
rizvi	SRR2648133	SRR2648132		NSCLC	66.0	M	former	0	pre	PR	1			0.0	438.0	297.0	201.0	0.46	1.89941910499139	0.742990654205608	0.257009345794393	0.68135593220339	0.586440677966102	54.0	0.850726895119419	0.118184165287569	4.82718284317401	5.20190621568083	5.01104304872097	2.47275644931721	12.391089016531	164	136	167	1.982449185124283	1.946712613155798	1.5727444595487912	2.2659783708155907	2.028511856136765		1.4947715482010178	0.3780421639876731	0.3404768312442622	2.122628598683776	0.6606955295603059	0.382017718147375	-0.1752017729317958	244.5665414604996	high sGini - low pGini
rizvi	SRR2648135	SRR2648134		NSCLC	56.0	M	former	0	pre	PD	0			1.0	54.0	257.0	159.0	0.38	1.83001197865621	0.460674157303371	0.539325842696629	0.618677042801556	0.653696498054475	80.0	0.759410112359551	0.107126572539044	4.29538850741456	5.36254542176236	4.7993974595908	2.40993312333129	11.5662269098999	125	155	144	1.9272712021574885	1.966189094062529	1.5277385482420225	2.2481959355774244	2.0236481595590297		1.4132629724672532	0.2110951917235229	0.2478871323611434	1.8475787020717285	0.5309106521492492	0.2603682785396464	0.303555534331568	144.11018992898204	low sGini - low pGini
rizvi	SRR2648137	SRR2648136		NSCLC	41.0	F	current	0	pre	PD	0			1.0	57.0	75.0	49.0	0.25	4.02631291625723	0.0727272727272727	0.927272727272727	0.653333333333333	0.706666666666667	51.0	0.510516934046346	0.106918396391538	4.55483272559089	5.17146383356475	4.85336509118472	1.8750612633917	9.10035687957799	48	51	49	1.4433914612703354	1.4469491627154067	1.063680900762249	1.7462039506930604	1.5065927877767562		0.7663697610501347	-0.306333390130863	-0.3066780192163593	0.2483801062545154	-0.0054756748251053	-0.2605309934746454	0.4665764184769722	20.63905030620304	low sGini - low pGini
rizvi	SRR2648139	SRR2648138		NSCLC	63.0	M	former	0	pre	PD	0			1.0	42.0	77.0	53.0	0.43	2.00492059941847	0.881818181818182	0.118181818181818	0.688311688311688	0.675324675324675	10.0	0.796363636363636	0.212754653131328	4.24957118501128	5.35287986136307	4.76942805959747	1.88649072517248	8.99748179880801	44	48	48	1.4322752346730827	1.4716805120361962	1.0626536821494883	1.7534546406206393	1.5199034764083186		0.9812610591273984	0.6413377264708159	0.6891879567396896	2.0120395235980126	0.9669515168752802	0.692398207006869	-0.0918041755922928	0.0	low sGini - high pGini
rizvi	SRR2648141	SRR2648140		NSCLC	78.0	F	former	0	pre	PR	1			0.0	312.0	123.0	78.0	0.37	3.84131253362023	0.8	0.2	0.634146341463415	0.569105691056911	20.0	0.84	0.193757126764714	4.21326160484898	5.62652611177356	4.86888348961194	2.0899051114394	10.1755044919429	58	57	60	1.5847792283731044	1.5830384099889272	1.162520365468172	1.884939687077648	1.659735341450845		1.0898391676017538	0.6288569438134605	0.6321308827530209	2.1341359890377785	0.9315269940229152	0.635598097612458	-0.1358157171622912	124.02483025649111	high sGini - high pGini
rizvi	SRR2648143	SRR2648142		NSCLC	60.0	F	former	0	pre	PR	1			0.0	498.0	504.0	341.0	0.26	1.83638772355928	0.519094766619519	0.480905233380481	0.679282868525896	0.637450199203187	96.0	0.850969471947195	0.0581797623218518	4.85395632576395	5.34909201417076	5.0955136168278	2.70243053644553	13.7702715969894	334	267	313	2.2746601230759693	2.228010510503339	1.8467248494932544	2.5529913683482115	2.322675319211337		1.7183476187223672	0.4544576416619834	0.4164484677450977	2.4397091214527293	0.7368987350353875	0.4632697529481789	0.3995079285032995	331.3288710818377	high sGini - low pGini
rizvi	SRR2648145	SRR2648144		NSCLC	71.0	M	former	0	pre	PD	0			1.0	63.0	76.0	54.0	0.42	5.23883663098713	0.2	0.8	0.72	0.586666666666667	38.0	0.588947368421053	0.0665988506005706	4.28948990880803	5.4753645781777	4.84628941615523	1.88081359228079	9.11496700603129	41	36	38	1.3724231625504308	1.3470601514180738	0.9447853815441198	1.6609567778815235	1.4417224382533282		0.7136584378560794	-0.1862126520314053	-0.2091082266201484	0.3586890432421882	0.1035204178686791	-0.1448133844063914	0.2645410940606391	30.924587723016906	low sGini - low pGini
rizvi	SRR2648147	SRR2648146		NSCLC	63.0	F	former	0	pre	PR	1			0.0	252.0	2014.0	1362.0	0.36	2.17541229385307	0.262925851703407	0.737074148296593	0.691370558375635	0.616320324379118	100.0	0.939787575150301	0.0396904938996409	4.43117920179477	5.62571773379899	4.99285123122831	3.3040594662176	16.4966773739561	522	466	523	2.50530199298759	2.4889286418393968	2.096446236576072	2.7982224700422247	2.5647553746373144		1.9746807480037607	0.6222183839382645	0.605478354481847	2.779280118608112	0.9149590161520786	0.6241010743575712	1.9255838467867668	754.3803085986627	high sGini - low pGini
rizvi	SRR2648149	SRR2648148		NSCLC	68.0	M	never	0	pre	PR	1			0.0	819.0	306.0	214.0	0.77	2.08519598315517	0.0363128491620111	0.963687150837989	0.715719063545151	0.575250836120401	58.0	0.822481217491813	0.203579146645863	4.60164766249673	4.78953251930607	4.69465026619842	2.48572142648158	11.6695927565269	77	68	72	1.6444170084279257	1.617880854882093	1.225435125012609	1.932381571481472	1.707264172815716		0.6381672130104656	-0.4318893064451564	-0.5049420172144963	0.3107447320804337	-0.1658514483274701	-0.4037974124747422	-2.145855891212637	13.770407741895625	high sGini - high pGini
rizvi	SRR2648151	SRR2648150		NSCLC	64.0	F	current	0	pre	PR	1			0.0	378.0	427.0	275.0	1.0	2.60746951219512	0.0	1.0	0.647058823529412	0.654117647058824	66.0	0.857536402990949	0.150013300918979	4.09980838768929	5.35716935031187	4.68650913118503	2.63042787502502	12.3275242552284	212	246	236	2.1574320380980403	2.1773259803401137	1.7556603583498775	2.4685229063822343	2.237860994797704		1.1405480751001424	0.0955780228993062	0.1253051555279812	1.7311865144847984	0.4117258852394413	0.1327576551122201	-0.0030981807771995	22.45131458595021	high sGini - low pGini
rizvi	SRR2648153	SRR2648152		NSCLC	59.0	M	current	0	pre	SD	0			1.0	249.0	208.0	141.0	0.3	3.61754893238434	0.334507042253521	0.665492957746479	0.677884615384615	0.610576923076923	36.0	0.845070422535211	0.182540906124812	4.28705871778708	5.44170799164893	4.83000224484939	2.31806333496276	11.1962511115732	129	115	126	1.8885525922612303	1.867286408428036	1.4811043959176424	2.1790796511848667	1.94314087258733		1.365169359132418	0.6442398818639699	0.6306996227285899	2.362777533909568	0.938552514919097	0.6473805109324313	0.4072070695146375	2.3326974338411404	high sGini - high pGini
rizvi	SRR2648155	SRR2648154		NSCLC	51.0	F	former	0	pre	PD	0			1.0	102.0	1141.0	713.0	0.51	4.0335339638865	0.0161172161172161	0.983882783882784	0.646418857660925	0.612466124661247	47.0	0.944337931571974	0.0942147149623821	4.12688507403311	5.41418491484703	4.72691431201555	3.05728564441821	14.4515272685201	80	78	88	1.686121601125986	1.6906590504234926	1.3054675678202148	1.989426247242911	1.7487810051282326		0.7282415259259989	-0.3779851856988236	-0.3654249341875716	0.6594988016407004	-0.0706296589071721	-0.3234683839611993	-0.1650123018775515	22.50832027399304	high sGini - low pGini
rizvi	SRR2648157	SRR2648156		NSCLC	66.0	M	current	0	pre	PD	0			1.0	63.0	203.0	142.0	0.6	1.94737409684029	0.92831541218638	0.07168458781362	0.699507389162562	0.591133004926108	5.0	0.762724014336918	0.199021176339664	4.34810021034041	5.08362381294941	4.70150037438867	2.30749603791321	10.8486934861494	138	101	119	1.9008614240790973	1.8441265352971463	1.4718129717042436	2.174449776125176	1.94409018034844		1.4366761929527023	1.4393939886863136	1.3873528159189823	3.225143274921198	1.7151824387375494	1.4393939886863136	0.41787719189751	235.97910659611736	low sGini - high pGini
rizvi	SRR2648159	SRR2648158		NSCLC	71.0	F	former	0	pre	SD	0			1.0	123.0	81.0	54.0	1.0	4.08518150722719	0.0	1.0	0.692307692307692	0.551282051282051	6.0	0.773809523809524	0.170045305342077	4.4428016543572	5.47404849950788	4.93154253045081	1.90848501887865	9.41177503932827	15	18	17	1.0579991113456866	1.0280748374089848	0.6273587438211227	1.3443246538033775	1.1183502210577068		-0.2953208575775241	-0.4767942614622849	-0.4946026098371036	0.534141026929879	-0.1845771669356737	-0.4767942614622854	-1.4735749038876351	3.195714628453563	low sGini - high pGini
rizvi	SRR2648161	SRR2648160		NSCLC	57.0	F	former	0	pre	SD	0			1.0	189.0	28.0	15.0	1.0	2.00033097969991	0.0	1.0	0.555555555555556	0.592592592592593	6.0	0.661904761904762	0.405243597743784	4.36284617001118	5.50810264350843	4.90214285004621	1.44715803134222	7.09417539623121	6	10	6	0.6966310471989069	0.737041440150829	0.2312133666334424	1.0183360850201022	0.8380304265577982		-0.5911873838463886	-0.5638896702863232	-0.5132186902910754	-0.2196260270595625	-0.2367856036275231	-0.5132186902910757	-0.046400083248278	0.778166803764921	low sGini - high pGini
rizvi	SRR2648163	SRR2648162		NSCLC	49.0	M	never	0	pre	PD	0			1.0	57.0	105.0	72.0	0.55	2.01164294954722	0.359712230215827	0.640287769784173	0.685714285714286	0.647619047619048	18.0	0.745403677058353	0.199005277915075	4.22143542328691	5.34200598921017	4.7487822980489	2.02118929906994	9.59818796442919	66	54	65	1.5709652743948168	1.5391344238931262	1.1560127926060428	1.8563714028355969	1.6205374441657054		0.8199449907266247	0.2953799712313257	0.2773950653295148	1.343618021981653	0.5875106056550963	0.3053150096208554	-0.8125999400213489	45.73395034564871	low sGini - high pGini
rizvi	SRR2648165	SRR2648164		NSCLC	68.0	F	never	0	pre	SD	0			1.0	249.0	1676.0	1178.0	0.46	2.86571211628159	0.0035514967021816	0.996448503297818	0.728509585652443	0.627317676143387	73.0	0.94975778931493	0.0734355535334133	4.6485843542453	5.43080531489873	5.0244956580527	3.22427401429426	16.2003507851937	198	182	197	2.047180563617934	2.038039245404099	1.6538340830471927	2.343663951296877	2.1022351294098027		1.025689966432064	-0.3095047065016459	-0.3068257673705641	1.5620739239328645	-0.0071331756508149	-0.2927614319428136	2.869985259056538	66.5223079425687	high sGini - low pGini
rizvi	SRR2648167	SRR2648166		NSCLC	76.0	F	never	0	pre	PD	0			1.0	57.0	37.0	24.0	0.43	2.19701557093426	0.942307692307692	0.0576923076923076	0.648648648648649	0.540540540540541	3.0	0.615384615384615	0.418998301834259	4.02185939333026	5.31814162981351	4.62480463035209	1.568201724067	7.25262659479117	19	18	18	1.0729589524661496	1.060520312993494	0.6146747686804005	1.3678141587961044	1.1683920251939517		0.6025096900102828	0.8800385185844944	0.874163233505028	1.9245103094528424	1.1781408069925694	0.886810348251972	-0.0412568525286329	38.63410105043511	low sGini - high pGini
rizvi	SRR2648169	SRR2648168		NSCLC	57.0	F	former	0	pre	PR	1			0.0	132.0	318.0	213.0	1.0	2.00010697475396	0.0	1.0	0.689320388349515	0.624595469255663	55.0	0.850141704817964	0.302198121161562	4.79799304879884	5.39928697308956	5.08976830173573	2.50242711998443	12.7367742327006	102	113	116	1.819114269755524	1.8074457140287103	1.4280657305196536	2.114349174992069	1.8721245555458144		0.3972891197198	-0.3728157609454989	-0.3532398240629366	0.9240699824131328	-0.0618875073699044	-0.3256656379747	-1.1826957329474783	1.5786846988905934	high sGini - high pGini
snyder	SRR3341171	SRR3341170		melanoma	49.0	F		0	pre	LB	1	0.0	767.0			3437.0	2391.0	0.64	2.18281317728652	0.549536560247168	0.450463439752832	0.709285078611688	0.584692969445269	100.0	0.960236869207003	0.0872010152455504	4.49105797825853	5.21986588605758	4.84176830641641	3.53617953213723	17.1213619845004	1261	1270	1304	2.888027226055081	2.871011942152888	2.4695146450818792	3.180632904960595	2.9523270614758155		2.387506647042957	1.0832550103070568	1.0714913230874683	3.836437173385211	1.3784429913575955	1.0839827152260595	3.538908383374628	2217.933966937319	high sGini - low pGini
snyder	SRR3341177	SRR3341176		melanoma	71.0	M		0	pre	LB	1	0.0	1570.0			586.0	415.0	0.41	2.03460777851022	0.304245283018868	0.695754716981132	0.720486111111111	0.600694444444444	21.0	0.860062893081761	0.12460178763189	4.86296879044266	5.59830271511467	5.21769790070804	2.76789761601809	14.4420535804724	269	239	264	2.200540620419567	2.1747418302326667	1.8052675800392235	2.488862761454888	2.2412354902401708		1.6837346765239358	1.0625360096230323	1.0379210087611783	2.889392284121545	1.3514328730585046	1.0634598040418315	-1.1562886224560371	344.69032094556906	high sGini - low pGini
snyder	SRR3341179	SRR3341178		melanoma	70.0	M		0	pre	LB	1	0.0	986.0			135.0	100.0	0.43	1.92214062971532	0.86784140969163	0.13215859030837	0.740740740740741	0.666666666666667	13.0	0.860047441545239	0.141479869172065	4.58388574747104	5.477314741889	5.01072699114191	2.13033376849501	10.674520913939	85	96	100	1.7333671476111647	1.733691989154979	1.3643822538170012	2.0345595944187336	1.7815751550941		1.3271323290879111	0.8832293660638463	0.8830805803967382	2.5624922195049664	1.1841849752658642	0.8852369820895545	0.6001918423864908	147.8421160799385	high sGini - low pGini
snyder	SRR3341181	SRR3341180		melanoma	63.0	M		0	pre	LB	1	0.0	1971.0			304.0	208.0	0.9	2.23083886541943	0.042	0.958	0.686468646864686	0.577557755775578	46.0	0.874	0.0531841137044433	4.50728073239126	5.06018149867275	4.77573644282957	2.48287358360875	11.8575498561792	194	153	183	2.066256704099484	2.0394063847581743	1.64700654399111	2.354069010164358	2.1180190215692694		1.3692836584633463	0.2935530989870937	0.2593855010809021	1.8915769785799228	0.5778352209290865	0.3013038351881551	0.4542658210106292	67.08150730719547	high sGini - low pGini
snyder	SRR3341183	SRR3341182		melanoma	66.0	F		0	pre	LB	1	0.0	694.0			634.0	465.0	0.56	2.15273556231003	0.231884057971015	0.768115942028986	0.735759493670886	0.642405063291139	95.0	0.884929715593331	0.116024921825408	4.64658777663579	5.55787008751962	5.08184328888626	2.80208925788173	14.2397784900266	450	398	444	2.4063472766786647	2.380852193140304	2.015487284496096	2.694816788548484	2.449271570393196		1.8295509331332307	0.4903717983562364	0.4648078277648659	2.617382427583552	0.778807878770683	0.4928909732653628	-0.082477064724538	31.55812111204969	high sGini - low pGini
snyder	SRR3341185	SRR3341184		melanoma	81.0	M		0	pre	LB	1	1.0	949.0			868.0	571.0	0.38	3.09505250622496	0.872688477951636	0.127311522048364	0.660115606936416	0.628901734104046	29.0	0.939618384264482	0.106916382151654	4.50587708549024	5.0828824921782	4.78569156441838	2.93851972517649	14.0628490606542	481	513	513	2.4656928990190123	2.4759973965929327	2.071726598580764	2.771905704582297	2.546165196055956		2.033175264608962	1.3686878360957362	1.3785029948345804	3.798899584751152	1.6746531386547274	1.378895118202138	0.4105924677581763	759.0203648748394	high sGini - low pGini
snyder	SRR3341189	SRR3341188		melanoma	65.0	M		0	pre	LB	1	0.0	1935.0			1309.0	850.0	0.82	2.78966900702106	0.973777777777778	0.0262222222222222	0.650842266462481	0.702909647779479	13.0	0.915008547008547	0.195814277561372	4.41075832864481	5.37854178938935	4.87067223219888	3.11693964655076	15.1815913858946	616	833	758	2.654423559037781	2.712564842168068	2.273962621801782	2.985496430417508	2.754727717657619		2.2559413222088462	1.8763941007947864	1.9333884825214864	4.569674181425426	2.206855570200474	1.933408970214029	3.13024692103362	1348.6261079238693	high sGini - high pGini
snyder	SRR3341199	SRR3341198		melanoma	33.0	M		0	pre	LB	1	0.0	986.0			421.0	293.0	0.2	3.24791146793968	1.0	0.0	0.697619047619048	0.635714285714286	2.0	0.47339593114241	0.333414333552409	4.60164766249673	5.30084372175473	4.93888804504345	2.62428209583567	12.9610354699444	256	223	260	2.1919035361388777	2.1703161594435625	1.779915330735905	2.482273959499841	2.249436429908906		1.7635507638142498	2.090303360189452	2.070080991179827	4.235314182563025	2.3813398643214683	2.090303360189452	-0.1560252012390624	0.0	low sGini - high pGini
snyder	SRR3341201	SRR3341200		melanoma	36.0	F		0	pre	LB	1	0.0	1205.0			170.0	112.0	0.21	3.76834143706105	0.992125984251968	0.0078740157480314	0.662721893491124	0.627218934911243	2.0	0.492125984251969	0.323072940982827	4.31121387601367	5.31565765942919	4.78716378051446	2.23044892137827	10.6775242907096	103	101	104	1.7840383562166826	1.7790316006478344	1.383054612225629	2.082572189091926	1.849644068696788		1.353189235038227	1.6672926479901204	1.666941418427048	3.4170871997783023	1.9681470643790613	1.66729264799012	-0.2185821191768139	0.0	low sGini - high pGini
snyder	SRR3341203	SRR3341202		melanoma	74.0	M		0	pre	LB	1	0.0	1059.0			481.0	327.0	0.63	3.15860945138512	0.955185659411012	0.0448143405889884	0.67983367983368	0.654885654885655	8.0	0.774807938540333	0.304240795026335	4.60676383733981	5.47706145987035	5.02309950809441	2.68214507637383	13.4726816137712	331	270	311	2.2618107351930874	2.244095662158617	1.8654403926727008	2.554073513832557	2.313380391936115		1.815476784518318	1.6106601421520432	1.5928372186206354	3.5872631649070184	1.902870098554986	1.6108240824296831	0.0301333339319783	500.33648642426135	low sGini - high pGini
snyder	SRR3341207	SRR3341206		melanoma	52.0	M		0	pre	LB	1	0.0	767.0			1102.0	733.0	0.8	2.53655066754213	0.914613180515759	0.0853868194842406	0.667577413479053	0.634790528233151	19.0	0.930538380334791	0.150023287182245	4.35792185107156	5.10099420185558	4.71484189495849	3.04218159451577	14.3434052338946	646	591	648	2.6016228103888754	2.5828474371309262	2.187502167493081	2.8933665733932084	2.661810295590331		2.1620619915711536	1.728638923304535	1.709432894702004	4.278465526220066	2.020172065778908	1.7287312392517558	1.846620197340478	1217.8296550014934	high sGini - low pGini
snyder	SRR3341209	SRR3341208		melanoma	55.0	M		0	pre	LB	1	0.0	1241.0			213.0	142.0	0.56	1.84823262350016	0.973134328358209	0.026865671641791	0.669811320754717	0.594339622641509	4.0	0.732089552238806	0.323716093658766	4.33283396071387	5.37231427067452	4.82466016622998	2.32837960343874	11.2336403245732	123	118	132	1.893206725022232	1.9071950322670284	1.5084788210255735	2.2012871910159544	1.9563140229730576		1.4843873313174725	1.5869918688059592	1.599715469024949	3.4639648425714844	1.8944302586014223	1.6002081920196691	-0.0923564124813018	235.86952225754268	low sGini - high pGini
snyder	SRR3341211	SRR3341210		melanoma	68.0	M		0	pre	LB	1	0.0	1679.0			593.0	381.0	0.22	2.77397785816069	0.870740305522914	0.129259694477086	0.646859083191851	0.593220338983051	32.0	0.928282902467685	0.106344927300044	4.76483201251834	5.17783472883041	4.96704264844387	2.77305469336426	13.7738809284077	304	277	299	2.279353732745508	2.279698516182248	1.8595993861165545	2.580556154343011	2.356081859927257		1.823832307329164	1.147123865677298	1.1463313441124312	3.388131630425041	1.4477577813377782	1.1476950924411444	-0.2279006543835718	537.4320192034912	high sGini - low pGini
snyder	SRR3341219	SRR3341218		melanoma	68.0	M		0	pre	NB	0	1.0	548.0			90.0	50.0	0.27	3.14876033057851	0.896	0.104	0.555555555555556	0.677777777777778	24.0	0.773666666666667	0.136748590386439	4.33424413792314	5.39284820865168	4.83465828524187	1.95424250943932	9.4480947396327	49	56	52	1.4328859696095029	1.5009338595065929	1.0540162962531163	1.769271318551715	1.5484178964509052		0.9782289920352596	0.3083603507065393	0.3817426852593574	1.6552948885509755	0.6476295914563157	0.389389715606458	0.7470894276834951	35.34283545498377	low sGini - low pGini
snyder	SRR3341221	SRR3341220		melanoma	18.0	M		0	pre	NB	0	1.0	292.0			585.0	396.0	0.7	3.18393030009681	0.990721649484536	0.0092783505154639	0.676923076923077	0.603418803418803	4.0	0.744329896907217	0.312885609767172	4.23872261428967	5.20099417415346	4.69527119800051	2.76715586608218	12.9925472383938	357	304	360	2.354227156301396	2.3335213668505776	1.9419553661868256	2.6450276438863187	2.4116040853565965		1.928967081250437	2.034432727191251	2.013833558529808	4.351926658622553	2.325285257846016	2.034564197591187	0.1618761471331466	0.1765604928383035	low sGini - high pGini
snyder	SRR3341223	SRR3341222		melanoma	68.0	F		0	pre	NB	0	1.0	402.0			14.0	10.0	1.0	2.0	0.0	1.0	0.714285714285714	0.5	6.0	0.595238095238095	0.294360490183913	4.91992847614497	5.15425471333122	5.03572879903423	1.14612803567824	5.77158995664543	6	8	8	0.6652021774284897	0.6173260367684549	0.1869954787206896	0.9429534955367448	0.740429738389312		-0.4241709627161688	-0.4393001879984319	-0.3653020997696261	-0.3983047148512439	-0.099697012939002	-0.324471260673103	-0.0678326403220817	0.6489671129028654	low sGini - high pGini
snyder	SRR3341225	SRR3341224		melanoma	50.0	M		0	pre	NB	0	1.0	183.0			378.0	252.0	0.69	1.9945433954494	0.960191082802548	0.0398089171974522	0.666666666666667	0.714285714285714	16.0	0.911624203821656	0.200682906654174	4.68914397944029	5.22776110210794	4.95113365785066	2.57749179983723	12.7615064030082	206	249	233	2.132357653988734	2.163395094798952	1.751161842550487	2.4491835776431405	2.2142629476263465		1.730258657370785	1.2680237504201404	1.296067657841329	3.3988140304225856	1.5833020220758294	1.2961644925381468	-0.5072216259079754	346.7422727226873	high sGini - high pGini
snyder	SRR3341227	SRR3341226		melanoma	55.0	M		0	pre	NB	0	1.0	110.0			138.0	83.0	0.45	2.09636856368564	0.933962264150943	0.0660377358490566	0.605839416058394	0.598540145985402	31.0	0.825319537431528	0.132339946569264	4.19687889747178	5.11493343497237	4.63322308929846	2.13987908640124	9.91453719142111	69	65	71	1.656900777973617	1.6698079956697136	1.235093650658974	1.964432330981622	1.7457516797689103		1.1952102133930982	0.3457011016533269	0.3547830967737226	1.910355759032474	0.6512958348557629	0.3596869123094197	-0.029424268838778	108.09299399177696	low sGini - low pGini
snyder	SRR3341231	SRR3341230		melanoma	54.0	M		0	pre	NB	0	1.0	73.0			287.0	205.0	0.39	2.06604590731919	0.955849889624724	0.0441501103752759	0.716783216783217	0.653846153846154	29.0	0.903707086853924	0.0964007658601663	4.80156701345308	5.32889346156994	5.05836327909335	2.45788189673399	12.4328595307875	193	160	182	2.045060387012688	2.016962731447538	1.637089613912429	2.332268745380668	2.093681691154747		1.5758848137120407	0.7852406997333098	0.7589655495395868	2.7470092886880515	1.0733317983514978	0.7878059452752241	-0.119716867804992	300.0846677946228	high sGini - low pGini
snyder	SRR3341239	SRR3341238		melanoma	58.0	F		0	pre	NB	0	1.0	183.0			63.0	35.0	1.0	1.99989528795812	0.0	1.0	0.555555555555556	0.666666666666667	3.0	0.639455782312925	0.271535202389478	4.36510733762882	5.33040029112293	4.82366763192485	1.79934054945358	8.67942076720913	32	41	42	1.3168346567942764	1.3922660964460871	0.956518727319069	1.657216003359167	1.42518503426603		0.1456268499351166	0.3987501136576651	0.460816088929903	1.6775841888873837	0.7319209027528203	0.4608160889299031	-1.2290967759209224	7.694197916475405	low sGini - high pGini
snyder	SRR3341245	SRR3341244		melanoma	64.0	M		0	pre	NB	0	1.0	292.0			16.0	6.0	1.0	1.97630076483895	0.0	1.0	0.375	0.75	6.0	0.606060606060606	0.186682724063202	3.9992760643352896	5.15583614244221	4.54088230150308	1.20411998265592	5.46776711812848	7	11	9	0.7136929386174402	0.7788274303866023	0.3419369628358713	1.048510127685285	0.8242809174296304		-0.5362551494641185	-0.4565315399603639	-0.3179331384712979	-0.2275719500099245	-0.0806967047998545	-0.3179331384712983	-1.1131501401292645	0.7349009187603992	low sGini - high pGini
snyder	SRR3341247	SRR3341246		melanoma	69.0	M		0	pre	NB	0	1.0	146.0			2.0	1.0	1.0	1.97489039457951	0.0	1.0	0.5	1.0	2.0	0.166666666666667	0.341180992375703	4.01725275694519	5.32523180663323	4.6252353622891	0.301029995663981	1.39233458105478	1	2	1	-0.3215298156008409	-0.0596312372111327	-0.6660127993085873	0.1298994225877004	-0.0475677651654865		-1.36548875512432	-0.3966403649479587	-0.1347417865582503	-0.456271602159092	0.0547888732405825	-0.1347417865582504	-0.3292436102216711	0.4159752234300398	low sGini - high pGini
snyder	SRR3341251	SRR3341250		melanoma	77.0	M		0	pre	NB	0	1.0	365.0			529.0	364.0	1.0	1.9753482312857	0.0	1.0	0.689393939393939	0.651515151515152	35.0	0.932815030774214	0.198443883409652	4.76655244831088	5.29805011053666	5.02527946741793	2.72345567203519	13.6861258691013	317	296	328	2.2872054850772536	2.285129277932991	1.8870663620114976	2.5871986178687267	2.352363887892312		0.7340665390982748	0.2724437933360309	0.2788290622716625	2.498334948112247	0.5766781583890213	0.285594266849288	-0.0008990368748223	43.75507828830551	high sGini - high pGini
snyder	SRR3341253	SRR3341252		melanoma	50.0	M		0	pre	NB	0	1.0	73.0			248.0	174.0	0.82	1.87362518869959	0.915816326530612	0.0841836734693877	0.704453441295547	0.57085020242915	14.0	0.888119533527697	0.207283242952073	4.70271362372181	5.3100787291109	4.99717716140075	2.39445168082622	11.9654992535024	177	129	166	2.0077474623596365	1.952687161198832	1.5874134374952733	2.2821192988846657	2.049355835147461		1.5354342499085702	1.1390177481786254	1.081707543511942	3.023474734327878	1.4123372998365542	1.1399975977423693	0.0996730760180753	286.35609828564185	high sGini - high pGini
snyder	SRR3341261	SRR3341260		melanoma	38.0	F		0	pre	NB	0	1.0	767.0			701.0	502.0	0.56	1.99719616089723	0.121359223300971	0.878640776699029	0.740412979351033	0.603244837758112	27.0	0.922060409924488	0.129950333958121	4.41284745075287	5.2757954934205	4.82506794706915	2.84571801796666	13.7307827948881	116	82	112	1.7924267274567969	1.7278849150900537	1.3802520154790152	2.062383684382862	1.826903272081271		1.0630771668904184	0.2842864347991899	0.2307695244214936	1.567467293950336	0.5593817968801671	0.2849589969761956	-1.233864510339462	0.5591897635400749	high sGini - low pGini
snyder	SRR3341265	SRR3341264		melanoma	66.0	M		0	pre	LB	1	1.0	584.0			1137.0	821.0	0.49	1.8795010845987	0.916528468767275	0.0834715312327252	0.726548672566372	0.615929203539823	6.0	0.805693753454948	0.26398625003327	4.45054205346981	5.40669015922742	4.90537479951563	3.05576046468773	14.9896503768354	781	627	741	2.649123333299064	2.593893753318737	2.22820470599848	2.9234158967895123	2.6908956543541573		2.19446994918248	2.161167188812061	2.1054276986866265	4.716767785255249	2.43522106137112	2.1611671888120614	1.2731421364696935	1298.4697978787408	low sGini - high pGini
snyder	SRR3341267	SRR3341266		melanoma	78.0	M		0	pre	LB	1	0.0	1533.0			473.0	311.0	0.79	3.69097410336981	0.97886393659181	0.0211360634081902	0.657505285412262	0.632135306553911	4.0	0.739431968295905	0.357823375397302	4.22801668228697	5.19643884112175	4.68728387328384	2.67486114073781	12.537833488254	272	287	295	2.241465873962982	2.250082693016749	1.840991963178652	2.546825649547624	2.313497105471239		1.8169225170983765	1.951779763147134	1.9612748021506587	4.183800033487716	2.2575832267113443	1.9612748021506587	-0.0201053558093612	553.4578158183032	low sGini - high pGini
snyder	SRR3341269	SRR3341268		melanoma	44.0	M		0	pre	LB	1	0.0	767.0			137.0	94.0	0.57	3.42288448988471	0.712264150943396	0.287735849056604	0.686131386861314	0.664233576642336	31.0	0.817711503347535	0.160070996073338	4.1479870662714	5.3314232293861	4.70262422486769	2.13672056715641	10.0481939008827	84	87	83	1.6846860918071125	1.7115457908021263	1.298348806101299	1.9993535519939	1.7613374419797945		1.1808360052251434	0.3559784185369923	0.4004451089874533	1.8619323812976192	0.67981061982859	0.4063984300223192	0.7894804341789031	107.90070914913926	low sGini - low pGini
snyder	SRR3341271	SRR3341270		melanoma	75.0	M		0	pre	LB	1	0.0	2227.0			1631.0	989.0	0.41	3.00740660058817	0.995457986373959	0.0045420136260408	0.607120933087784	0.625537139349294	24.0	0.949627807216755	0.200597834050963	4.55855882973745	5.41752644955573	4.96951839034312	3.21245396104028	15.9643490375202	881	991	961	2.755364699288048	2.787440128874257	2.3591725787168687	3.072728464460225	2.848908876132384		2.343749346166254	1.7942350129039857	1.827860500863032	4.563864844396213	2.112403105269263	1.8279960732444336	2.846724172979613	1555.627538807401	high sGini - high pGini
snyder	SRR3341273	SRR3341272		melanoma	65.0	F		0	pre	LB	1	0.0	2190.0			255.0	162.0	0.82	2.68965888303024	0.936619718309859	0.0633802816901408	0.635294117647059	0.686274509803922	54.0	0.856807511737089	0.107553797535335	4.78059922133011	5.35486576014509	5.05959159253757	2.40654018043396	12.1761104640275	143	178	163	1.9482717226709905	2.0022344707933253	1.568394722505554	2.277120688479927	2.0484471090301204		1.506697073434084	0.3444576671452832	0.3984802575758209	2.2042409392805182	0.673338411655957	0.400520933339055	-0.0027281406227199	255.7044122985388	high sGini - low pGini
snyder	SRR3341275	SRR3341274		melanoma	57.0	F		0	pre	LB	1	0.0	2227.0			4220.0	2770.0	0.82	3.93733058657704	0.0247800586510263	0.975219941348974	0.656709340919867	0.666192508297771	100.0	0.967231671554252	0.0639633890881145	4.37397776483225	5.27988954751595	4.80563413938316	3.62531245096167	17.4219252802723	2282	2610	2621	3.1861765444022514	3.210778263627573	2.7924593743325685	3.499681579787812	3.26486160896457		2.303530701369301	0.9504596778439722	0.9756927214413288	3.6691206369132594	1.2642894283947317	0.977272583491807	7.602623688870112	1564.5456244618426	high sGini - low pGini
snyder	SRR3341279	SRR3341278		melanoma	70.0	M		0	pre	LB	1	0.0	730.0			860.0	558.0	0.67	3.34654257980586	1.0	0.0	0.649592549476135	0.642607683352736	2.0	0.478351955307263	0.276203443870381	4.33283396071387	5.43620812922573	4.85326562221955	2.93449845124357	14.2419004518769	484	546	521	2.492979131165613	2.513319915128504	2.1035087395506924	2.80429859402891	2.568968726733896		2.094001039410731	2.370239398653531	2.3899976469775144	4.86584188151477	2.681260871597609	2.3900068034401256	1.3832976364282663	1013.6131525521452	low sGini - high pGini
snyder	SRR3341281	SRR3341280		melanoma	61.0	F		0	pre	NB	0	1.0	292.0			36.0	20.0	0.6	1.68664488462324	0.75	0.25	0.555555555555556	0.75	10.0	0.7	0.191315561650669	4.35141259738849	5.63268565170283	4.95077158652559	1.55630250076729	7.7048982008374	15	29	20	1.0204647445905604	1.1736202202038122	0.6556124789966986	1.404789132986999	1.1998856825069586		0.5877581255463958	0.2345305434892434	0.3743578354368272	1.244953818212461	0.6110774692200415	0.3748889217761373	0.3998154405775301	25.30398212051487	low sGini - high pGini
snyder	SRR3341283	SRR3341282		melanoma	39.0	F		0	pre	LB	1	0.0	1424.0			153.0	107.0	0.38	2.0961315484347	0.915966386554622	0.0840336134453781	0.699346405228758	0.65359477124183	5.0	0.761344537815126	0.265156848804932	4.58111018109348	5.03715752877068	4.80372497535225	2.1846914308176	10.4946567896565	97	86	100	1.7699637568127078	1.753968855627193	1.3665190312232094	2.063069933491237	1.827410867270656		1.3190864744751014	1.3274503147192196	1.3060888629175722	3.015528942021564	1.617930908287725	1.3275234561529965	-0.1777450868995657	179.5521943390274	low sGini - high pGini
vanallen	SRR2587585	SRR2680027	SRR2775133	melanoma	55.0	M		0	pre	SD	0	1.0	293.0	1.0	153.0	63.0	49.0	0.7	1.98193548387097	0.752941176470588	0.247058823529412	0.777777777777778	0.650793650793651	19.0	0.708359133126935	0.261811106553235	4.62258099400219	5.42981410673253	5.00996561772102	1.79934054945358	9.01463428733369	42	35	40	1.364292983894783	1.3068297338192951	0.9640395568850691	1.6375410612765842	1.392836770314977	-1.8868263960979712	0.9134226061573092	0.2778884930336761	0.2300662682897235	1.3761763988749935	0.5556652855294407	0.281304384917492	0.3827411121004188	51.39696988713691	low sGini - high pGini
vanallen	SRR2587785	SRR2669737	SRR2689711	melanoma	61.0	F		0	pre	PD	0	1.0	100.0	1.0	76.0	430.0	284.0	1.0	2.25809923581961	0.0	1.0	0.662004662004662	0.627039627039627	18.0	0.852484728413406	0.430402431315338	4.00910082635078	5.18746492809721	4.56038045889817	2.63346845557959	12.0096180839499	251	208	233	2.185394485374398	2.1805385411924494	1.757946893302785	2.4840032958374207	2.264051685625539	-1.4123707974811284	0.9119331727958412	0.7845757913606523	0.7818975576606656	2.6731020262757457	1.0842687347082358	0.793411402715828	0.3935139091655849	59.541807883406165	high sGini - high pGini
vanallen	SRR2588053	SRR2763956	SRR2757338	melanoma	59.0	M		0	pre	PR	1	0.0	1005.0	0.0	669.0	222.0	144.0	0.88	1.67164502164502	0.873529411764706	0.126470588235294	0.65158371040724	0.588235294117647	9.0	0.840522875816994	0.298314965152831	4.49038568188858	5.18919414981295	4.82716097834535	2.34635297445064	11.3262235196927	110	87	106	1.886631719289224	1.8404961921859584	1.4343541064882226	2.1652062913195285	1.9418942990270307	-1.4261481435392065	1.383997338350264	1.2405131815539123	1.185850460229186	3.0129040432471834	1.5150712687683814	1.2414677813677266	0.2836541969274955	199.2107497033863	low sGini - high pGini
vanallen	SRR2588166	SRR2740097	SRR2780123	melanoma	57.0	F		0	pre	PD	0	1.0	271.0	1.0	62.0	263.0	170.0	0.91	1.95374713646776	0.391304347826087	0.608695652173913	0.656370656370656	0.621621621621622	11.0	0.804347826086957	0.2094819469826	4.0906168711774	5.11037835251743	4.57215484284025	2.41995574848976	11.0644123949165	84	75	89	1.7482083172022589	1.7452300565417131	1.3526521991079474	2.04775173553271	1.8002643867509067	-1.508663401940294	1.1617697562956886	0.7339121691146483	0.7202919609811255	2.208951454154637	1.028185452613951	0.7352602919065724	-0.5749041926787788	122.03649884886975	low sGini - high pGini
vanallen	SRR2588422	SRR2730944	SRR3083781	melanoma	57.0	F		0	pre	PD	0	1.0	140.0	1.0	77.0	50.0	34.0	0.78	2.74878967186659	0.36986301369863	0.63013698630137	0.68	0.74	11.0	0.699875466998755	0.193092875445528	4.40092258236009	5.67518703039047	4.99760530265872	1.69897000433602	8.49078150272779	25	29	27	1.2058686680672956	1.2101579553892137	0.8411937115430299	1.5090486027366752	1.2471988334342687	-2.106775070528289	0.5291687652752981	0.1001018869472309	0.1229257607052106	0.802839471951889	0.4126937377189807	0.1285715716953773	-2.556122443391395	17.091697248895617	low sGini - high pGini
vanallen	SRR2588549	SRR2747654		melanoma	46.0	M		0	pre	PD	0	1.0	122.0	1.0	84.0	7948.0	5436.0	1.0	2.05477980665951	0.0003517411185367	0.999648258881463	0.715169056703065	0.613259668508287	100.0	0.974155235080314	0.252912677954806	4.61654299107966	5.35532562653531	4.97223199238842	3.90025785843778	19.3929869022886	27	34	31	1.2822784136419652	1.3459429358690236	0.8991081259330402	1.6163062238506476	1.3940665844350009		-0.2156922253869561	-1.4122196674852532	-1.4125740066919017	-0.4434375143459814	-1.111366805286597	-1.3620724036492011	6.830612552687368	3.1	high sGini - high pGini
vanallen	SRR2589158	SRR2682770	SRR2755094	melanoma	69.0	M		0	pre	PD	0	1.0	325.0	1.0	67.0	512.0	310.0	0.82	2.93408027847275	0.0	1.0	0.625	0.506048387096774	96.0	0.850714720194647	0.27120224981042	4.3823593686969	5.69107606665401	4.99403048835987	2.70926996097583	13.5301767863108	57	50	57	1.5963970552273117	1.53874191811643	1.1503655103390782	1.869555537735248	1.645574445326452	-2.0612777199616787	0.2152564642831775	-0.7533781766821781	-0.825931779810594	0.0027426408301532	-0.4871116329323551	-0.7281103923073096	-0.8429788570118149	6.883431436279565	high sGini - high pGini
vanallen	SRR2589276	SRR2663174		melanoma	71.0	F		0	pre	PD	0	1.0	38.0	1.0	38.0	139.0	91.0	1.0	4.43130472381364	0.0052910052910052	0.994708994708995	0.669117647058824	0.676470588235294	21.0	0.846560846560847	0.068647127802762	4.66302881096002	5.46349370128078	5.04741800701813	2.1430148002541	10.8166914921089	50	52	53	1.4490478144311532	1.458969720764706	1.0854994655276076	1.7550670971714315	1.5025576175100932		0.5983413579293374	-0.2308278885986902	-0.2082455985857032	1.105464681924679	0.0816400137748346	-0.2072705228635337	-1.2405725413733646	25.387284724274696	high sGini - low pGini
vanallen	SRR2589393	SRR2895608		melanoma	41.0	M		0	pre	PR	1	0.0	1047.0	0.0	690.0	186.0	125.0	1.0	1.9762059268873	0.0	1.0	0.679347826086957	0.586956521739131	30.0	0.85547703180212	0.326764271265821	4.68008478246561	5.26262230746179	4.96281357467878	2.26951294421792	11.2631696474739	102	96	108	1.820972449888418	1.8075583132440247	1.414771943008322	2.115347165796818	1.8777725276387287		0.5238802430416888	0.0225753648358441	0.0145305559174979	1.6170362033059034	0.319601583385676	0.0387614850046343	-0.4261771424810158	25.22184631836181	high sGini - high pGini
vanallen	SRR2589478	SRR2761780		melanoma	70.0	M		0	pre	PR	1	1.0	1048.0	0.0	969.0	746.0	520.0	1.0	1.97546276366767	0.0	1.0	0.697986577181208	0.593288590604027	26.0	0.896887651821863	0.289918571085941	4.65496825287827	5.26262230746179	4.94947873701096	2.87273882747267	14.2185597435618	414	388	418	2.4470442784473776	2.422070860281539	2.0220507103527	2.735767047422393	2.5002161610323443		1.123184285270525	0.9863700060807792	0.960754929311114	3.1229328866944503	1.2747812860086225	0.987737635573572	-0.3206383980988836	91.0790966594635	high sGini - high pGini
vanallen	SRR2589694	SRR2772456		melanoma	50.0	F		0	pre	PD	0	1.0	115.0	1.0	95.0	630.0	416.0	0.48	2.31400807948466	0.0717185385656292	0.928281461434371	0.685337726523888	0.658978583196046	100.0	0.854113667117727	0.0271467837422334	4.44264127130485	5.47215931563433	4.93060248030526	2.79934054945358	13.8024354563549	122	106	119	1.832336022840777	1.8219682138260296	1.446221387131856	2.1282130517930016	1.888517056438424		1.1657901252971914	-0.3364415608224204	-0.3470356301704166	1.1505136079873937	-0.0406762970035378	-0.3241716876120402	0.5463573670304749	71.83260465309942	high sGini - low pGini
vanallen	SRR2589808	SRR2676240		melanoma	83.0	M		0	pre	PD	0	1.0	106.0	1.0	69.0	604.0	408.0	1.0	2.39309900032248	0.877073170731707	0.122926829268293	0.675496688741722	0.642384105960265	72.0	0.916219512195122	0.122977492574679	4.37863730498015	5.40321712250368	4.8640238547423	2.78103693862113	13.5270300103727	379	352	386	2.3559213150758964	2.354741283381194	1.955244539240239	2.656361695678868	2.422944180399603		1.891434757997685	0.7053887862664474	0.702714831238434	3.0008422605935863	1.0050838623588134	0.7108538803571742	-0.0866175420894854	663.7836224635802	high sGini - low pGini
vanallen	SRR2661602	SRR2764748	SRR2778056	melanoma	45.0	M		0	pre	PR	1	0.0	1539.0	1.0	302.0	2550.0	1761.0	1.0	2.06299385425812	0.0	1.0	0.690588235294118	0.627058823529412	54.0	0.938819830625522	0.146635480491566	4.49964210625866	5.56243810677423	5.0028972324743	3.40654018043396	17.0425704410055	1865	1435	1731	3.015430786294221	2.9550174247299448	2.59936615842944	3.2873037447521627	3.0538537910505266	-0.2364976883877655	1.846885403223653	1.059387774220626	0.998146632746132	3.584922311401705	1.330875780129373	1.0600581919393983	3.265257619467467	530.5776107233418	high sGini - low pGini
vanallen	SRR2661932	SRR2757063		melanoma	68.0	M		0	pre	PR	1	1.0	301.0	1.0	52.0	313.0	202.0	0.88	1.94716618635927	0.82172131147541	0.17827868852459	0.647435897435898	0.612179487179487	7.0	0.799180327868853	0.276350348785299	4.55932446056767	5.30348777686766	4.91734903656374	2.49554433754645	12.2714625439361	130	139	143	1.9822316426912263	2.000451839105576	1.576038154248067	2.292467279801993	2.058788257130999		1.503267265146666	1.3333781060992294	1.352228638758199	3.2588858461999823	1.6439356358814847	1.3522286387581988	-0.3757082833550528	293.5238431983748	low sGini - high pGini
vanallen	SRR2663198	SRR2681066	SRR2751521	melanoma	74.0	M		0	pre	PD	0	1.0	34.0	1.0	34.0	87.0	56.0	0.77	1.96827794561934	0.0305343511450381	0.969465648854962	0.666666666666667	0.583333333333333	53.0	0.582169091170964	0.158729603631163	4.68008478246561	5.67706896150971	5.15452849985035	1.93951925261862	9.99730726363111	24	23	23	1.1657403949448393	1.155594419672236	0.7398453308924078	1.4617270310467978	1.2477468035299166	-2.213007395387484	0.3706507968433079	-0.7198323444958431	-0.677556573290334	-0.6896595329465209	-0.3971502569399775	-0.6214730435815168	-2.3545922458214603	3.5580129899011346	low sGini - low pGini
vanallen	SRR2663954	SRR2587502		melanoma	74.0	F		0	pre	PR	1	0.0	971.0	0.0	658.0	36.0	26.0	0.91	2.35446716899892	0.461538461538462	0.538461538461538	0.722222222222222	0.638888888888889	16.0	0.610576923076923	0.232678014458133	4.46984256757258	5.26262230746179	4.85006115497008	1.55630250076729	7.54816230435422	20	19	21	1.1023487233842613	1.0505260468579491	0.6932187655892156	1.3782398975098826	1.1339719652533062		0.5450370575778614	0.0536350781803147	-0.0036541283529847	0.7418179135078677	0.326964437297874	0.0625065238995334	-0.1203431195790601	23.86523384796964	low sGini - high pGini
vanallen	SRR2668212	SRR2771101		melanoma	74.0	M		0	pre	PD	0	1.0	139.0	1.0	70.0	190.0	113.0	0.73	1.80019599303136	0.932475884244373	0.067524115755627	0.594736842105263	0.621052631578947	15.0	0.881457663451233	0.266942563849651	4.25366483923692	5.44270166180344	4.81159315500279	2.27875360095283	10.9644352282826	89	100	89	1.7818148858389955	1.826775582545072	1.3560968405963172	2.105906794398804	1.8988707429838945		1.312650859534237	0.9074666132226714	0.9466615037331544	2.674551531734576	1.2285360694186085	0.9511145305434872	-0.3532425980553278	144.7453354546897	high sGini - high pGini
vanallen	SRR2670626	SRR2724330		melanoma	76.0	M		0	pre	PD	0	1.0	542.0	1.0	134.0	309.0	213.0	0.24	3.65007557762902	0.121428571428571	0.878571428571429	0.700657894736842	0.677631578947369	100.0	0.747476190476191	0.0437934475892514	4.74821230197278	5.27337430941877	5.00390854921325	2.48995847942483	12.4595245223799	165	157	172	1.9852317490272755	1.9858834326125063	1.6071617178442672	2.286587708719899	2.039844682464608		1.369665625414407	-0.1009027439259296	-0.0917158884653597	1.2156113111149964	0.2047449708026849	-0.0752822080997036	0.3870220023071986	104.72407788094212	low sGini - low pGini
vanallen	SRR2670951	SRR2709391		melanoma	63.0	M		0	pre	PD	0	1.0	137.0	1.0	98.0	758.0	521.0	1.0	4.45569756202341	0.0	1.0	0.689153439153439	0.626984126984127	76.0	0.913378092483054	0.0716779047104423	4.286412246648991	5.29364177596627	4.76347886925874	2.87966920563205	13.7172434114834	447	443	466	2.453580238729279	2.444263797113045	2.0432151405440573	2.749976995027401	2.5189346941990625		1.1805133012264466	0.3032521447626728	0.2884392251399307	2.448608371345669	0.596938832451654	0.3136624315087851	0.5199676778205307	117.43645180135182	high sGini - low pGini
vanallen	SRR2674312	SRR2660402		melanoma	81.0	M		0	pre	PR	1	0.0	676.0	1.0	187.0	2731.0	1872.0	1.0	2.46992983628466	0.0	1.0	0.686720469552458	0.662876008804109	100.0	0.947991852384376	0.231536368991816	4.57889777362621	5.10099420185558	4.83290088809576	3.43632170013973	16.607402196388	1579	1532	1656	2.9991001870871767	3.0016738787634027	2.597562950698648	3.301418935094944	3.0662200689928034		1.8641555688410136	1.1573956410283293	1.1596404585370648	4.039938751488233	1.4595494958450383	1.1612838200456634	4.413284676483879	626.5507730062591	high sGini - high pGini
vanallen	SRR2675035	SRR2766685	SRR2774280	melanoma	33.0	M		0	pre	PD	0	1.0	161.0	1.0	77.0	156.0	114.0	1.0	2.10941239032172	0.0	1.0	0.735483870967742	0.625806451612903	10.0	0.772199170124481	0.227997468088462	4.4467683418602	5.16000104434832	4.7901283164414	2.19312459835446	10.5053482400619	100	84	103	1.760823474308842	1.7110773530512162	1.3546649428632362	2.037692289471553	1.7951053950864604	-1.5803465291252914	0.730998098027152	0.8429840790795946	0.7844319527668119	2.277740652988854	1.1157240240354411	0.8450856392713352	0.223300215860593	3.817951004916432	low sGini - high pGini
vanallen	SRR2675269	SRR2779751		melanoma	45.0	M		0	pre	PD	0	1.0	145.0	1.0	74.0	91.0	57.0	0.84	3.72797645006542	0.221311475409836	0.778688524590164	0.626373626373626	0.538461538461538	36.0	0.67304189435337	0.170047743256007	4.12855010408291	5.18252657567112	4.62561570316854	1.95904139232109	9.06177262747762	42	35	35	1.4464393107373337	1.3783575582297616	0.9656954067851936	1.7147611625478574	1.508585218954279		0.7600850377242399	0.0400771077636418	-0.0595734633892782	1.0301108956704703	0.2941337215756291	0.054799612055371	0.3429794484205691	47.53013848008988	low sGini - low pGini
vanallen	SRR2677161	SRR2776116	SRR2777065	melanoma	68.0	M		0	pre	PD	0	1.0	89.0	1.0	61.0	861.0	600.0	0.92	3.63284292514063	0.972535211267606	0.0274647887323943	0.696864111498258	0.544715447154472	5.0	0.787605633802817	0.364700775773763	4.49266465438313	5.06348589285657	4.76954338472818	2.93500315145366	13.9986248651721	573	347	461	2.52016455863814	2.3941584324376346	2.020249603146592	2.7627454758348984	2.55537107399925	-0.5343563070999524	1.9974099855654504	2.185364845014446	2.0609104483510787	4.557657637288155	2.428610534107466	2.1854040655910336	0.9610963312254563	1060.722480124181	low sGini - high pGini
vanallen	SRR2677297	SRR2668081	SRR2779097	melanoma	65.0	M		0	pre	PD	0	1.0	211.0	1.0	211.0	69.0	47.0	0.72	3.56452838380549	0.34020618556701	0.65979381443299	0.691176470588235	0.529411764705882	5.0	0.622680412371134	0.276065025799823	4.58637179221601	5.3355675229096	4.94680668538163	1.83884909073726	9.09643097546699	31	28	34	1.3078618427996698	1.2418479125553177	0.8759252446315197	1.577137954581164	1.3439818978327374	-2.330893367600928	0.5463781383164087	0.5783720585321972	0.5263396910560949	1.4493513350226757	0.8541646477836558	0.5783720585321968	-0.678900803319493	28.92175986795686	low sGini - high pGini
vanallen	SRR2677533	SRR2779541		melanoma	73.0	M		0	pre	PR	1	0.0	914.0	1.0	182.0	654.0	458.0	0.44	3.68654781199352	0.99906191369606	0.0009380863039399	0.702453987730061	0.647239263803681	6.0	0.827392120075047	0.365442820727577	4.67891622248624	5.71542480309937	5.1712661727687	2.81557774832427	14.5601019667095	450	357	420	2.3945839630272467	2.3739441114678184	1.986008917210628	2.685416635029784	2.4509119267166994		1.975461438605966	2.0841013019702346	2.064822439050864	4.444916870330468	2.375598833928461	2.084110160208204	0.6096622571472676	0.6345944421372312	low sGini - high pGini
vanallen	SRR2678485	SRR2770971		melanoma	76.0	M		0	pre	PD	0	1.0	602.0	1.0	77.0	1562.0	983.0	0.7	2.44142101284958	0.654138344662135	0.345861655337865	0.632154340836013	0.640514469453376	11.0	0.846061575369852	0.146784111794749	4.41809264871558	5.21346162820494	4.79932875451693	3.19368102954128	15.3275251978327	920	836	914	2.740020820067469	2.734912823777528	2.333580842938354	3.0385043273168577	2.8075481443352883		2.1664185539678287	1.8222694233547665	1.817554539841156	4.349920316450569	2.1209483755752707	1.8226009384163648	3.5090955039413	82.25840895856291	low sGini - low pGini
vanallen	SRR2679013	SRR2770912	SRR2777217	melanoma	36.0	F		0	pre	PD	0	1.0	160.0	1.0	36.0	255.0	165.0	0.74	3.59064012910167	0.883950617283951	0.116049382716049	0.649606299212598	0.574803149606299	5.0	0.759506172839506	0.32400899709432	4.58768672130956	5.11493343497237	4.84414204994084	2.40654018043396	11.6576224829123	122	118	132	1.921542096447297	1.908388241713158	1.5071329063434584	2.21604496312079	1.982515659102043	-1.379043822722513	1.449617433580112	1.5131694080624647	1.4965837958271777	3.366492513752444	1.805985767915408	1.5132624533926724	-0.5633452814000396	234.47664316842508	low sGini - high pGini
vanallen	SRR2679057	SRR2778467	SRR2779596	melanoma	50.0	F		0	pre	SD	0	1.0	853.0	1.0	544.0	564.0	358.0	1.0	2.03620689655172	0.259842519685039	0.740157480314961	0.638146167557932	0.620320855614973	23.0	0.877292512349	0.25588091043218	4.15832874714961	5.34657112288486	4.71516705949769	2.75127910398334	12.9727406025866	297	315	316	2.257081528274321	2.255645002658769	1.8523169418922072	2.5573938550837627	2.326488667730469	-0.9715624548943708	1.7244791324799242	1.1535296859587454	1.1505933977164189	3.0820133409462884	1.4530940190470862	1.1548517324275922	-0.419421901292027	407.9532673338429	high sGini - high pGini
vanallen	SRR2679085	SRR2779333		melanoma	48.0	M		0	pre	PD	0	1.0	108.0	1.0	97.0	571.0	401.0	0.46	3.62796904190019	0.356353591160221	0.643646408839779	0.721223021582734	0.642086330935252	23.0	0.890823925054048	0.0709778105911553	4.73356339270512	5.24470409708808	4.98258359885177	2.75663610824585	13.7351698609483	213	209	216	2.1024302148238423	2.09479996306647	1.7142883549212375	2.3996618416701594	2.154481270891538		1.5337190036025592	0.7938525465979516	0.786575469258261	2.618020662342152	1.0912592453339574	0.7955245057410412	-1.1430969204054815	247.9185188255875	high sGini - low pGini
vanallen	SRR2680970	SRR2770768		melanoma	73.0	M		0	pre	PD	0	1.0	193.0	1.0	80.0	482.0	336.0	0.8	2.06798221836713	0.939729397293973	0.060270602706027	0.698544698544699	0.62993762993763	17.0	0.916720931915202	0.199551825622739	4.48761372395055	4.96375893992584	4.71968566126955	2.68304703823885	12.6631386348876	299	252	285	2.2472453106247228	2.2350264260721544	1.830576267337641	2.542208834917494	2.3098618587532527		1.8003848489164376	1.291088334892974	1.2793859927694788	3.486740922493286	1.586306574187921	1.291088334892975	0.0729556789987866	3.284197529509992	high sGini - high pGini
vanallen	SRR2681131	SRR2756594	SRR2771617	melanoma	61.0	M		0	pre	PD	0	0.0	1379.0	1.0	139.0	66.0	45.0	0.52	1.91426395386791	0.264367816091954	0.735632183908046	0.692307692307692	0.630769230769231	3.0	0.452107279693487	0.329833506091263	4.34078672947768	5.44358988747729	4.86101457972308	1.81954393554187	8.84482959911573	29	30	30	1.2247838265873052	1.2323890818418322	0.8375102202452533	1.5296330973294328	1.298290278235296	-2.068973672037073	0.5674584554027668	0.7332719811148638	0.7246673380932361	1.644686060343448	1.030020965310417	0.7395670824306582	0.3322730589210809	3.396323729190582	low sGini - high pGini
vanallen	SRR2682345	SRR2663978		melanoma	54.0	F		0	pre	PD	0	1.0	104.0	1.0	75.0	399.0	254.0	0.72	3.41154422788606	0.912650602409639	0.0873493975903614	0.638190954773869	0.655778894472362	6.0	0.801706827309237	0.280531919339669	4.30192766432868	5.22776110210794	4.7423043035701	2.60097289568675	12.3346049566845	241	232	248	2.179667420786426	2.166679211829869	1.7791318736047914	2.474251864075794	2.236151221860608		1.7108233561888218	1.6795888300920905	1.6628292015451438	3.7834087439403614	1.972319851711192	1.6799845384337284	0.0230414387850426	410.8188283447537	low sGini - high pGini
vanallen	SRR2684746	SRR2680371		melanoma	58.0	M		0	pre	PD	0	1.0	99.0	1.0	46.0	1513.0	1033.0	0.88	2.09493132369029	0.853090601185436	0.146909398814564	0.688666666666667	0.642666666666667	57.0	0.953800674421023	0.154522600902651	4.07266450838608	5.48124958098591	4.72475297027129	3.17983892802319	15.0239534201618	854	867	895	2.6987017151542974	2.708058814792545	2.3073826084020905	3.004435460594989	2.768990370376781		2.265511230810481	1.1523617067460266	1.164661138437297	3.8088057348653375	1.459584957539196	1.1654644510056236	2.737892712700938	1550.7407803263454	high sGini - low pGini
vanallen	SRR2689326	SRR2740729		melanoma	72.0	M		0	pre	PD	0	1.0	147.0	1.0	70.0	1578.0	1059.0	1.0	2.09692722371968	0.348993288590604	0.651006711409396	0.690352020860495	0.633224755700326	100.0	0.931395973154362	0.161128890446974	4.38856278761572	5.45514220278873	4.89287584885522	3.1981069988734	15.6479404968425	435	440	458	2.4322980158627425	2.4308321723039	2.040228282944699	2.7325957081918166	2.490238724975068		1.923887419967225	0.5525631160977663	0.5551208686209349	2.53684072855171	0.854873870987768	0.5580952808577955	0.0460807195668903	516.1662600507203	high sGini - low pGini
vanallen	SRR2692147	SRR2744628		melanoma	55.0	F		0	pre	PD	0	1.0	211.0	1.0	78.0	237.0	158.0	0.96	2.3704340352385	0.0524475524475524	0.947552447552448	0.696035242290749	0.577092511013216	82.0	0.701006310762408	0.306672828580424	4.47089919902917	5.30348777686766	4.86943110164408	2.3747483460101	11.5636734546394	29	26	34	1.319865875462443	1.2932958080473251	0.9162142147228912	1.6078139998001666	1.367362728760133		0.5294263937494164	-0.6228162211609544	-0.6620105953271211	-0.7401996812226991	-0.340941408945328	-0.6018686641925428	-1.0101681177335706	3.9559065521695262	low sGini - high pGini
vanallen	SRR2693653	SRR2674183		melanoma	44.0	F		0	pre	SD	0	0.0	653.0	1.0	598.0	314.0	189.0	0.83	3.38673491614027	0.968109339407745	0.0318906605922551	0.601910828025478	0.643312101910828	11.0	0.865603644646925	0.261767242709238	4.27271277327301	5.44337114090969	4.82265086891333	2.49692964807322	12.0418199368957	175	182	183	2.037712107200929	2.0596201008166006	1.6403296438409802	2.349834228673665	2.1233590682303656		1.600941484096306	1.3167374002806034	1.3330181541867716	3.283592330443002	1.625984059679825	1.3355350287797965	-0.1300594552998166	302.14298089323154	high sGini - high pGini
vanallen	SRR2702801	SRR2767209		melanoma	81.0	M		0	pre	SD	0	1.0	676.0	1.0	558.0	1334.0	888.0	1.0	2.18695511785599	0.0	1.0	0.666166541635409	0.540885221305326	100.0	0.943524406627855	0.207436094467393	4.70423711284786	5.47429661967959	5.07468120427622	3.12515582958053	15.8591695488066	747	493	623	2.675056501182477	2.615762689850063	2.190488527754628	2.947450722164007	2.742722500196353		1.4388964448930035	0.3530772275543904	0.2839606252381679	2.78849136131579	0.6209224347423535	0.3558819340072997	1.9820242756267368	207.1372961549749	high sGini - high pGini
vanallen	SRR2703695	SRR2718333	SRR2778609	melanoma	22.0	M		0	pre	PD	0	0.0	1027.0	1.0	107.0	63.0	40.0	0.43	2.07043010752688	0.181818181818182	0.818181818181818	0.645161290322581	0.596774193548387	36.0	0.563762626262626	0.158914381018583	4.27247782440263	5.43654998051908	4.81949574468371	1.79934054945358	8.67191412132838	14	22	15	1.039106193488055	1.102977297706197	0.6169561280382959	1.3732448642481947	1.167519264912863	-2.479787871532272	0.4100742917357592	-0.5134716100849396	-0.4556782328768969	-0.2116554029228983	-0.1825842836221306	-0.3957200288129413	-3.15331336249872	11.812972096370594	low sGini - low pGini
vanallen	SRR2707236	SRR2773005	SRR2661579	melanoma	54.0	F		0	pre	PD	0	1.0	628.0	1.0	76.0	101.0	73.0	0.8	3.58370887787292	0.489051094890511	0.510948905109489	0.73	0.69	30.0	0.745255474452555	0.119080985188348	4.29265031320566	5.42856341760593	4.82731027124245	2.00432137378264	9.67548115453174	61	65	66	1.578608087020619	1.577384020507577	1.1968606028366149	1.879026480684518	1.6380702452096687	-1.750829944185411	1.0640566333137935	0.2299719719113411	0.2342210738093208	1.5038041188150584	0.5331317151120185	0.2439005877186749	0.8642911970825319	75.03751621730082	low sGini - low pGini
vanallen	SRR2709858	SRR2663870		melanoma	29.0	M		0	pre	PD	0	1.0	113.0	1.0	81.0	98.0	61.0	0.73	3.03248709122203	0.676258992805755	0.323741007194245	0.635416666666667	0.677083333333333	8.0	0.761690647482014	0.253300450088582	4.18899028864193	5.66086188749425	4.8696299112003	1.99122607569249	9.69653405815416	25	36	30	1.3327882244839218	1.349110867921716	0.8820685705766386	1.6420562216946797	1.4446507166464386		0.7774518578275842	0.6917409238058067	0.7156222141486505	1.948055217378358	1.00487569411229	0.7160561080860344	-2.5013389720541	27.47675066073627	low sGini - high pGini
vanallen	SRR2712344	SRR2587942		melanoma	71.0	M		0	pre	PD	0	1.0	153.0	1.0	90.0	907.0	602.0	0.81	3.25865426222415	0.897293546148508	0.102706453851492	0.666666666666667	0.601328903654485	23.0	0.933047702380593	0.126981858177914	3.947025607220231	5.3588156699578	4.59906323871465	2.9576072870601	13.6022229484726	545	480	541	2.4832151074978364	2.487028568369872	2.0909426786615994	2.7861560192476964	2.553102308940101		2.044688269723697	1.400785532198049	1.4070362788665152	3.849748047003587	1.7049521468769877	1.407991628790019	1.07465422667154	726.732280918057	high sGini - low pGini
vanallen	SRR2717684	SRR2768667	SRR2780299	melanoma	68.0	F		0	pre	PD	0	1.0	811.0	1.0	84.0	1803.0	1352.0	0.69	3.67432082794308	0.961658031088083	0.0383419689119171	0.751946607341491	0.597330367074527	100.0	0.954200345423143	0.105150193526669	4.60317705891408	5.10026101764615	4.84534875018327	3.2559957267224	15.7764348250765	1249	818	1091	2.852035735185045	2.7718437334244945	2.4058248724451445	3.114818027141801	2.885833271709468	-0.5932049520001983	2.357328870810468	1.123497481094032	1.0441241411093356	3.823781705909105	1.3866516109754523	1.1245637243391802	4.137807197201794	2037.45828204746	high sGini - low pGini
vanallen	SRR2723814	SRR2775312	SRR2780275	melanoma	71.0	M		0	pre	PR	1	0.0	987.0	0.0	646.0	370.0	246.0	0.69	3.44099645656609	0.604569420035149	0.395430579964851	0.666666666666667	0.696476964769648	11.0	0.824093305639879	0.143672265899563	4.18025624366224	5.70218749572937	4.88227456023885	2.568201724067	12.5386659429738	219	251	252	2.133089198893661	2.151224382971765	1.755954261891321	2.4432814404038954	2.201205733076265	-1.175652973721315	1.552723120845708	1.163830362301713	1.1758742059072096	3.0590333142554966	1.4709240283765084	1.1758864290309776	-0.0506131089603543	289.9007307824153	low sGini - low pGini
vanallen	SRR2726249	SRR2674207		melanoma	73.0	M		0	pre	PD	0	1.0	208.0	1.0	81.0	815.0	585.0	0.92	1.94737417943107	0.947129909365559	0.052870090634441	0.721331689272503	0.677339901477833	100.0	0.910770392749245	0.0757179957770237	4.45054205346981	5.30377399286091	4.85846366635863	2.91115760873998	14.1437534691067	577	541	588	2.5152299446309185	2.4981396905834465	2.1350707083180245	2.807798874303406	2.5615782595500445		2.099301152458576	0.6426250457702244	0.6223381022162645	2.943725105994984	0.933630015401654	0.6447257887543589	0.7619250308721444	829.4401771451621	high sGini - low pGini
vanallen	SRR2727854	SRR2724351	SRR2770872	melanoma	61.0	M		0	pre	PD	0	0.0	808.0	1.0	108.0	402.0	277.0	0.88	1.90830168204015	0.682971014492754	0.317028985507246	0.697732997481108	0.64735516372796	10.0	0.820289855072464	0.19200534440599	4.56753014439364	5.0681809687613	4.81134797661315	2.60422605308447	12.5298377511512	207	178	206	2.0807443584193903	2.058578009271521	1.6817755772802634	2.3708325852062573	2.1329473877368765	-0.971113341983823	1.5956021312221746	1.2528512177181477	1.2344019035346063	3.218605050108919	1.5447545173562176	1.253496128632219	-0.4259659554109044	304.2762741669165	low sGini - high pGini
vanallen	SRR2731893	SRR2765463		melanoma	29.0	F		0	pre	PD	0	1.0	81.0	1.0	73.0	596.0	380.0	0.83	2.17481894150418	0.255936675461741	0.744063324538259	0.658578856152513	0.5736568457539	91.0	0.864536518890081	0.121588704371175	4.67094061230301	5.31285704590079	4.98157000784474	2.77524625974024	13.8250835319052	177	145	170	2.0311950002913925	1.9979543225449807	1.5997053094237743	2.315922607544576	2.089963592638065		1.342233127434315	0.0296032056545451	0.017168465039089	1.524443240986889	0.3244603335025643	0.0445843269482266	-1.7370711280920137	143.50421281150793	high sGini - low pGini
vanallen	SRR2732125	SRR2712107		melanoma	43.0	F		0	pre	PD	0	1.0	250.0	1.0	137.0	53.0	33.0	0.74	1.83806117414899	0.123076923076923	0.876923076923077	0.622641509433962	0.584905660377359	4.0	0.611538461538462	0.480414608500229	4.18659160152349	5.11259283981475	4.62648227546346	1.72427586960079	7.97733174871739	18	20	20	1.0819463436183117	1.0553238073179534	0.6800936000159226	1.3698690365643418	1.1226346402243228		-0.1870877942247013	0.0125723566724419	0.0230502357590333	0.6783247218804723	0.3188728900499084	0.0370143983575158	-3.525932311012481	0.0	low sGini - high pGini
vanallen	SRR2740217	SRR2673444		melanoma	54.0	M		0	pre	PD	0	0.0	749.0	1.0	76.0	297.0	181.0	0.66	3.31680758390981	0.278481012658228	0.721518987341772	0.624137931034483	0.606896551724138	81.0	0.779496796374433	0.0708738900456325	4.48444617170476	5.46776126419352	4.95175535229763	2.47275644931721	12.244484982835	90	93	93	1.7775177173966477	1.7941750744401388	1.367544588723005	2.0869562482663886	1.8594182539067152		1.2276534018471006	0.0386673498336449	0.0621506619792127	1.5700788869411122	0.3515977068967166	0.0806478258807456	-0.1048762900449066	127.6376776878284	low sGini - low pGini
vanallen	SRR2741440	SRR2743785		melanoma	70.0	M		0	pre	PD	0	1.0	360.0	1.0	111.0	502.0	352.0	0.48	4.82853119584055	0.967377666248432	0.0326223337515683	0.702594810379242	0.640718562874252	24.0	0.928115851108323	0.240691301434884	4.72237338512542	5.22776110210794	4.96864567989996	2.70070371714502	13.4188398568824	339	316	347	2.2983355655081024	2.2813132304144017	1.9099146539629184	2.5909377878882367	2.349629447622521		1.887169473340056	1.525331101579883	1.5049611357828885	3.769792824854299	1.8162955314386693	1.5259516860530271	-0.1640968264211526	580.4546886076764	high sGini - high pGini
vanallen	SRR2747280	SRR2731589		melanoma	66.0	M		0	pre	PD	0	1.0	466.0	1.0	85.0	314.0	208.0	0.62	1.76056945642796	0.0432569974554707	0.956743002544529	0.679738562091503	0.620915032679739	91.0	0.758269720101781	0.109976883722269	4.21042940002651	5.08476305323669	4.62698993423546	2.49692964807322	11.5532683481289	86	89	89	1.7264752415328073	1.7463870703590223	1.3380714628019603	2.0375752580002	1.8033293082381057		0.8427967449108202	-0.4752372145927135	-0.4457420750519655	0.5898658940046122	-0.159209301712766	-0.4059826145420831	1.3601860846279274	27.441338301225336	low sGini - low pGini
vanallen	SRR2747991	SRR2767000		melanoma	78.0	M		0	pre	PD	0	1.0	146.0	1.0	67.0	571.0	366.0	0.81	3.50485751295337	0.64650059311981	0.35349940688019	0.653571428571429	0.621428571428571	4.0	0.57502965599051	0.349237113324274	4.35183700880747	5.40702570131816	4.85082411086709	2.75663610824585	13.3719568987658	210	225	224	2.1061631716955183	2.12669904607437	1.710909948735419	2.417582474630389	2.185985417717845		1.6511534052026575	1.7605728071310287	1.7778502135941177	3.8290916938504593	2.0703274180930364	1.777850213594118	-1.122403777458368	384.30494345290174	low sGini - high pGini
vanallen	SRR2753222	SRR2763711		melanoma	45.0	F		0	pre	SD	0	1.0	237.0	0.0	237.0	44.0	25.0	0.67	4.28009907387465	0.553571428571429	0.446428571428571	0.581395348837209	0.697674418604651	2.0	0.0714285714285714	0.455330604650934	4.25029129074471	5.39577741567334	4.78890653037136	1.64345267648619	7.87034125478099	19	21	21	1.0719050215158934	1.1308077972070056	0.7173582443296347	1.403384253579423	1.1637954275525315		0.5741015450831493	0.8652753221265921	0.9308942868455208	1.799781963917434	1.2003529459080664	0.9308942868455208	-4.777085285433989	19.8673016861286	low sGini - high pGini
vanallen	SRR2753967	SRR2741956		melanoma	35.0	F		0	pre	PD	0	1.0	84.0	1.0	48.0	833.0	577.0	0.83	2.94951982270377	0.364423076923077	0.635576923076923	0.705378973105134	0.574572127139364	40.0	0.913605769230769	0.0452464957605733	4.15798020868067	5.329593223633	4.70747736523338	2.92064500140679	13.7488702360045	263	226	244	2.172896503525062	2.159222208470565	1.7640763408397868	2.4671431684352	2.233212182820661		1.604533970841283	0.6558231806803506	0.6463591859931165	2.5830476354985463	0.9521469580017746	0.6591345246686472	0.8256682011127274	299.2432936521557	high sGini - low pGini
vanallen	SRR2757072	SRR2777128	SRR2753064	melanoma	69.0	M		0	pre	PR	1	1.0	801.0	1.0	405.0	282.0	186.0	0.71	2.01833797585887	0.856521739130435	0.143478260869565	0.659574468085106	0.641843971631206	47.0	0.87104532839963	0.102497022388215	4.54896543463635	5.28383550917775	4.90265082313168	2.45024910831936	12.0127158077796	165	165	173	2.013261811735421	2.004451077841852	1.607621187171	2.309908783500865	2.0728586747291016	-1.1123844115789914	1.552290996367539	0.4752291585194375	0.4643792926392252	2.341164556876573	0.7708681027837387	0.4830190343824986	0.0500176853071928	291.9605225320382	high sGini - low pGini
vanallen	SRR2757601	SRR2698019	SRR2665516	melanoma	67.0	M		0	pre	CR	1	0.0	1487.0	0.0	1487.0	266.0	172.0	0.54	1.68313069908815	0.13782991202346	0.86217008797654	0.666666666666667	0.631782945736434	72.0	0.77390843923102	0.137671253513768	4.26652121385856	5.55937678343121	4.87023602942835	2.42488163663107	11.8097459138198	83	81	83	1.7024556906122124	1.6823760221462225	1.2932011902911174	1.9935618900068	1.7608149505151784	-1.9454993137246792	0.9078146216412056	-0.3229586938471192	-0.3418047962831061	0.6114377476893585	-0.0312495296725571	-0.2933357790947515	-0.5183608727454915	4.135519808031571	low sGini - low pGini
vanallen	SRR2760983	SRR2587681		melanoma	75.0	M		0	pre	PD	0	1.0	288.0	1.0	77.0	76.0	54.0	1.0	4.21668822768435	0.111111111111111	0.888888888888889	0.710526315789474	0.578947368421053	29.0	0.697318007662835	0.0836472294417832	4.42902696097932	4.99671360867602	4.70431496491448	1.88081359228079	8.84793952838109	47	32	40	1.4173404806235896	1.37240546029464	0.9870705185729776	1.6964838669059583	1.4739438780066758		0.594917363948992	-0.2414053031905801	-0.2874730151117081	0.4038586075152718	0.0372013784242776	-0.2162520073117926	0.057662353069993	5.803133418073656	low sGini - low pGini
vanallen	SRR2762331	SRR2762344		melanoma	69.0	M		0	pre	PD	0	1.0	83.0	1.0	19.0	452.0	321.0	0.57	3.40980944131659	0.641104294478528	0.358895705521472	0.724604966139955	0.602708803611738	7.0	0.765118317265557	0.214835780033502	4.37944212362547	5.11521002154672	4.73305041591074	2.65513843481138	12.5669040731846	206	192	204	2.068515679692962	2.029752848352804	1.658634954145372	2.350596586907144	2.1164970608793907		1.6040459948106442	1.4511696543026655	1.4117066926256017	3.417325716469229	1.7329162492711327	1.4523223564223748	-1.250472382896164	337.273898270925	low sGini - high pGini
vanallen	SRR2765066	SRR2677014	SRR2674135	melanoma	48.0	M		0	pre	SD	0	1.0	724.0	1.0	182.0	202.0	137.0	0.77	3.37092274678112	0.302013422818792	0.697986577181208	0.678217821782178	0.613861386138614	100.0	0.654161073825503	0.176722574006613	4.60734661551038	5.1877993808426	4.88896614012329	2.30535136944662	11.2707847863114	135	121	143	1.907826998980312	1.8854371365364824	1.5218305192952326	2.1978063348942696	1.951211418625567	-1.4151475046943935	1.3272011536115056	0.0560946283811259	0.0309212343396449	1.493319724342368	0.3447202949512118	0.0647254279999078	0.0294818429845081	130.60899059083349	low sGini - low pGini
vanallen	SRR2765304	SRR2771490	SRR2712420	melanoma	60.0	F		0	pre	SD	0	0.0	989.0	0.0	665.0	2463.0	1827.0	0.61	3.45118422462759	0.994198694706309	0.005801305293691	0.742079610073111	0.659220146222583	31.0	0.960474708960054	0.219763283979803	4.488105530522	5.30127635239397	4.87777487344433	3.3914644118391	16.5427998922494	1698	1516	1724	2.9984522254592694	2.9704922720116445	2.601853723776421	3.285727213877714	3.042220244575121	-0.1759800365814431	2.584962060800032	1.98930641325055	1.961317905615984	4.944667642573447	2.2765675842321484	1.9894569297919693	3.822415869906534	3124.169897676677	high sGini - high pGini
vanallen	SRR2767414	SRR2689026		melanoma	50.0	M		0	pre	PD	0	1.0	408.0	1.0	84.0	108.0	81.0	0.67	1.93726297540362	0.162962962962963	0.837037037037037	0.757009345794393	0.682242990654206	14.0	0.803703703703704	0.150734100703301	4.69016027965435	5.31499489768058	4.99281262973757	2.03342375548695	10.1525038080036	32	30	31	1.2848307352199646	1.268580264151815	0.8681190829883241	1.5778114986197105	1.364113951316338		0.4674927322986915	0.0229473592915615	0.0045700189289057	0.704492505944995	0.3148858830632714	0.0489172784109495	-1.2670350104574395	17.210671446356187	low sGini - low pGini
vanallen	SRR2767760	SRR2771877		melanoma	59.0	F		0	pre	PD	0	1.0	652.0	1.0	99.0	2351.0	1645.0	0.8	3.1835681256049	0.0066454013822434	0.993354598617756	0.699702254359847	0.657592513823905	100.0	0.96144072301967	0.0915472593593643	4.17066972396496	5.25188536657063	4.6801580413583	3.37125262912494	15.7779951016494	1505	1464	1562	2.9561746690348256	2.9502185566772026	2.557972985765526	3.254236819044732	3.018063923205271		1.8141550389543029	0.4103758761064244	0.4051361005611851	3.2315815821313767	0.7087938862053853	0.4159474660037077	5.318362728285953	430.7902049284252	high sGini - low pGini
vanallen	SRR2768297	SRR2710529		melanoma	18.0	M		0	pre	PD	0	0.0	539.0	1.0	68.0	112.0	72.0	0.55	3.89187425214837	0.766081871345029	0.233918128654971	0.642857142857143	0.660714285714286	11.0	0.79638490164806	0.220936968598976	4.22032869998601	5.51025273976501	4.82235189319556	2.04921802267018	9.88205041119402	62	60	63	1.5499288176728516	1.5591552382600058	1.1613339033547343	1.8555965246428527	1.6185066733270246		1.0650184919442676	0.7048939702699065	0.710053588235008	2.086652788018841	1.0085114372003534	0.7155357029652777	0.253416925075329	97.47149711981382	low sGini - high pGini
vanallen	SRR2768790	SRR2729983	SRR2669446	melanoma	32.0	M		0	pre	PD	0	1.0	50.0	1.0	31.0	237.0	146.0	0.93	3.02171809482851	0.823691460055096	0.176308539944904	0.621276595744681	0.557446808510638	38.0	0.864361316514427	0.132037214530749	4.00638599811507	4.8476051970735	4.40696920637586	2.3747483460101	10.4654428337585	131	133	126	1.899947820427358	1.8904477017837151	1.470810569789391	2.1962537329385188	1.9806457540919684	-1.0125298116185375	1.4024035734021212	0.4490115746757448	0.4463532101715524	2.193667861659256	0.7487144221023075	0.4566070160937793	-0.5865535296784883	226.22452810302283	high sGini - low pGini
vanallen	SRR2769286	SRR2779613		melanoma	38.0	M		0	pre	PD	0	1.0	532.0	1.0	15.0	87.0	60.0	0.76	2.0268290054951	0.874074074074074	0.125925925925926	0.697674418604651	0.604651162790698	9.0	0.809876543209877	0.206343603189548	4.65027844759089	5.41373059060394	5.01750482675891	1.93951925261862	9.73154721160576	59	53	53	1.5201624336034338	1.5002831605399662	1.111709666663371	1.811366526336548	1.583733868542928		1.0584924688433688	0.7594765873017599	0.7377752556870626	2.1766419022564127	1.0497914527296055	0.7634937839271998	-1.4723306899508184	0.7111150225268636	low sGini - high pGini
vanallen	SRR2770067	SRR2771689		melanoma	44.0	M		0	pre	PD	0	1.0	205.0	1.0	85.0	201.0	143.0	0.68	1.92095330529494	0.905844155844156	0.0941558441558441	0.715	0.745	18.0	0.882395382395382	0.172614138458085	4.76959529656645	5.27762445209395	5.01718374825473	2.30319605742049	11.5555578283345	125	132	139	1.8721562329638164	1.8873282982829829	1.4961212054163977	2.180838512377036	1.9372150627363776		1.4642343993728353	0.8538092628560553	0.8676602273580336	2.685384379743214	1.1618199570744931	0.8687998192918656	-0.0617225695136895	235.2142539865964	high sGini - low pGini
vanallen	SRR2770259	SRR2780020		melanoma	78.0	M		0	pre	PD	0	1.0	732.0	1.0	104.0	129.0	95.0	0.46	3.17692555591363	0.795918367346939	0.204081632653061	0.736434108527132	0.635658914728682	4.0	0.642857142857143	0.363098053081591	4.6602618183253	5.36106194730938	4.99839497226086	2.11058971029925	10.5495609964653	82	63	87	1.6762666688325716	1.663910924306545	1.2871319637243548	1.9711627311047293	1.7252300753190593		1.1860115529549142	1.3043010527713508	1.283232223151934	2.850013513457872	1.594924384517456	1.3045564648019474	-0.1249987420314554	0.4356858601395638	low sGini - high pGini
vanallen	SRR2770409	SRR2660711		melanoma	65.0	M		0	pre	CR	1	0.0	1039.0	0.0	718.0	360.0	251.0	0.48	4.14148292261133	0.975778546712803	0.0242214532871972	0.697222222222222	0.633333333333333	6.0	0.819492502883506	0.368406390735744	5.05705867600567	5.20698861644321	5.13147609939351	2.55630250076729	13.1176051855072	184	232	222	2.114977308559541	2.125918499489374	1.7166885032355732	2.4215123539868246	2.187923451162633		1.697951842867398	1.756033810911066	1.768492135517131	3.861384345001625	2.0633376403328607	1.768570114622778	-0.0124536849225668	412.4043168156415	low sGini - high pGini
vanallen	SRR2771331	SRR2665211	SRR2777976	melanoma	52.0	F		0	pre	PD	0	1.0	54.0	1.0	41.0	97.0	62.0	0.71	3.77435224663824	0.0	1.0	0.681318681318681	0.472527472527473	5.0	0.764285714285714	0.193713331515325	4.29931485867215	5.11252675689272	4.68832190141289	1.98677173426624	9.31462543486851	19	16	15	0.9977857807156414	0.9849504757522346	0.54624989561974	1.2924455396103414	1.08447000484372	-2.7707833246159645	-0.3518640752598892	-0.3551140511027189	-0.3689488814961386	0.300058207170057	-0.0609463828875524	-0.350507256367996	-0.3736440243565663	2.592139796217709	low sGini - high pGini
vanallen	SRR2771788	SRR2682026	SRR2660032	melanoma	77.0	M		0	pre	PD	0	1.0	1184.0	1.0	77.0	1244.0	885.0	0.55	2.92747347910803	0.0085127691537305	0.991487230846269	0.711987127916332	0.64521319388576	100.0	0.934196294441662	0.0663204774622698	4.46579977038334	5.5348741997758	4.97168381239791	3.0948203803548	15.3864683872891	837	676	820	2.6874617753657324	2.651644649182117	2.2783022923302427	2.970952342010642	2.7323444406817385	-0.8258286358337079	1.6708779546764123	0.2970040617804513	0.2643169677441608	2.4531380632077604	0.5819979613805611	0.3057517535092108	0.9028107142688452	120.08242899347046	high sGini - low pGini
vanallen	SRR2771975	SRR2776513		melanoma	39.0	M		0	pre	PD	0	1.0	79.0	1.0	79.0	33.0	22.0	0.66	3.42376705705383	0.697674418604651	0.302325581395349	0.666666666666667	0.545454545454545	11.0	0.676532769556025	0.274324769885715	4.33417473670069	5.19452637093945	4.74489040611596	1.51851393987789	7.20518222487993	14	15	15	1.0067091049245698	0.9763154073676162	0.588477730383943	1.2928080819186087	1.061985495344614		0.4970124663567363	0.2576792071981666	0.2541492442048504	1.1181361403710457	0.5569478078157426	0.2598715306827626	-5.004421253256722	0.8040156138371559	low sGini - high pGini
vanallen	SRR2772054	SRR2776720		melanoma	25.0	F		0	pre	PD	0	1.0	332.0	1.0	84.0	156.0	105.0	0.91	3.09182132067328	0.511210762331839	0.488789237668161	0.690789473684211	0.532894736842105	7.0	0.659833440102498	0.281544170953124	4.76965725473986	5.25547229086953	5.0066756974294	2.19312459835446	10.9802636280159	72	62	71	1.6531048001219515	1.5942751318891255	1.213300854347255	1.9257153366812136	1.6988832313381166		1.0582785582140184	0.985214787630609	0.9051630062157612	2.2689488297427745	1.2480607408166993	0.985371734692343	-1.2609599668613385	104.56204884114148	low sGini - high pGini
vanallen	SRR2772131	SRR2766353		melanoma	39.0	F		0	pre	SD	0	1.0	1478.0	1.0	581.0	5687.0	4089.0	0.62	3.25294945340405	0.275526024363234	0.724473975636766	0.720528634361234	0.645286343612335	100.0	0.965218161683278	0.0451334820985394	4.92456934831874	5.27338388551606	5.09599299886983	3.7548832282521696	19.1348586427468	3749	3075	3647	3.3428769942675003	3.313948742943186	2.9378136028472785	3.629683682740052	3.3888941365519107		2.655504974474104	1.3364968022024624	1.3076838699491062	4.270516501632416	1.623359234399667	1.3373525170447975	6.342104947692819	3784.8850437293154	high sGini - low pGini
vanallen	SRR2772336	SRR2780399	SRR2675767	melanoma	77.0	M		0	pre	PR	1	0.0	641.0	1.0	187.0	1258.0	873.0	0.94	2.03350210061403	0.335984095427435	0.664015904572565	0.719110378912685	0.528830313014827	100.0	0.913684559310802	0.147052586086718	4.50728073239126	5.23402638752638	4.85708001677192	3.09968064110925	15.0553969003065	212	175	212	2.1433851810068685	2.113088573798681	1.708209250208644	2.429531007883571	2.204821658958997	-1.39071089466906	1.630250765274239	0.2203411851427292	0.1951869423257418	1.7998409724614146	0.508976149988386	0.2327575533380635	-1.5635522701511904	292.49154648833513	high sGini - low pGini
vanallen	SRR2772697	SRR2774871		melanoma	71.0	M		0	pre	PR	1	1.0	442.0	1.0	408.0	249.0	170.0	0.62	3.86941498868104	0.946666666666667	0.0533333333333333	0.682730923694779	0.646586345381526	11.0	0.877090909090909	0.233227551321048	4.3454419344766	5.18718675453421	4.74769616183624	2.39619934709574	11.3764264432009	158	159	164	1.9648066388554888	1.9739116918242567	1.5765505563177633	2.2704130216775416	2.033310504471049		1.5290707055533874	1.2550904932049485	1.2634909955256937	3.193781547068248	1.5603410509421984	1.2637652287417982	0.3188603221603942	274.96038264582046	high sGini - high pGini
vanallen	SRR2772803	SRR2666252		melanoma	21.0	M		0	pre	PR	1	0.0	1029.0	0.0	241.0	366.0	235.0	0.49	2.91591397849462	0.961818181818182	0.0381818181818181	0.642076502732241	0.633879781420765	8.0	0.856363636363636	0.263118681095686	4.22235773787494	5.66249415638622	4.88969078949671	2.56348108539441	12.5346298523021	190	235	222	2.114036823746968	2.146569000251937	1.726448142482262	2.431637451930982	2.200959062986337		1.701137985388291	1.5810868301453398	1.6171388915839005	3.711137230110551	1.900516847610808	1.6172018119175322	-0.0634953796740239	421.80797103236097	high sGini - high pGini
vanallen	SRR2772900	SRR2660259	SRR2771707	melanoma	78.0	M		0	pre	CR	1	0.0	1106.0	0.0	1106.0	132.0	94.0	0.79	2.00748182984181	0.84331797235023	0.15668202764977	0.712121212121212	0.651515151515152	36.0	0.800179211469534	0.131028330178686	4.35461638389716	5.35303649615461	4.82808662202267	2.12057393120585	10.238314628265	79	75	72	1.6773613969957388	1.648051436913307	1.2542587825693317	1.9639836270116864	1.7369836482855765	-1.696037975986309	1.155645168909335	0.2096244659796737	0.1723924729701662	1.6009366768175102	0.4924373295792986	0.2217272398152503	0.1392669129546141	111.59913047109173	low sGini - low pGini
vanallen	SRR2773166	SRR2771231	SRR2689710	melanoma	42.0	F		0	pre	SD	0	0.0	1632.0	1.0	538.0	402.0	265.0	0.7	2.9853558996519	0.506666666666667	0.493333333333333	0.674300254452926	0.633587786259542	23.0	0.872380952380952	0.154770624870943	4.55078978763267	5.5108237084475	5.00785385707758	2.60422605308447	13.041583484641	124	138	138	1.910610917931285	1.9419055017135096	1.510791813309598	2.227570024391769	2.0007760784542468	-1.825008726104768	1.3781096841402969	0.6696415888340078	0.70975987987661	2.4241698864973893	0.9911938102025654	0.7132370939883137	-1.6491955255081316	182.39838007562523	high sGini - low pGini
vanallen	SRR2773334	SRR2779120		melanoma	67.0	M		0	pre	PD	0	0.0	790.0	1.0	126.0	1863.0	1329.0	0.24	2.88709850682136	0.990627020038785	0.0093729799612152	0.713365539452496	0.588298443370907	9.0	0.88515406162465	0.239879583914253	4.7026130772096	5.30863256944865	4.99644322925719	3.27021285489624	16.3394328770762	1369	1060	1245	2.877870414614369	2.816202548707309	2.447765055366049	3.1491601289950943	2.9210890110431733		2.439798090253465	2.311999536408992	2.249277366262903	5.119492429003491	2.582799780834564	2.312010717909194	4.002120184107939	0.0	high sGini - high pGini
vanallen	SRR2773626	SRR2763304	SRR2778466	melanoma	47.0	F		0	pre	PD	0	1.0	70.0	1.0	23.0	251.0	169.0	0.71	3.09456317129886	0.434402332361516	0.565597667638484	0.686991869918699	0.613821138211382	54.0	0.811737393370047	0.109173126417855	4.59303429664571	5.47583982835545	5.01504936511847	2.39967372148104	12.034482173405	84	89	92	1.752228347127052	1.7693421865216938	1.3513306103620868	2.0618995556819586	1.8250975691120104	-1.412090654487789	1.1710185990046718	0.004030393892899	0.0221081973850397	1.27467963725406	0.3141933471226116	0.0338430825484702	-0.2842679302228192	8.089887809929051	low sGini - low pGini
vanallen	SRR2773750	SRR2739282	SRR2778361	melanoma	73.0	M		0	pre	PD	0	1.0	140.0	1.0	73.0	243.0	170.0	0.8	3.24437748843215	0.99501246882793	0.0049875311720698	0.699588477366255	0.592592592592593	5.0	0.79002493765586	0.345716279849477	4.25537809765217	5.06543145359779	4.64277137739932	2.38560627359831	11.0758245248065	162	120	153	1.9803980866706208	1.9278774355208368	1.5468113288089234	2.255961210180797	2.0276715744993905	-1.0996220196599422	1.5242187428840748	1.6292283077423468	1.5814599060439851	3.5397861028291744	1.907030532409825	1.6292283077423466	-0.1536719519986232	306.98135572644645	low sGini - high pGini
vanallen	SRR2774183	SRR2696332	SRR2700736	melanoma	77.0	M		0	pre	PD	0	1.0	65.0	1.0	65.0	454.0	341.0	0.81	1.74887556221889	0.873164218958612	0.126835781041389	0.754424778761062	0.63355408388521	24.0	0.918613707165109	0.121499317689202	4.56207968450576	5.28959295930954	4.91238685151838	2.6570558528571	13.0524862353252	303	275	299	2.231413407120733	2.196375559331381	1.8312171430330924	2.515277729400436	2.273544607789202	-0.8450760924736029	1.7800506744904945	1.0272266318154029	0.9910737260753671	3.165924434210136	1.3105562602580187	1.02768556449249	0.0770808093621435	1.1833889636945534	high sGini - low pGini
vanallen	SRR2774324	SRR2763056		melanoma	68.0	M		0	pre	PD	0	1.0	235.0	1.0	96.0	60.0	32.0	0.71	4.17384231645158	0.5	0.5	0.533333333333333	0.583333333333333	9.0	0.712737127371274	0.205780180773877	4.36753007449989	5.42513137257862	4.86769189943755	1.77815125038364	8.65549243746722	26	28	29	1.2374060053801403	1.2819227954713823	0.8048032856728642	1.5612645384982573	1.359832948107499		0.6284486723492243	0.3837561555199611	0.4157520998907706	1.4226327466334543	0.7010787129440823	0.4169540094287355	-2.0967661282279617	42.27490231769077	low sGini - high pGini
vanallen	SRR2774418	SRR2722193	SRR2771207	melanoma	48.0	F		0	pre	PD	0	1.0	163.0	1.0	84.0	60.0	40.0	0.38	3.11425193465176	0.0641025641025641	0.935897435897436	0.689655172413793	0.46551724137931	36.0	0.513532763532764	0.141436984179139	4.78753499491656	5.06636586525616	4.92497755090971	1.77815125038364	8.75735499026147	30	17	21	1.2149619321458598	1.0856787543780415	0.6839272951554392	1.456143396479075	1.2673900048928155	-2.534507062695372	0.4476039400669737	-0.2446554533525566	-0.3679605098468402	0.2361617799345564	-0.000916503414365	-0.2316648196158729	-1.378233608877376	18.990765599093287	low sGini - low pGini
vanallen	SRR2774559	SRR2698835		melanoma	76.0	M		0	pre	PD	0	1.0	320.0	1.0	73.0	6036.0	4026.0	0.85	2.92350271227721	0.707769066286529	0.292230933713471	0.667883211678832	0.669873921698739	100.0	0.976123612666735	0.0740946222552526	4.66266524607863	5.39002171232374	5.01316934819293	3.78074923110355	18.9535361585723	3474	3722	3772	3.3377363968106097	3.370446933541556	2.9517858533900525	3.6554295528466993	3.421043912870799		2.865496147639417	1.6042286192377049	1.637669494827804	4.884846596597813	1.9223008435690287	1.6380564876003254	7.052474700093002	5545.246985977221	high sGini - low pGini
vanallen	SRR2774969	SRR2768007		melanoma	63.0	M		0	pre	PD	0	1.0	224.0	1.0	120.0	638.0	409.0	1.0	4.43307257714037	0.0	1.0	0.647151898734177	0.566455696202532	100.0	0.887548918640577	0.162295588899644	4.40304694608586	5.13084357144635	4.75303535838954	2.80482067872116	13.3314118599038	316	298	313	2.3017781116350893	2.287351538968992	1.878259550480717	2.5956547216898183	2.3696224420117966		1.0889415846932062	-0.1718441595877056	-0.1855138322016483	1.8026549011135744	0.1224047801660591	-0.1487281793054737	-0.0382073993948916	71.5827901539872	high sGini - low pGini
vanallen	SRR2775168	SRR2765167		melanoma	49.0	M		0	pre	PD	0	1.0	123.0	1.0	84.0	384.0	246.0	1.0	1.98568198944989	0.0	1.0	0.666666666666667	0.663956639566396	14.0	0.900280112044818	0.242304900278834	4.46383786963004	5.39058309518539	4.90537347810297	2.58433122436753	12.6771098466459	108	111	118	1.814468277603596	1.8410468067232209	1.4528376685446396	2.128990829610361	1.8778926958793		0.4715017803587332	0.1238271706001191	0.1395916649262801	1.8953075180177923	0.4328109390995507	0.1531208671696989	0.1863948883729133	17.55990867259156	high sGini - high pGini
vanallen	SRR2775456	SRR2891891		melanoma	68.0	M		0	pre	PD	0	1.0	204.0	1.0	106.0	2602.0	1891.0	0.79	2.07031334122968	0.0578020342346812	0.942197965765319	0.727867590454196	0.67590454195535	100.0	0.959491441329695	0.0740517301556488	4.46252519857234	5.34188440014574	4.88244751569445	3.41530729222557	16.6750586042599	1899	1791	1930	3.016058286665762	3.003283911638788	2.6416650215257738	3.310748061443091	3.0612714570453634		1.9850439213797728	0.5993649158516743	0.5842077110462301	3.1448613887016577	0.8928824304914239	0.6029208678157764	5.312452279521439	573.6602523453653	high sGini - low pGini
vanallen	SRR2775592	SRR2779792	SRR3083584	melanoma	64.0	M		0	pre	PD	0	1.0	128.0	1.0	54.0	350.0	236.0	0.76	1.98553540587219	0.936426116838488	0.063573883161512	0.67621776504298	0.6189111747851	13.0	0.894528152260111	0.251248527230569	4.60711454345188	5.32043684287266	4.95094556184128	2.54406804435028	12.5955423931982	222	177	210	2.117370226485864	2.065635249311193	1.6854066366341618	2.393302639387129	2.163953843794012	-1.3594623053981965	1.6645111993591208	1.4055801878833998	1.3570231307505354	3.4484821093238622	1.6830099276823869	1.4057228874928502	-0.1707971345338376	1.1634224690610753	high sGini - high pGini
vanallen	SRR2776179	SRR2686494		melanoma	86.0	M		0	pre	PD	0	1.0	272.0	1.0	89.0	746.0	522.0	1.0	2.27383300460224	0.0	1.0	0.699731903485255	0.611260053619303	100.0	0.902704081632653	0.128250315392081	4.46133588180814	5.41752644955573	4.91623892218916	2.87273882747267	14.1230704369052	467	442	487	2.461375383719706	2.4431101741759647	2.06201785517232	2.7533687904802906	2.5101996973560663		1.7120677977060323	0.2993606529900652	0.2804508959202222	2.5725113185427766	0.591038681474338	0.3022522026531172	0.6915837844079467	372.308774835224	high sGini - low pGini
vanallen	SRR2776798	SRR2661956	SRR2771286	melanoma	75.0	F		0	pre	PD	0	1.0	37.0	1.0	37.0	233.0	132.0	0.42	4.26610978520286	0.359756097560976	0.640243902439024	0.578947368421053	0.600877192982456	65.0	0.779549718574109	0.0608264384398457	4.25885840377808	5.15425471333122	4.68521514992465	2.36735592102602	11.0915718264549	109	122	111	1.845772464044757	1.867712881351583	1.4259371351802288	2.157911206482209	1.9468148186910097	-2.051480803482374	1.247292043094603	0.1116923288042416	0.1269952682864011	1.6072274414608263	0.4204411931323442	0.1438037557067692	0.2995625279072326	136.1235864766703	low sGini - low pGini
vanallen	SRR2777240	SRR2755533		melanoma	51.0	M		0	pre	PD	0	0.0	842.0	1.0	100.0	723.0	481.0	0.91	2.11690746663726	0.777973568281938	0.222026431718062	0.668984700973574	0.635605006954103	100.0	0.90088986784141	0.101745722263603	4.66505093152839	5.46584332744405	5.04959775687936	2.85913829729453	14.4374983326263	370	390	411	2.3749182107520355	2.380489042542512	1.979030883390421	2.6787425546012584	2.440766329567228		1.906020748317976	0.6392048477396947	0.6484604538931426	2.928932848344402	0.9448873027412074	0.6531670760727432	0.3395786328569295	511.92519581325695	high sGini - low pGini
vanallen	SRR2777326	SRR2778512	SRR2779183	melanoma	83.0	M		0	pre	PD	0	1.0	458.0	1.0	83.0	560.0	363.0	1.0	1.97881264788126	0.0	1.0	0.654054054054054	0.627027027027027	3.0	0.375619047619048	0.245580538948002	4.59903191661329	5.34226489026926	4.95673750942603	2.7481880270062	13.6220466764171	332	329	328	2.292021410439988	2.2923189127900563	1.8800757708957248	2.593200182753551	2.367377251206688	-1.2918883685971898	0.8950619119024414	1.7205017343661453	1.7164503241610936	3.728215132085356	2.0195107492177478	1.7245107245537437	-0.1595264290423227	51.545446565672414	low sGini - high pGini
vanallen	SRR2777655	SRR2774803	SRR2778078	melanoma	36.0	M		0	pre	SD	0	0.0	1034.0	1.0	163.0	657.0	465.0	0.56	2.01531541180251	0.99054820415879	0.0094517958412098	0.709923664122137	0.490076335877863	9.0	0.793320730938878	0.298913071749325	4.85078723472325	5.11277143999212	4.98005687067642	2.81756536955978	14.0316357772561	441	306	365	2.403751539316528	2.3011066890806697	1.9226821856018832	2.656484572402189	2.4476144569233247	-1.209458303069009	1.8865437577449693	1.7368076008845954	1.6343665668972045	3.730882637698542	1.9896305667184964	1.7369197841420363	0.164048176109009	606.2472993960677	low sGini - high pGini
vanallen	SRR2777738	SRR2774637	SRR2772780	melanoma	43.0	F		0	pre	PD	0	1.0	313.0	1.0	120.0	155.0	96.0	0.49	3.57483731019523	0.742081447963801	0.257918552036199	0.623376623376623	0.62987012987013	5.0	0.702262443438914	0.305213628676277	4.22968199472026	5.5334901251356	4.83786146455729	2.19033169817029	10.5965213171764	74	73	74	1.6335136200317932	1.6601720996751816	1.244442216757914	1.9480773719863835	1.715511123381846	-1.9848952433429587	1.1923840747537036	1.216520215073336	1.2425771656668905	2.837531060211876	1.5307740784716777	1.2425771656668907	-1.1501918674838445	93.18812217845088	low sGini - high pGini
vanallen	SRR2777872	SRR2776322		melanoma	71.0	F		0	pre	PD	0	1.0	193.0	1.0	78.0	468.0	345.0	0.67	3.34288473921442	0.917366946778711	0.0826330532212885	0.740343347639485	0.607296137339056	15.0	0.907002801120448	0.164417021917114	4.30270206243142	5.10534522403862	4.68687309673469	2.67024585307412	12.5151034504405	339	226	315	2.268408561542965	2.218546029926195	1.853462549610272	2.5452225053204347	2.3074716800004103		1.7793633573359904	1.403484862003052	1.350508429102265	3.5642000506320275	1.678833917234677	1.4043102563656331	0.1306853587888942	0.0	high sGini - low pGini
vanallen	SRR2777977	SRR2775071		melanoma	62.0	M		0	pre	PD	0	1.0	492.0	1.0	114.0	580.0	420.0	0.99	2.15410883454505	0.580684596577017	0.419315403422983	0.73943661971831	0.639084507042254	61.0	0.896268387510522	0.0868859333637273	4.633590863876751	5.49175159466969	5.04445537355045	2.76342799356294	13.9399891915483	272	239	284	2.1908105647191247	2.1622020921494576	1.8027822921789955	2.477771848840438	2.2272698523775256		1.6912932238983605	0.4820230365992193	0.4460834937675605	2.424115885768316	0.765454921782268	0.4837650073917239	-0.637277898946632	17.81722086409834	high sGini - low pGini
vanallen	SRR2778175	SRR2776026		melanoma	79.0	M		0	pre	PD	0	1.0	152.0	1.0	81.0	361.0	227.0	1.0	2.38707216045346	0.0206422018348623	0.979357798165138	0.644886363636364	0.605113636363636	100.0	0.754357798165138	0.119290932386453	3.9197612333039697	5.50757532510568	4.64632976109647	2.55750720190566	11.8830218264328	80	91	89	1.6823274652070477	1.7196582082173757	1.2997205678836783	2.002423814778095	1.7724257688777454		0.8405258350259598	-0.4750199270545741	-0.4503545619805004	0.063186564909765	-0.1614821664752333	-0.4206497943401062	-0.1658310180907021	15.074598976751975	low sGini - low pGini
vanallen	SRR2778237	SRR2685662		melanoma	69.0	M		0	pre	PD	0	1.0	250.0	1.0	68.0	62.0	45.0	0.67	2.03550167767074	0.571428571428571	0.428571428571429	0.75	0.683333333333333	18.0	0.726190476190476	0.187649772726088	4.55293826401166	5.20901911333723	4.86994275521603	1.79239168949825	8.72884492278145	42	34	41	1.3711964001268608	1.3314395717268706	0.9635505077415146	1.6528027576327782	1.417773213594537		0.8121876498025734	0.2954210699137944	0.248024202000413	1.4110012891657313	0.5733988950466413	0.2957640753110938	-0.8095470864717229	1.8611887324002363	low sGini - high pGini
vanallen	SRR2778365	SRR2662805		melanoma	76.0	M		0	pre	PD	0	1.0	45.0	1.0	17.0	221.0	135.0	0.84	3.35044228459102	0.851002865329513	0.148997134670487	0.613636363636364	0.545454545454545	2.0	0.362464183381089	0.439840263740295	4.14730174406881	5.23402638752638	4.65908647327889	2.34439227368511	10.9227263303858	123	96	117	1.849310772800672	1.8175824383215464	1.4165147905248212	2.134766284681106	1.9172171506731528		1.3626379714662886	1.767447311051571	1.7425755681873645	3.5312921022935937	2.056219459383659	1.767447311051571	-0.0512452586386059	176.9984775422354	low sGini - high pGini
vanallen	SRR2779219	SRR2768161		melanoma	36.0	M		0	pre	PD	0	1.0	224.0	1.0	76.0	266.0	166.0	0.39	1.99054678268342	0.894039735099338	0.105960264900662	0.62406015037594	0.661654135338346	53.0	0.865675371735599	0.157071695355695	3.9407532447196494	4.97673956498958	4.42855536138563	2.42488163663107	10.7387225726281	167	180	177	1.972942742424427	2.0271331265956274	1.5951086330313438	2.3019126031931902	2.0703284611886184		1.5167037423357417	0.4595480437873611	0.5150815047231843	2.3689039119516355	0.7892318024041999	0.517729763583777	-0.0798561056431828	183.63132601304588	high sGini - low pGini
vanallen	SRR2779374	SRR2701132		melanoma	36.0	M		0	pre	SD	0	0.0	1050.0	1.0	721.0	155.0	96.0	0.56	1.8823275862069	0.440329218106996	0.559670781893004	0.623376623376623	0.597402597402597	98.0	0.58793146888385	0.159379773034391	4.40353288770618	5.26262230746179	4.81395164147753	2.19033169817029	10.5441508737871	82	81	80	1.702510960451414	1.7320680274517384	1.289409634160814	2.0185708892116354	1.7977633821914776		1.1092942429853896	-0.1748376579889856	-0.1587138778428007	1.0013280718850468	0.134329050641151	-0.1386457882074327	0.5085493367818181	98.5285751104532	low sGini - low pGini
vanallen	SRR2779901	SRR2685939	SRR2774182	melanoma	59.0	M		0	pre	PD	0	1.0	175.0	1.0	21.0	466.0	294.0	0.41	3.44494720965309	0.970550576184379	0.029449423815621	0.633620689655172	0.588362068965517	6.0	0.820102432778489	0.32203914852785	4.26467906752925	5.13275246249791	4.67862607884238	2.66838591669	12.4843799382416	289	289	294	2.236696975283724	2.2342587430828096	1.836290743237667	2.536509565946717	2.3082566178539694	-1.2355557128755343	1.8143286208359104	1.8179738011747488	1.818787290365372	4.032503856094184	2.119410731905195	1.8192428042547597	-0.209300054859486	472.832063826745	low sGini - high pGini
vanallen	SRR2780177	SRR2693364		melanoma	32.0	M		0	pre	SD	0	1.0	257.0	1.0	195.0	889.0	612.0	1.0	4.14399043686155	0.0	1.0	0.716627634660422	0.570257611241218	11.0	0.899539810714596	0.188085278977936	4.56828561013097	5.5733760096762	5.04586696464076	2.94890176097021	14.8797659776506	124	108	116	1.8602777271783928	1.8416294911327489	1.4555992658133574	2.1520836895573865	1.9162846743595496		0.4695450867545124	0.0945517181624312	0.0711797084240434	1.9104553369712929	0.384052913618066	0.0945517181624314	0.0038987413036103	19.692828228676905	high sGini - high pGini
vanallen	SRR2780332	SRR2767840		melanoma	55.0	F		0	pre	PD	0	0.0	798.0	1.0	112.0	42.0	29.0	0.41	2.94930032292788	0.245614035087719	0.754385964912281	0.690476190476191	0.642857142857143	20.0	0.602631578947368	0.144621710216292	4.18379825372424	5.43167979620094	4.7670800754901	1.6232492903979	7.73815934980928	29	29	27	1.2061493822188984	1.1863745719123449	0.8229896119275872	1.4974045142661814	1.2545592272062434		0.6949296164093184	0.0466048309601776	0.0344930534094668	0.98485965423473	0.3416211587403516	0.0517000723831474	-0.1116398980541064	0.6221095406749797	low sGini - low pGini
vanallen	SRR2891925	SRR2766020		melanoma	57.0	F		0	pre	PR	1	0.0	688.0	1.0	134.0	700.0	468.0	0.42	2.24953740417658	0.77351598173516	0.22648401826484	0.671449067431851	0.622668579626973	78.0	0.914307458143075	0.0775385130251658	3.87135091096643	5.26505405336626	4.51473939511319	2.84509804001426	12.8448762042117	379	379	405	2.3871365598327965	2.414938095526252	1.9963804103663152	2.702289751177344	2.4671731392166487		1.9302227469832287	0.7625184058194547	0.7857402385112261	3.060371460288908	1.0753145089807723	0.7872396917513234	0.4307862917658984	646.5917977719333	high sGini - low pGini
